# Supplementary material for: Different inter­molecular inter­actions in solvated and unsolvated isatin-based di­thio­carbazate imine derivatives
Source: Acta Crystallogr E Crystallogr Commun. 2026 Jan 1;82(Pt 1):72–6. doi: 10.1107/S2056989025011028 (PMC12810287; doi:10.1107/S2056989025011028)
Supplement: Supplementary file 1 [file e-82-00072-sup1.cif]

##############################################################################
#                                                                            #
# This CIF contains the data in a paper accepted for publication in          #
# Acta Crystallographica Section E. It conforms to the requirements of       #
# Notes for Authors for Acta Crystallographica Section E, and has been       #
# peer reviewed under the auspices of the IUCr Commission on Journals.       #
#                                                                            #
# Full details of the Crystallographic Information File format               #
# are given in the paper "The Crystallographic Information File (CIF):       #
# a New Standard Archive File for Crystallography" by S. R. Hall, F. H.      #
# Allen and I. D. Brown [Acta Cryst. (1991), A47, 655-685].                  #
#                                                                            #
# The current version of the core CIF dictionary is obtainable from          #
# ftp://ftp.iucr.org/pub/cif_core.dic.                                       #
#                                                                            #
# Software is freely available for graphical display of the structure(s)     #
# in this CIF. For information consult the CIF software page                 #
# http://www.iucr.org/resources/cif/software.                                #
#                                                                            #
# This file may be used for bona fide research purposes within the           #
# scientific community so long as proper attribution is given to the journal # 
# article from which it was obtained.                                        #
#                                                                            #
##############################################################################
data_1
_audit_creation_method
;
Olex2 1.5
(compiled 2025.07.13 svn.rb7424aed for OlexSys, GUI svn.r7314)
;
_chemical_name_systematic
;
2-Fluorobenzyl (<i>Z</i>)-2-(2-oxoindolin-3-ylidene)hydrazine-1-carbodithioate
dimethyl sulfoxide monololvate
;
_chemical_name_common     ?
_chemical_formula_moiety     'C16 H12 F N3 O S2, C2 H6 O S'
_chemical_formula_sum     'C18 H18 F N3 O2 S3'
_chemical_formula_iupac     'C16 H12 F N3 O S2, C2 H6 O S'
_chemical_formula_weight     423.53
_chemical_melting_point     ?
_space_group_crystal_system     monoclinic
_space_group_name_H-M_alt     'P 1 21/c 1'
_space_group_name_Hall     '-P 2ybc'
loop_
    _space_group_symop_operation_xyz
    'x, y, z'
    '-x, y+1/2, -z+1/2'
    '-x, -y, -z'
    'x, -y-1/2, z-1/2'
_cell_length_a     21.6312(10)
_cell_length_b     4.6850(2)
_cell_length_c     18.9579(8)
_cell_angle_alpha     90
_cell_angle_beta     91.519(4)
_cell_angle_gamma     90
_cell_volume     1920.58(14)
_cell_formula_units_Z     4
_cell_measurement_reflns_used     5747
_cell_measurement_theta_min     2.1550
_cell_measurement_theta_max     26.8900
_cell_measurement_temperature     100
_exptl_crystal_description     needle
_exptl_crystal_colour     yellow
_exptl_crystal_size_max     0.27
_exptl_crystal_size_mid     0.02
_exptl_crystal_size_min     0.01
_exptl_crystal_density_diffrn     1.465
_exptl_crystal_density_meas     ?
_exptl_crystal_density_method     ?
_exptl_crystal_F_000     880
_exptl_absorpt_coefficient_mu     0.414
_exptl_absorpt_correction_type     multi-scan
_exptl_absorpt_process_details
;
(CrysAlisPro; Rigaku OD, 2024)
;
_exptl_absorpt_correction_T_min     0.58748
_exptl_absorpt_correction_T_max     1.00000
_diffrn_ambient_temperature     100
_diffrn_source     'Rotating Anode'
_diffrn_radiation_type     'Mo K\a'
_diffrn_radiation_wavelength     0.71073
_diffrn_radiation_monochromator     'Rigaku Osmic Confocal Optical System'
_diffrn_measurement_device_type     'Rigaku XtaLAB P200K'
_diffrn_measurement_device     'AFC11: Quarter \c 4 circle'
_diffrn_measurement_method     'shutterless scans'
_diffrn_detector     'hybrid photon counting detector'
_diffrn_measurement_specimen_support     Loop
_diffrn_detector_area_resol_mean     5.8140
_diffrn_reflns_number     23801
_diffrn_reflns_av_R_equivalents     0.0689
_diffrn_reflns_av_unetI/netI     0.0711
_diffrn_reflns_theta_min     2.149
_diffrn_reflns_theta_max     29.386
_diffrn_reflns_theta_full     25.242
_diffrn_measured_fraction_theta_max     0.876
_diffrn_measured_fraction_theta_full     0.999
_diffrn_reflns_limit_h_min     -29
_diffrn_reflns_limit_h_max     27
_diffrn_reflns_limit_k_min     -6
_diffrn_reflns_limit_k_max     6
_diffrn_reflns_limit_l_min     -25
_diffrn_reflns_limit_l_max     24
_diffrn_radiation_probe     x-ray
_refine_special_details
;
Hydrogen atoms on N1 and N4 were located from the F~map~ and refined
 isotropically without restraint.
DMSO solvate in the asymmetric unit is positioned outside the cell to clearly
 show discrete hydrogen bonding interaction between O21 and N1
;
_reflns_number_total     4647
_reflns_number_gt     3366
_reflns_threshold_expression     'I > 2\s(I)'
_refine_ls_structure_factor_coef     Fsqd
_refine_ls_matrix_type     full
_refine_ls_R_factor_all     0.0898
_refine_ls_R_factor_gt     0.0553
_refine_ls_wR_factor_gt     0.1039
_refine_ls_wR_factor_ref     0.1142
_refine_ls_goodness_of_fit_ref     1.020
_refine_ls_restrained_S_all     1.020
_refine_ls_number_reflns     4647
_refine_ls_number_parameters     254
_refine_ls_number_restraints     0
_refine_ls_hydrogen_treatment     mixed
_refine_ls_weighting_scheme     calc
_refine_ls_weighting_details
              'w=1/[\s^2^(Fo^2^)+(0.0464P)^2^+1.7080P] where P=(Fo^2^+2Fc^2^)/3'
_atom_sites_solution_hydrogens     mixed
_atom_sites_solution_primary     dual
_atom_sites_solution_secondary     ?
_refine_ls_shift/su_max     0.001
_refine_ls_shift/su_mean     0.000
_refine_diff_density_max     0.511
_refine_diff_density_min     -0.324
_refine_ls_extinction_method     none
_refine_ls_extinction_coef     .
loop_
    _atom_type_symbol
    _atom_type_description
    _atom_type_scat_dispersion_real
    _atom_type_scat_dispersion_imag
    _atom_type_scat_source
    'C' 'C' 0.0033 0.0016
                         'International Tables Vol C Tables 4.2.6.8 and 6.1.1.4'
    'H' 'H' 0.0000 0.0000
                         'International Tables Vol C Tables 4.2.6.8 and 6.1.1.4'
    'F' 'F' 0.0171 0.0103
                         'International Tables Vol C Tables 4.2.6.8 and 6.1.1.4'
    'N' 'N' 0.0061 0.0033
                         'International Tables Vol C Tables 4.2.6.8 and 6.1.1.4'
    'O' 'O' 0.0106 0.0060
                         'International Tables Vol C Tables 4.2.6.8 and 6.1.1.4'
    'S' 'S' 0.1246 0.1234
                         'International Tables Vol C Tables 4.2.6.8 and 6.1.1.4'
_computing_data_collection
;
CrysAlisPro 1.171.43.109a (Rigaku OD, 2024)
;
_computing_cell_refinement
;
CrysAlisPro 1.171.43.109a (Rigaku OD, 2024)
;
_computing_data_reduction
;
CrysAlisPro 1.171.43.109a (Rigaku OD, 2024)
;
_computing_structure_solution
;
<i>SHELXT2018/2</i> (Sheldrick, 2015a)
;
_computing_structure_refinement
;
<i>SHELXL2019/3</i> (Sheldrick, 2015b)
;
_computing_molecular_graphics
;
Mercury (Macrae <i>et al.</i>,  2020)
;
_computing_publication_material
;
enCIFer (Allen <i>et al.</i>,  2004)
publCIF (Westrip, 2010)
Olex2 1.5 (Dolomanov <i>et al.</i>,  2009)
;
loop_
    _atom_site_type_symbol
    _atom_site_label
    _atom_site_fract_x
    _atom_site_fract_y
    _atom_site_fract_z
    _atom_site_U_iso_or_equiv
    _atom_site_adp_type
    _atom_site_calc_flag
    _atom_site_occupancy
    _atom_site_disorder_assembly
    _atom_site_disorder_group
    S S10 0.71801(3) -0.17029(15) 0.13746(3) 0.02101(17) Uani d 1 . .
    S S11 0.83457(3) 0.09873(15) 0.19938(3) 0.02130(17) Uani d 1 . .
    F F13 0.93202(7) 0.2497(4) 0.04837(8) 0.0317(4) Uani d 1 . .
    O O2 0.61299(8) 0.3901(4) 0.28556(9) 0.0196(4) Uani d 1 . .
    N N1 0.63062(11) 0.7489(5) 0.36760(12) 0.0188(5) Uani d 1 . .
    H H1 0.5968(15) 0.793(7) 0.3747(17) 0.037(10) Uiso d 1 . .
    N N3 0.75269(9) 0.3900(5) 0.28429(10) 0.0176(5) Uani d 1 . .
    N N4 0.72281(10) 0.2053(5) 0.23945(11) 0.0184(5) Uani d 1 . .
    H H4 0.6820(16) 0.196(7) 0.2376(16) 0.040(9) Uiso d 1 . .
    C C2 0.64701(11) 0.5455(5) 0.32149(13) 0.0169(5) Uani d 1 . .
    C C3 0.71713(11) 0.5460(5) 0.32265(12) 0.0156(5) Uani d 1 . .
    C C4 0.73668(11) 0.7572(5) 0.37423(12) 0.0164(5) Uani d 1 . .
    C C5 0.79386(12) 0.8519(6) 0.39943(13) 0.0211(6) Uani d 1 . .
    H H5 0.830912 0.776224 0.381188 0.025 Uiso calc 1 . .
    C C6 0.79602(12) 1.0589(6) 0.45168(14) 0.0238(6) Uani d 1 . .
    H H6 0.834959 1.123396 0.469705 0.029 Uiso calc 1 . .
    C C7 0.74203(13) 1.1734(6) 0.47810(14) 0.0231(6) Uani d 1 . .
    H H7 0.744531 1.313797 0.514229 0.028 Uiso calc 1 . .
    C C8 0.68421(12) 1.0844(6) 0.45213(13) 0.0213(6) Uani d 1 . .
    H H8 0.647223 1.164628 0.469411 0.026 Uiso calc 1 . .
    C C9 0.68241(11) 0.8767(5) 0.40063(12) 0.0163(5) Uani d 1 . .
    C C10 0.75457(11) 0.0472(5) 0.19318(12) 0.0172(5) Uani d 1 . .
    C C11 0.86058(12) -0.1306(6) 0.12843(14) 0.0239(6) Uani d 1 . .
    H H11A 0.845435 -0.327976 0.135090 0.029 Uiso calc 1 . .
    H H11B 0.844624 -0.059551 0.082264 0.029 Uiso calc 1 . .
    C C12 0.93023(12) -0.1248(6) 0.13096(13) 0.0207(6) Uani d 1 . .
    C C13 0.96358(12) 0.0615(6) 0.09076(14) 0.0226(6) Uani d 1 . .
    C C14 1.02731(12) 0.0685(6) 0.09125(14) 0.0267(6) Uani d 1 . .
    H H14 1.048630 0.199412 0.062354 0.032 Uiso calc 1 . .
    C C15 1.05949(12) -0.1200(6) 0.13488(15) 0.0271(6) Uani d 1 . .
    H H15 1.103426 -0.119825 0.136062 0.032 Uiso calc 1 . .
    C C16 1.02768(12) -0.3084(6) 0.17671(15) 0.0264(6) Uani d 1 . .
    H H16 1.049759 -0.437167 0.206774 0.032 Uiso calc 1 . .
    C C17 0.96361(12) -0.3096(6) 0.17480(14) 0.0237(6) Uani d 1 . .
    H H17 0.942143 -0.438896 0.203984 0.028 Uiso calc 1 . .
    S S21 0.50131(3) 1.27070(14) 0.39185(3) 0.01653(16) Uani d 1 . .
    O O21 0.50964(8) 0.9499(4) 0.38887(9) 0.0216(4) Uani d 1 . .
    C C21 0.46100(12) 1.3699(6) 0.31267(12) 0.0199(6) Uani d 1 . .
    H H21A 0.488204 1.345701 0.272589 0.030 Uiso calc 1 . .
    H H21B 0.448170 1.570006 0.315740 0.030 Uiso calc 1 . .
    H H21C 0.424392 1.248576 0.306044 0.030 Uiso calc 1 . .
    C C22 0.43948(11) 1.3253(6) 0.45068(13) 0.0226(6) Uani d 1 . .
    H H22A 0.403487 1.213317 0.434743 0.034 Uiso calc 1 . .
    H H22B 0.428535 1.528252 0.451386 0.034 Uiso calc 1 . .
    H H22C 0.452432 1.264394 0.498271 0.034 Uiso calc 1 . .
loop_
    _atom_site_aniso_label
    _atom_site_aniso_U_11
    _atom_site_aniso_U_22
    _atom_site_aniso_U_33
    _atom_site_aniso_U_12
    _atom_site_aniso_U_13
    _atom_site_aniso_U_23
    S10 0.0165(3) 0.0279(4) 0.0185(3) -0.0028(3) -0.0018(2) -0.0033(3)
    S11 0.0125(3) 0.0290(4) 0.0224(3) -0.0004(3) 0.0002(2) -0.0075(3)
    F13 0.0314(10) 0.0376(10) 0.0260(9) 0.0043(8) -0.0014(7) 0.0036(8)
    O2 0.0134(9) 0.0255(10) 0.0197(9) -0.0011(8) -0.0014(7) -0.0019(8)
    N1 0.0121(11) 0.0216(12) 0.0228(12) 0.0015(10) 0.0022(9) -0.0021(10)
    N3 0.0164(11) 0.0197(11) 0.0165(10) -0.0025(9) -0.0009(8) 0.0010(9)
    N4 0.0126(11) 0.0246(13) 0.0178(11) -0.0019(9) -0.0012(9) -0.0017(9)
    C2 0.0139(12) 0.0195(14) 0.0173(12) 0.0012(11) -0.0002(10) 0.0039(11)
    C3 0.0125(12) 0.0188(13) 0.0157(12) 0.0001(10) 0.0007(9) 0.0020(11)
    C4 0.0181(13) 0.0181(13) 0.0131(12) 0.0005(11) 0.0009(10) 0.0009(10)
    C5 0.0172(13) 0.0244(15) 0.0217(13) 0.0011(11) -0.0003(10) 0.0020(12)
    C6 0.0219(14) 0.0271(16) 0.0221(14) -0.0054(12) -0.0038(11) -0.0006(12)
    C7 0.0279(15) 0.0236(15) 0.0177(13) -0.0037(12) 0.0001(11) -0.0019(11)
    C8 0.0213(14) 0.0232(15) 0.0195(13) 0.0001(11) 0.0054(10) 0.0015(12)
    C9 0.0151(12) 0.0163(13) 0.0176(13) -0.0004(10) 0.0016(9) 0.0032(11)
    C10 0.0156(13) 0.0222(14) 0.0139(12) -0.0002(11) 0.0006(10) 0.0040(11)
    C11 0.0178(14) 0.0314(16) 0.0224(14) 0.0011(12) -0.0008(10) -0.0078(12)
    C12 0.0166(13) 0.0264(15) 0.0189(13) 0.0041(11) -0.0007(10) -0.0087(12)
    C13 0.0221(14) 0.0247(15) 0.0209(14) 0.0041(12) -0.0013(11) -0.0049(12)
    C14 0.0229(15) 0.0321(17) 0.0253(15) -0.0045(13) 0.0061(11) -0.0058(13)
    C15 0.0157(13) 0.0325(17) 0.0331(16) 0.0014(12) 0.0007(11) -0.0099(14)
    C16 0.0194(14) 0.0293(16) 0.0302(15) 0.0053(12) -0.0054(11) -0.0044(13)
    C17 0.0220(14) 0.0262(15) 0.0229(14) -0.0018(12) 0.0004(11) -0.0039(12)
    S21 0.0130(3) 0.0207(4) 0.0158(3) 0.0007(3) -0.0007(2) -0.0009(3)
    O21 0.0183(10) 0.0216(10) 0.0248(10) 0.0020(8) 0.0005(7) -0.0001(8)
    C21 0.0182(13) 0.0252(15) 0.0163(13) 0.0024(11) -0.0003(10) -0.0002(11)
    C22 0.0178(13) 0.0327(16) 0.0175(13) 0.0037(12) 0.0026(10) 0.0004(12)
_geom_special_details
;
 All esds (except the esd in the dihedral angle between two l.s. planes)
 are estimated using the full covariance matrix.  The cell esds are taken
 into account individually in the estimation of esds in distances, angles
 and torsion angles; correlations between esds in cell parameters are only
 used when they are defined by crystal symmetry.  An approximate (isotropic)
 treatment of cell esds is used for estimating esds involving l.s. planes.
;
loop_
    _geom_bond_atom_site_label_1
    _geom_bond_atom_site_label_2
    _geom_bond_site_symmetry_2
    _geom_bond_distance
    _geom_bond_publ_flag
    S10 C10 . 1.654(3) ?
    S11 C10 . 1.748(2) ?
    S11 C11 . 1.822(3) ?
    F13 C13 . 1.364(3) ?
    O2 C2 . 1.228(3) ?
    N1 H1 . 0.78(3) ?
    N1 C2 . 1.347(3) ?
    N1 C9 . 1.403(3) ?
    N3 N4 . 1.364(3) ?
    N3 C3 . 1.298(3) ?
    N4 H4 . 0.88(3) ?
    N4 C10 . 1.350(3) ?
    C2 C3 . 1.517(3) ?
    C3 C4 . 1.446(3) ?
    C4 C5 . 1.387(3) ?
    C4 C9 . 1.405(3) ?
    C5 H5 . 0.9500 ?
    C5 C6 . 1.386(4) ?
    C6 H6 . 0.9500 ?
    C6 C7 . 1.391(4) ?
    C7 H7 . 0.9500 ?
    C7 C8 . 1.396(4) ?
    C8 H8 . 0.9500 ?
    C8 C9 . 1.378(4) ?
    C11 H11A . 0.9900 ?
    C11 H11B . 0.9900 ?
    C11 C12 . 1.506(4) ?
    C12 C13 . 1.376(4) ?
    C12 C17 . 1.389(4) ?
    C13 C14 . 1.379(4) ?
    C14 H14 . 0.9500 ?
    C14 C15 . 1.385(4) ?
    C15 H15 . 0.9500 ?
    C15 C16 . 1.382(4) ?
    C16 H16 . 0.9500 ?
    C16 C17 . 1.385(4) ?
    C17 H17 . 0.9500 ?
    S21 O21 . 1.5150(19) ?
    S21 C21 . 1.778(2) ?
    S21 C22 . 1.783(2) ?
    C21 H21A . 0.9800 ?
    C21 H21B . 0.9800 ?
    C21 H21C . 0.9800 ?
    C22 H22A . 0.9800 ?
    C22 H22B . 0.9800 ?
    C22 H22C . 0.9800 ?
loop_
    _geom_angle_atom_site_label_1
    _geom_angle_atom_site_label_2
    _geom_angle_atom_site_label_3
    _geom_angle_site_symmetry_1
    _geom_angle_site_symmetry_3
    _geom_angle
    _geom_angle_publ_flag
    C10 S11 C11 . . 101.15(12) ?
    C2 N1 H1 . . 125(2) ?
    C2 N1 C9 . . 111.8(2) ?
    C9 N1 H1 . . 124(2) ?
    C3 N3 N4 . . 115.4(2) ?
    N3 N4 H4 . . 121(2) ?
    C10 N4 N3 . . 120.8(2) ?
    C10 N4 H4 . . 118(2) ?
    O2 C2 N1 . . 128.0(2) ?
    O2 C2 C3 . . 126.4(2) ?
    N1 C2 C3 . . 105.6(2) ?
    N3 C3 C2 . . 126.8(2) ?
    N3 C3 C4 . . 126.7(2) ?
    C4 C3 C2 . . 106.6(2) ?
    C5 C4 C3 . . 133.9(2) ?
    C5 C4 C9 . . 119.7(2) ?
    C9 C4 C3 . . 106.3(2) ?
    C4 C5 H5 . . 120.6 ?
    C6 C5 C4 . . 118.9(2) ?
    C6 C5 H5 . . 120.6 ?
    C5 C6 H6 . . 119.5 ?
    C5 C6 C7 . . 121.0(2) ?
    C7 C6 H6 . . 119.5 ?
    C6 C7 H7 . . 119.6 ?
    C6 C7 C8 . . 120.7(2) ?
    C8 C7 H7 . . 119.6 ?
    C7 C8 H8 . . 121.0 ?
    C9 C8 C7 . . 118.0(2) ?
    C9 C8 H8 . . 121.0 ?
    N1 C9 C4 . . 109.6(2) ?
    C8 C9 N1 . . 128.7(2) ?
    C8 C9 C4 . . 121.7(2) ?
    S10 C10 S11 . . 125.71(15) ?
    N4 C10 S10 . . 120.67(19) ?
    N4 C10 S11 . . 113.62(18) ?
    S11 C11 H11A . . 110.3 ?
    S11 C11 H11B . . 110.3 ?
    H11A C11 H11B . . 108.6 ?
    C12 C11 S11 . . 107.09(18) ?
    C12 C11 H11A . . 110.3 ?
    C12 C11 H11B . . 110.3 ?
    C13 C12 C11 . . 122.2(2) ?
    C13 C12 C17 . . 117.1(2) ?
    C17 C12 C11 . . 120.8(3) ?
    F13 C13 C12 . . 118.4(2) ?
    F13 C13 C14 . . 118.3(2) ?
    C12 C13 C14 . . 123.4(3) ?
    C13 C14 H14 . . 120.8 ?
    C13 C14 C15 . . 118.4(3) ?
    C15 C14 H14 . . 120.8 ?
    C14 C15 H15 . . 120.0 ?
    C16 C15 C14 . . 120.0(3) ?
    C16 C15 H15 . . 120.0 ?
    C15 C16 H16 . . 120.0 ?
    C15 C16 C17 . . 120.0(3) ?
    C17 C16 H16 . . 120.0 ?
    C12 C17 H17 . . 119.4 ?
    C16 C17 C12 . . 121.1(3) ?
    C16 C17 H17 . . 119.4 ?
    O21 S21 C21 . . 106.50(12) ?
    O21 S21 C22 . . 104.93(12) ?
    C21 S21 C22 . . 97.55(12) ?
    S21 C21 H21A . . 109.5 ?
    S21 C21 H21B . . 109.5 ?
    S21 C21 H21C . . 109.5 ?
    H21A C21 H21B . . 109.5 ?
    H21A C21 H21C . . 109.5 ?
    H21B C21 H21C . . 109.5 ?
    S21 C22 H22A . . 109.5 ?
    S21 C22 H22B . . 109.5 ?
    S21 C22 H22C . . 109.5 ?
    H22A C22 H22B . . 109.5 ?
    H22A C22 H22C . . 109.5 ?
    H22B C22 H22C . . 109.5 ?
loop_
    _geom_torsion_atom_site_label_1
    _geom_torsion_atom_site_label_2
    _geom_torsion_atom_site_label_3
    _geom_torsion_atom_site_label_4
    _geom_torsion_site_symmetry_1
    _geom_torsion_site_symmetry_2
    _geom_torsion_site_symmetry_3
    _geom_torsion_site_symmetry_4
    _geom_torsion
    _geom_torsion_publ_flag
    S11 C11 C12 C13 . . . . -93.9(3) ?
    S11 C11 C12 C17 . . . . 85.9(3) ?
    F13 C13 C14 C15 . . . . 179.2(2) ?
    O2 C2 C3 N3 . . . . 2.5(4) ?
    O2 C2 C3 C4 . . . . -178.2(2) ?
    N1 C2 C3 N3 . . . . -177.4(2) ?
    N1 C2 C3 C4 . . . . 1.8(3) ?
    N3 N4 C10 S10 . . . . -178.38(18) ?
    N3 N4 C10 S11 . . . . 1.7(3) ?
    N3 C3 C4 C5 . . . . -1.8(5) ?
    N3 C3 C4 C9 . . . . 178.2(2) ?
    N4 N3 C3 C2 . . . . -1.0(3) ?
    N4 N3 C3 C4 . . . . 179.8(2) ?
    C2 N1 C9 C4 . . . . 1.3(3) ?
    C2 N1 C9 C8 . . . . -177.6(2) ?
    C2 C3 C4 C5 . . . . 179.0(3) ?
    C2 C3 C4 C9 . . . . -1.1(3) ?
    C3 N3 N4 C10 . . . . 175.0(2) ?
    C3 C4 C5 C6 . . . . -178.5(3) ?
    C3 C4 C9 N1 . . . . -0.1(3) ?
    C3 C4 C9 C8 . . . . 179.0(2) ?
    C4 C5 C6 C7 . . . . -0.8(4) ?
    C5 C4 C9 N1 . . . . 179.9(2) ?
    C5 C4 C9 C8 . . . . -1.0(4) ?
    C5 C6 C7 C8 . . . . -0.6(4) ?
    C6 C7 C8 C9 . . . . 1.2(4) ?
    C7 C8 C9 N1 . . . . 178.5(2) ?
    C7 C8 C9 C4 . . . . -0.4(4) ?
    C9 N1 C2 O2 . . . . 178.1(2) ?
    C9 N1 C2 C3 . . . . -1.9(3) ?
    C9 C4 C5 C6 . . . . 1.6(4) ?
    C10 S11 C11 C12 . . . . -175.81(19) ?
    C11 S11 C10 S10 . . . . 2.4(2) ?
    C11 S11 C10 N4 . . . . -177.65(19) ?
    C11 C12 C13 F13 . . . . 1.2(4) ?
    C11 C12 C13 C14 . . . . -179.0(2) ?
    C11 C12 C17 C16 . . . . 179.1(2) ?
    C12 C13 C14 C15 . . . . -0.6(4) ?
    C13 C12 C17 C16 . . . . -1.1(4) ?
    C13 C14 C15 C16 . . . . -0.2(4) ?
    C14 C15 C16 C17 . . . . 0.3(4) ?
    C15 C16 C17 C12 . . . . 0.4(4) ?
    C17 C12 C13 F13 . . . . -178.6(2) ?
    C17 C12 C13 C14 . . . . 1.2(4) ?
loop_
    _geom_hbond_atom_site_label_D
    _geom_hbond_atom_site_label_H
    _geom_hbond_atom_site_label_A
    _geom_hbond_site_symmetry_A
    _geom_hbond_distance_DH
    _geom_hbond_distance_HA
    _geom_hbond_distance_DA
    _geom_hbond_angle_DHA
    _geom_hbond_publ_flag
    N1 H1 O21 . 0.78(3) 2.05(3) 2.820(3) 174(3) yes
    N4 H4 O2 . 0.88(3) 1.99(3) 2.696(3) 136(3) yes
    C7 H7 S10 4_576 0.95 2.94 3.860(3) 163 yes
    C21 H21C O2 2_655 0.98 2.53 3.305(3) 136 yes
    C22 H22C O21 3_676 0.98 2.48 3.457(3) 172 yes
_shelx_space_group_comment
;
The symmetry employed for this shelxl refinement is uniquely defined
by the following loop, which should always be used as a source of
symmetry information in preference to the above space-group names.
They are only intended as comments.
;
_shelx_estimated_absorpt_T_min     0.896
_shelx_estimated_absorpt_T_max     0.996
_shelx_hkl_file
;
   0   0  -2  837.20   53.15
   0   0  -2  785.26   53.12
   0   0  -3    0.84    2.32
   0   0   3   -4.15    2.57
   0   0   3   -3.48    1.98
   0   0  -3    0.05    2.19
   0   0   3    4.12    2.46
   0   0  -3   -2.16    2.15
   0   0   4 5305.73  346.93
   0   0  -4 5236.78  346.95
   0   0  -4 5321.15  346.92
   0   0   4 5201.46  346.93
   0   0   4 5280.00  346.94
   0   0  -4 5361.04  346.88
   0   0   5    1.92    4.29
   0   0  -5    1.69    3.53
   0   0  -5   -2.92    3.56
   0   0   5   -1.69    3.43
   0   0   5    3.66    3.77
   0   0  -5    1.63    3.33
   0   0  -6    0.91    3.95
   0   0   6    0.83    4.73
   0   0   6   -3.22    3.84
   0   0  -6   -2.17    4.02
   0   0   6    0.66    4.10
   0   0   6   -3.16    3.95
   0   0  -6   -4.32    3.46
   0   0  -7    0.27    4.17
   0   0  -7   -1.33    4.08
   0   0   7    5.64    4.28
   0   0   7   -2.72    4.46
   0   0   7    6.60    4.19
   0   0  -7   -2.56    3.64
   0   0  -8    5.21    4.50
   0   0  -8    8.40    4.55
   0   0   8   10.72    4.53
   0   0  -8    9.76    4.27
   0   0   8   12.59    4.41
   0   0  -9   -5.39    4.67
   0   0  -9    2.47    4.77
   0   0   9   -0.17    4.72
   0   0  -9    4.23    3.86
   0   0   9   -5.73    4.47
   0   0 -10  512.93   31.78
   0   0 -10  492.08   31.74
   0   0  10  448.78   31.67
   0   0 -10  448.40   31.46
   0   0  10  441.59   31.46
   0   0 -11    6.25    5.49
   0   0 -11    0.19    5.36
   0   0  11    3.36    4.67
   0   0  11    5.21    5.08
   0   0 -11    3.55    4.77
   0   0 -12 1905.30  123.27
   0   0 -12 1897.17  123.15
   0   0  12 1904.15  123.27
   0   0 -12 1820.37  123.04
   0   0  12 1813.83  122.99
   0   0 -13   -4.92    5.73
   0   0 -13    9.71    6.29
   0   0  13   -2.29    5.82
   0   0 -13   -0.22    5.54
   0   0  13    4.94    5.50
   0   0 -14  240.09   18.61
   0   0 -14  255.59   18.14
   0   0  14  227.70   18.31
   0   0  14  235.09   18.87
   0   0 -14  240.10   17.88
   0   0 -15    3.62    6.95
   0   0  15    4.68    7.72
   0   0 -15    5.85    7.03
   0   0  15   -6.65    6.94
   0   0 -15    1.03    6.16
   0   0 -16  147.55   13.37
   0   0 -16  178.56   13.65
   0   0  16  143.18   13.82
   0   0  16  144.48   13.55
   0   0 -16  152.53   13.09
   0   0 -17    8.00    7.96
   0   0 -17   -4.94    8.43
   0   0  17    2.39    8.75
   0   0  17    5.63    8.07
   0   0 -17   -1.19    7.55
   0   0 -18   18.21    8.99
   0   0  18   15.86   10.65
   0   0  18   15.48    9.07
   0   0 -18   11.46    8.05
   0   0 -19   -3.56    9.62
   0   0  19    3.61    9.67
   0   0 -19   -8.12    8.20
   0   0 -20   91.24   12.10
   0   0  20   97.06   12.72
   0   0 -20   75.65   11.39
   0   0 -21    1.34   10.52
   0   0  21   -9.02   10.81
   0   0 -21    6.82    9.83
   0   0 -22  147.94   15.94
   0   0 -22  130.63   14.82
   0   0 -23    6.49   11.75
   0   0 -24    9.95   12.88
   0  -1   0   -0.63    3.01
   0   1   0    1.66    3.24
   0   1   0    3.92    2.51
   0   1  -1  412.33   26.81
   0  -1   1  432.01   27.37
   0   1   1  422.88   27.07
   0   1  -1  430.93   27.31
   0  -1  -1  442.83   27.13
   0   1   1  389.56   27.26
   0   1  -1  407.74   26.83
   0   1  -1  391.07   26.66
   0   1   1  426.09   26.91
   0  -1   1  440.64   27.34
   0  -1   1  368.02   26.65
   0   1  -1  413.30   27.23
   0   1   1  418.77   26.90
   0   1  -2  815.70   56.52
   0  -1   2  824.52   56.99
   0  -1  -2  872.33   56.74
   0   1   2  871.69   56.73
   0   1  -2  846.29   56.92
   0   1  -2  839.55   56.54
   0  -1  -2  947.24   57.04
   0   1   2  834.75   56.60
   0   1   2  834.31   56.87
   0   1   2  863.67   56.61
   0  -1   2  971.54   56.87
   0   1  -2  863.32   56.81
   0   1  -3 4006.56  269.49
   0   1  -3 4243.35  269.76
   0   1   3 4140.47  269.66
   0  -1   3 4347.65  269.83
   0  -1  -3 4065.32  269.68
   0  -1  -3 4196.03  269.77
   0   1  -3 3890.85  269.48
   0   1   3 4239.52  269.59
   0   1   3 4146.70  269.57
   0   1  -3 4067.61  269.70
   0   1   4  217.72   14.35
   0   1  -4  194.21   13.89
   0  -1  -4  209.66   14.40
   0   1  -4  173.54   14.44
   0   1   4  210.33   14.32
   0  -1   4  203.18   14.79
   0  -1  -4  216.44   14.94
   0   1   4  205.66   14.31
   0   1   4  209.13   14.25
   0  -1  -4  192.38   14.11
   0   1  -4  200.93   14.23
   0   1  -5  976.99   63.70
   0   1   5  991.37   63.81
   0   1  -5 1026.12   63.97
   0   1   5  923.00   63.79
   0  -1   5  983.68   64.02
   0  -1  -5  935.11   63.87
   0   1   5  947.99   63.80
   0   1   5  975.76   63.80
   0   1  -5  917.83   63.36
   0  -1  -5  952.83   63.78
   0  -1   5 1008.24   63.38
   0   1  -6   81.35    7.03
   0   1   6   89.23    7.71
   0  -1   6   92.39    8.11
   0  -1  -6   86.19    7.56
   0   1  -6   86.83    8.00
   0   1   6   80.07    7.85
   0  -1  -6   73.14    7.14
   0  -1   6   89.02    6.33
   0   1   6   80.89    7.65
   0   1  -6   81.44    6.29
   0  -1  -7  179.26   13.70
   0  -1   7  186.44   13.55
   0   1   7  194.55   13.95
   0   1  -7  185.80   13.48
   0  -1   7  205.32   14.22
   0   1  -7  195.24   14.02
   0  -1  -7  192.43   13.80
   0   1   7  178.68   13.87
   0   1  -7  199.10   14.43
   0  -1  -7  184.75   13.55
   0   1   7  189.33   13.79
   0  -1   7  183.90   12.95
   0   1  -7  187.37   12.93
   0  -1  -8  239.74   16.59
   0   1  -8  230.68   16.23
   0  -1   8  214.58   16.32
   0   1   8  234.80   16.69
   0  -1  -8  234.67   16.67
   0  -1   8  233.08   16.90
   0   1  -8  231.03   16.64
   0   1   8  219.10   16.70
   0   1  -8  244.87   17.04
   0   1   8  226.93   16.58
   0   1  -8  240.78   15.79
   0  -1  -8  216.57   16.45
   0  -1   8  229.41   15.81
   0  -1  -9   74.17    7.86
   0  -1   9   92.80    7.94
   0   1  -9   77.35    7.82
   0   1   9   87.21    8.31
   0  -1  -9   88.71    8.17
   0   1  -9   89.17    8.06
   0   1  -9   89.56    8.93
   0  -1   9   83.58    6.95
   0   1  -9   87.24    6.89
   0  -1  -9   81.13    7.79
   0  -1 -10  202.61   14.71
   0   1  10  184.87   14.88
   0  -1  10  177.25   14.38
   0   1 -10  205.79   14.34
   0   1 -10  212.46   14.74
   0  -1 -10  204.62   14.80
   0   1 -10  208.80   15.19
   0  -1  10  192.95   13.83
   0   1 -10  198.16   13.77
   0  -1 -10  171.57   14.39
   0  -1 -11    6.40    5.92
   0   1 -11   10.32    5.77
   0   1 -11   -2.63    4.94
   0  -1  11    1.96    5.31
   0  -1 -11   -1.72    5.48
   0  -1  11   -0.79    4.17
   0  -1 -11   -1.34    5.10
   0   1 -11    6.80    3.98
   0   1 -12    5.59    6.63
   0  -1 -12   11.82    6.51
   0   1 -12   12.43    5.62
   0  -1  12    9.75    5.39
   0  -1 -12    9.43    5.57
   0  -1 -12   -1.45    5.83
   0   1 -12    9.43    4.61
   0  -1  12    7.33    4.40
   0  -1 -13   19.57    8.62
   0   1  13   10.13   13.32
   0   1 -13   -2.50    8.06
   0   1 -13    1.45    6.05
   0  -1 -13   13.98    7.22
   0  -1 -13    1.05    6.05
   0  -1  13    1.46    4.44
   0   1 -13    1.97    4.92
   0   1 -14    8.95    6.45
   0  -1 -14   -0.31    7.03
   0   1  14   -2.42    7.08
   0   1 -14   -6.93    7.32
   0  -1 -14   13.81    7.28
   0   1  14    0.28    6.20
   0   1 -14    2.35    5.08
   0  -1 -14   10.78    6.69
   0  -1  14    5.14    4.77
   0   1 -15  352.90   25.82
   0  -1 -15  386.62   26.43
   0  -1  15  352.38   26.51
   0  -1 -15  367.64   26.25
   0   1 -15  386.56   26.18
   0   1  15  355.07   26.22
   0   1  15  353.28   25.95
   0   1 -15  376.44   25.28
   0  -1 -15  366.88   26.14
   0  -1  15  348.36   25.09
   0   1 -16    1.23    7.13
   0  -1 -16    2.54    8.43
   0   1  16    2.52    8.22
   0  -1  16   24.26    9.22
   0  -1 -16    0.31    8.42
   0   1 -16    2.42    8.03
   0   1  16   -8.05    7.43
   0  -1 -16    0.33    7.83
   0   1 -16   -0.65    6.15
   0   1 -17   85.94   10.33
   0  -1 -17   98.59   11.33
   0   1 -17  105.89   10.99
   0  -1  17   61.81   11.54
   0   1  17   68.88   10.95
   0  -1 -17   86.87   11.38
   0   1  17   79.94   10.27
   0   1 -17   59.83    8.83
   0  -1 -17   87.57   10.99
   0  -1 -18  -15.69    9.72
   0   1 -18    2.48    8.39
   0   1  18   -4.79    8.70
   0  -1 -18   -4.13    8.70
   0  -1 -19   78.16   12.59
   0   1 -19   79.97   11.58
   0   1  19   88.42   11.44
   0  -1 -19  107.44   11.93
   0  -1 -20   20.79   10.59
   0   1 -20    9.80    9.97
   0   1  20   26.71   10.29
   0  -1 -20   22.74   10.24
   0   1 -21   30.88   11.01
   0  -1 -21   39.01   11.69
   0   1  21   20.87   11.07
   0  -1 -21   32.45   11.26
   0  -1 -22   14.39   13.35
   0   1 -22   12.13   11.62
   0   1  22   -8.46   12.42
   0  -1 -22   26.17   11.81
   0  -1 -23   17.29   12.92
   0   1 -23   21.84   12.16
   0   1  23   22.04   12.21
   0  -1 -23   30.85   12.35
   0   1 -24   71.79   14.67
   0  -1 -24   59.59   14.02
   0  -2   0  703.37   47.91
   0   2   0  733.97   48.92
   0   2   0  803.66   48.53
   0  -2   0  746.48   47.94
   0  -2   0  668.73   47.94
   0   2   0  737.59   47.87
   0  -2   0  719.01   47.90
   0  -2   1  175.25   13.03
   0  -2  -1  198.41   13.83
   0   2  -1  194.09   14.77
   0   2   1  189.97   13.99
   0   2  -1  174.61   13.78
   0   2  -1  192.13   12.82
   0  -2  -1  198.29   13.21
   0  -2   1  163.07   13.08
   0   2   1  197.18   14.38
   0  -2  -1  195.21   13.11
   0  -2   1  180.01   14.82
   0   2   1  171.52   13.16
   0  -2   1  195.49   12.86
   0   2  -2  117.55    8.92
   0  -2   2  119.96    9.09
   0  -2   2  131.72   11.06
   0  -2  -2  148.33   10.33
   0   2  -2  141.69   11.16
   0   2   2  116.94   10.52
   0   2   2  130.95   10.50
   0  -2   2  123.68    9.22
   0   2  -2  124.88    8.52
   0  -2  -2  120.16    9.28
   0   2  -2  117.14    9.15
   0   2   2  122.30    9.36
   0  -2   2  115.23    8.57
   0  -2  -2  114.49    9.15
   0  -2   3  499.56   34.55
   0  -2  -3  517.10   34.78
   0   2  -3  515.60   34.48
   0  -2  -3  538.54   35.19
   0  -2   3  597.17   35.83
   0   2   3  517.53   35.11
   0   2  -3  551.84   35.55
   0   2  -3  494.18   34.52
   0  -2  -3  514.05   34.71
   0   2   3  518.47   34.71
   0  -2   3  521.74   34.61
   0   2  -3  526.88   34.11
   0   2   3  497.26   35.25
   0  -2  -3  478.31   34.78
   0  -2   3  534.18   35.35
   0  -2   3  515.61   34.15
   0   2  -3  542.92   35.27
   0   2   3  509.38   34.73
   0  -2  -4  280.84   20.41
   0  -2   4  290.62   20.29
   0   2  -4  300.44   20.23
   0  -2   4  310.63   21.84
   0   2   4  291.33   21.08
   0   2  -4  309.83   21.39
   0  -2  -4  294.73   21.12
   0  -2  -4  306.82   20.47
   0   2   4  319.57   21.26
   0   2  -4  269.42   20.24
   0   2   4  307.32   20.65
   0   2  -4  304.74   21.21
   0  -2   4  345.93   21.39
   0  -2  -4  295.43   20.66
   0   2   4  298.82   20.62
   0   2  -5  541.54   38.07
   0  -2   5  563.83   38.09
   0  -2  -5  557.87   38.35
   0   2  -5  608.21   38.92
   0  -2  -5  607.47   38.84
   0  -2   5  638.78   39.36
   0   2  -5  556.86   38.13
   0   2   5  569.92   38.35
   0   2  -5  609.81   38.75
   0   2   5  563.19   38.37
   0  -2  -5  561.93   38.39
   0  -2   6    8.62    3.84
   0   2  -6   14.31    4.07
   0  -2  -6    5.91    4.91
   0   2  -6    0.90    6.14
   0  -2   6   -3.56    7.26
   0  -2  -6    2.37    6.30
   0   2   6    2.13    5.33
   0   2  -6    5.15    4.59
   0   2  -6    5.99    5.45
   0   2   6    1.59    5.34
   0  -2  -6    4.28    4.81
   0  -2  -7 1412.87   94.55
   0  -2   7 1380.44   94.22
   0   2  -7 1429.86   94.28
   0  -2  -7 1488.55   94.83
   0   2  -7 1520.41   94.87
   0  -2   7 1571.12   95.20
   0   2   7 1372.42   94.43
   0   2  -7 1387.16   94.29
   0   2  -7 1418.55   94.73
   0   2   7 1446.96   94.51
   0  -2  -8  769.02   50.67
   0   2  -8  708.45   50.33
   0  -2  -8  743.58   50.92
   0  -2   8  864.34   51.57
   0   2  -8  779.41   50.97
   0   2   8  759.37   50.60
   0   2  -8  736.15   50.40
   0  -2  -8  737.82   51.20
   0   2   8  759.15   50.66
   0   2  -8  774.17   50.86
   0  -2  -9  464.01   30.55
   0   2  -9  461.37   30.16
   0   2  -9  505.74   30.98
   0  -2  -9  479.21   30.91
   0  -2   9  416.80   29.28
   0   2  -9  447.05   30.21
   0   2  -9  497.11   30.77
   0   2 -10  248.37   16.79
   0  -2 -10  249.01   17.35
   0  -2 -10  256.60   17.72
   0   2 -10  275.61   17.83
   0  -2  10  230.93   15.57
   0   2 -10  273.63   17.55
   0   2 -10  206.27   15.56
   0  -2 -10  221.62   17.27
   0   2 -11   68.06   10.21
   0  -2 -11   61.69   10.05
   0  -2 -11   59.94   10.45
   0   2 -11   55.16    7.55
   0   2 -11   79.12    9.56
   0   2 -11   55.53    5.39
   0  -2  11   63.71    5.26
   0  -2 -11   69.90    8.88
   0  -2 -12   65.16    9.24
   0   2  12   62.17    8.41
   0   2 -12   60.28    8.89
   0  -2 -12   53.12    8.45
   0   2 -12   65.69    7.65
   0   2 -12   50.45    5.31
   0  -2 -12   51.26    8.17
   0  -2  12   63.14    5.30
   0  -2 -13  351.17   25.81
   0   2  13  346.97   25.44
   0   2 -13  421.73   25.92
   0  -2 -13  369.55   25.66
   0   2 -13  377.51   25.23
   0  -2 -13  332.07   25.57
   0  -2  13  335.80   23.89
   0   2 -14   14.33    8.17
   0   2  14   17.58    7.63
   0  -2 -14   38.89    9.10
   0   2 -14   24.95    7.55
   0  -2 -14   28.48    8.20
   0  -2  14   10.74    4.14
   0  -2  15   35.18   11.03
   0   2  15   33.80    8.63
   0   2 -15   35.24    8.91
   0  -2 -15   36.20    9.76
   0   2 -15   12.86    7.87
   0  -2 -15   28.13    8.94
   0   2  16   17.01    9.54
   0  -2  16   26.41   12.14
   0  -2 -16   24.93   10.49
   0   2 -16   30.71    8.64
   0  -2 -16   13.86    8.75
   0   2 -17   19.76    9.04
   0  -2 -17    6.93   10.02
   0   2 -18    1.85    9.15
   0  -2 -18   12.49    9.86
   0   2 -19   17.84   10.07
   0   2  19   28.65   10.32
   0  -2 -19   29.14   10.78
   0   2 -20   11.78   10.73
   0   2  20   12.69   11.08
   0  -2 -20   -6.23   11.35
   0   2 -21   21.07   11.57
   0   2  21    8.30   12.02
   0  -2 -21   14.53   12.30
   0   2 -22   13.35   12.18
   0   2  22   15.05   11.81
   0  -2 -22   -1.57   12.39
   0  -2 -23   54.26   14.48
   0  -3   0    5.60    4.39
   0   3   0    1.72    9.03
   0   3   0   -2.06    7.04
   0  -3   0    5.62    4.78
   0  -3   0    6.18    4.51
   0  -3   0   -1.89    4.41
   0   3   0   -4.64    4.09
   0  -3   1   87.98    7.53
   0  -3  -1   75.21    7.48
   0   3  -1  104.99    9.39
   0   3  -1   62.43   10.76
   0   3   1  103.52    9.80
   0   3   1   78.69   11.34
   0  -3   1   83.46    7.78
   0   3  -1   84.18    6.96
   0  -3  -1   88.05    7.65
   0   3   1   84.88   10.06
   0  -3  -1   80.66    7.78
   0  -3   1   97.81    7.57
   0   3   1   83.67    7.50
   0  -3  -1   85.83    7.74
   0  -3   1   76.96    7.23
   0  -3   2  145.08   10.59
   0  -3  -2  125.93   10.45
   0  -3  -2  146.59   11.98
   0   3  -2  135.98   13.28
   0   3  -2  154.11   11.93
   0   3   2  132.25   12.30
   0  -3   2  138.76   10.71
   0   3   2  127.09   12.26
   0  -3  -2  137.73   10.71
   0   3  -2  141.00    9.80
   0  -3  -2  128.31   10.69
   0  -3  -2  131.55   10.91
   0   3   2  131.27   10.68
   0  -3   2  141.37   10.07
   0  -3   3  147.89   10.70
   0  -3  -3  161.41   11.14
   0   3  -3  146.30   13.25
   0   3  -3  145.34   11.83
   0  -3  -3  194.24   12.52
   0   3   3  161.25   12.75
   0  -3   3  164.82   10.88
   0   3  -3  139.93    9.76
   0  -3  -3  163.03   11.09
   0  -3  -3  130.16   11.25
   0   3   3  160.95   11.12
   0  -3   3  161.48    9.99
   0  -3   4   63.80    5.96
   0  -3  -4   58.41    6.51
   0   3  -4   56.35    5.42
   0   3  -4   40.50    7.16
   0   3  -4   63.79    9.55
   0  -3  -4   51.90    8.22
   0  -3  -4   52.34    6.54
   0   3   4   58.76    8.35
   0  -3   4   47.98    6.18
   0   3  -4   48.35    5.73
   0  -3  -4   54.35    6.81
   0  -3   4   52.76    4.30
   0   3   4   39.95    6.89
   0   3  -5   43.47    8.28
   0  -3  -5   38.64    6.65
   0  -3   5   41.69    5.56
   0   3  -5   45.78    5.09
   0   3  -5   55.44    9.54
   0  -3  -5   51.83    8.58
   0   3  -5   39.57    5.27
   0  -3  -5   52.63    6.78
   0   3   5   52.41    8.19
   0   3   5   44.42    7.14
   0  -3  -5   48.43    7.22
   0  -3   6   56.23    6.31
   0   3  -6   53.72    6.03
   0  -3  -6   54.12   10.51
   0   3  -6   61.72    9.30
   0  -3   6   63.87   18.64
   0   3  -6   53.83   12.44
   0  -3  -6   44.88   10.51
   0   3   6   63.67    7.45
   0   3  -6   52.73    6.34
   0  -3  -6   46.99    9.92
   0   3  -7   48.30    5.56
   0  -3   7   40.52    5.62
   0  -3  -7   33.99   11.31
   0   3  -7   32.53   11.98
   0   3  -7   41.03    8.89
   0  -3   7   45.65   11.61
   0  -3  -7   53.52    8.86
   0   3  -7   38.68    5.85
   0  -3  -7   39.74   14.66
   0   3  -8  290.90   21.60
   0  -3   8  293.11   21.68
   0  -3  -8  334.38   22.55
   0   3  -8  368.34   23.60
   0  -3   8  377.17   25.27
   0  -3  -8  335.10   23.43
   0   3  -8  288.46   21.69
   0   3  -8  321.83   23.22
   0  -3  -8  335.75   22.89
   0   3  -9  111.87   11.27
   0   3  -9   94.67    8.59
   0  -3  -9   93.00    9.94
   0  -3   9  103.53    8.76
   0   3  -9  121.53   11.59
   0  -3   9   92.90   14.36
   0  -3  -9  104.63   11.47
   0   3  -9   94.33    8.81
   0  -3  -9   96.94   10.69
   0  -3 -10  279.79   21.00
   0  -3  10  287.38   20.15
   0   3 -10  256.33   20.05
   0   3  10  291.02   21.45
   0   3 -10  313.02   21.88
   0  -3 -10  332.44   22.15
   0   3 -10  260.43   20.19
   0   3 -10  288.72   21.85
   0  -3 -10  310.40   21.42
   0  -3  11  614.95   40.37
   0   3 -11  541.47   40.25
   0  -3 -11  604.84   41.03
   0   3 -11  663.61   41.64
   0   3  11  606.64   41.27
   0  -3 -11  638.79   41.84
   0   3 -11  579.43   40.39
   0   3 -11  596.43   41.49
   0  -3 -11  581.34   41.21
   0   3 -12  872.74   61.96
   0  -3 -12  906.10   62.64
   0   3 -12  992.53   63.05
   0   3  12  900.66   62.72
   0  -3 -12  984.93   63.19
   0   3 -12  920.72   62.04
   0  -3 -12  927.84   62.82
   0   3 -12  973.11   63.18
   0  -3 -13   13.64    8.34
   0   3 -13    0.24    6.52
   0   3  13   13.78    9.19
   0  -3 -13   -9.83   10.79
   0   3 -13   13.62    7.44
   0   3 -13  -10.35    9.61
   0  -3 -14   39.16    9.72
   0   3 -14   45.18    8.15
   0   3 -14   49.02    8.81
   0   3 -14   61.31   11.57
   0  -3 -15  207.85   18.51
   0   3 -15  231.61   19.12
   0  -3 -16    9.81   10.17
   0   3 -16   11.46   10.90
   0  -3 -17   16.15   11.41
   0   3 -17    2.99   11.39
   0  -3 -17   -2.39   11.22
   0  -3 -18   48.46   12.53
   0  -3 -18   30.08   11.99
   0   3 -18   55.12   12.94
   0  -3 -19   -4.21   16.04
   0   3 -19   32.33   14.85
   0  -3 -19   -0.52   14.34
   0  -3 -20   54.43   13.96
   0  -3 -20   28.38   13.46
   0   3 -20   39.11   14.18
   0  -3 -21   44.30   14.71
   0  -4   0   64.74    7.58
   0   4   0   70.30   11.06
   0   4   0   75.34   13.36
   0  -4   0   75.53    7.87
   0   4   0   67.06   11.94
   0  -4   0   74.05    7.96
   0  -4   0   56.37    7.65
   0  -4  -1  209.14   15.14
   0  -4   1  210.37   15.25
   0   4  -1  222.59   17.33
   0   4  -1  220.72   19.05
   0  -4   1  200.62   15.14
   0  -4   1  207.02   15.32
   0  -4  -1  202.84   15.30
   0   4   1  209.43   17.93
   0  -4  -1  182.51   15.18
   0  -4   1  202.54   14.84
   0  -4  -1  192.80   15.42
   0  -4  -2  110.27    9.38
   0  -4   2   99.75    9.35
   0  -4  -2  108.02    9.80
   0   4  -2  112.25   14.10
   0   4  -2   95.37   11.80
   0  -4  -2  100.03    9.62
   0  -4  -2  105.48    9.72
   0   4   2   99.80   12.69
   0  -4   2  103.39    9.63
   0  -4   2  109.32    9.44
   0  -4   2   95.79    8.52
   0  -4  -2   95.46   10.01
   0  -4   3  172.81   13.24
   0  -4  -3  174.26   13.64
   0   4  -3  177.02   17.06
   0   4  -3  177.51   15.19
   0  -4  -3  156.77   13.44
   0   4   3  153.04   15.88
   0  -4   3  168.23   13.11
   0  -4   3  176.73   13.45
   0  -4  -3  185.27   14.22
   0  -4   3  166.48   12.17
   0  -4  -4   19.63    6.60
   0  -4   4   28.12    5.83
   0   4  -4   31.09    8.92
   0   4  -4   19.27   10.88
   0   4   4   24.21    9.78
   0  -4   4   20.66    6.20
   0  -4   4   29.14    6.15
   0  -4  -4   27.33    6.75
   0  -4   4   19.82    3.42
   0  -4  -4   21.57    7.38
   0  -4  -5   32.60    7.07
   0  -4   5   32.55    6.35
   0   4  -5   31.37   10.83
   0   4  -5   38.60    8.97
   0  -4  -5   34.32    9.62
   0   4   5   36.22   10.30
   0  -4  -5   39.75    8.34
   0  -4  -6   18.62    7.17
   0  -4   6   34.69    6.45
   0  -4  -6   30.70    9.88
   0   4  -6   34.44    8.75
   0   4  -6   33.07   11.04
   0   4   6   41.21   10.13
   0  -4  -6   25.59    8.29
   0   4  -7   -6.19   10.71
   0   4  -7   21.14    8.44
   0  -4  -7    4.55    9.94
   0  -4  -7   13.94    7.10
   0  -4  -7    1.35    8.48
   0   4   8   25.52   11.00
   0  -4  -8   39.63    8.10
   0  -4  -8   49.95    9.72
   0  -4  -9   22.02    9.13
   0   4  -9   38.28   11.33
   0  -4  -9   13.77   10.10
   0   4 -10   26.10   11.54
   0  -4 -10    5.62    9.78
   0  -4 -10    7.69   11.70
   0  -4 -11   21.15    9.22
   0   4 -11   19.56   11.51
   0  -4 -11   28.22   10.09
   0  -4 -12   48.41    9.95
   0   4 -12   39.51   12.39
   0  -4 -12   57.70   11.36
   0  -4 -13   58.20   11.31
   0   4 -13   48.37   13.12
   0  -4 -13   72.83   12.77
   0   4 -14  170.41   17.69
   0  -4 -14  145.77   15.54
   0  -4 -14  148.90   16.50
   0   4 -15   14.28   13.46
   0  -4 -15    4.89   14.06
   0  -4 -15    4.14   12.53
   0   4 -16   -0.59   14.48
   0  -4 -16   12.05   12.73
   0  -4 -16  -24.37   14.25
   0  -4 -17   -9.70   12.67
   0   4 -17   19.76   14.92
   0  -4 -17   14.66   13.39
   0  -4 -18   83.63   15.58
   0  -4 -18  108.76   16.29
   0  -5   0    8.88    7.83
   0  -5   0    2.88    8.05
   0   5   0    3.79   12.53
   0  -5  -1    0.50    7.74
   0   5  -1  -23.19   13.33
   0  -5  -1    3.17    8.04
   0   5   1  -11.71   12.50
   0  -5  -2  191.99   16.06
   0   5  -2  164.60   19.45
   0  -5  -2  192.99   16.09
   0   5   2  240.49   19.61
   0  -5  -2  203.36   16.42
   0  -5  -3   54.08    9.45
   0   5   3   47.97   13.03
   0  -5  -3   66.29   10.32
   0  -5  -4  104.93   11.79
   0   5   4  119.03   15.49
   0  -5  -4  115.14   12.83
   0  -5  -5  191.08   17.51
   0   5   5  256.23   20.69
   0  -5  -5  221.90   18.58
   0  -5  -6    9.77    8.98
   0   5   6    7.79   12.18
   0  -5  -6   15.29   10.38
   0  -5  -7   51.10   10.21
   0  -5  -7   57.95   12.00
   0  -5  -8   48.12   12.39
   0  -5  -8   58.89   13.01
   0  -5  -9    7.51   16.10
   0  -5  -9   -2.67   17.50
   0  -5 -10    3.78   11.07
   0  -5 -10    7.49   14.16
   0  -5 -11   18.77   11.02
   0  -5 -11   12.31   12.61
   0  -5 -12   19.65   11.73
   0  -5 -12   37.72   13.62
   0  -5 -13    2.62   11.73
   0  -5 -13   -5.40   13.59
   0  -5 -14   74.76   14.68
   0  -5 -14   25.42   15.25
   0  -5 -15   78.29   15.45
   0  -5 -16   91.92   16.05
   0   6   1   50.19   16.70
   1   0 -24  311.36   25.67
   1   0 -23   20.31   11.91
   1   0 -22   28.58   11.68
   1   0 -22   -2.38   10.46
   1   0 -21   -5.32   10.34
  -1   0  21    5.44   10.97
   1   0 -21    8.32    9.92
   1   0 -20  118.26   13.56
  -1   0  20  157.34   14.39
   1   0 -20  105.50   12.99
   1   0 -19    5.89    9.16
  -1   0  19   -6.47   10.04
   1   0 -19    8.84    8.73
   1   0 -18  289.91   22.10
  -1   0  18  298.33   23.28
   1   0 -18  324.58   22.57
  -1   0  18  297.40   22.33
   1   0 -18  253.85   21.71
   1   0 -17    1.38    8.16
   1   0 -17    2.44    8.37
  -1   0  17    6.82    8.72
  -1   0  17  -10.63    8.25
   1   0 -17    9.26    7.51
   1   0 -16  334.22   24.65
  -1   0  16  322.71   24.93
   1   0 -16  350.28   24.78
  -1   0  16  331.38   24.81
   1   0 -16  362.56   24.52
   1   0 -15   -4.80    6.83
   1   0 -15   14.94    7.03
  -1   0  15   10.19    7.71
  -1   0  15    4.23    6.85
   1   0 -15   -2.56    6.20
   1   0 -14  743.46   50.58
   1   0 -14  767.56   50.36
  -1   0  14  759.83   50.57
  -1   0  14  784.25   50.84
   1   0 -14  692.81   50.13
   1   0 -13    4.34    5.84
  -1   0  13    6.44    6.89
   1   0 -13    6.65    6.30
  -1   0  13   -3.58    5.86
   1   0 -13    8.18    5.43
  -1   0  13    7.86    5.62
   1   0 -12  311.89   22.43
   1   0 -12  344.85   22.44
  -1   0  12  343.34   22.60
  -1   0  12  313.55   22.43
  -1   0  12  297.77   22.15
   1   0 -12  305.32   22.16
  -1   0  11   10.33    5.51
   1   0 -11    5.51    5.01
   1   0 -11    9.99    5.48
  -1   0  11    5.71    5.76
  -1   0  11    4.01    5.22
   1   0 -11    3.35    4.54
  -1   0  11   -2.64    5.23
   1   0 -10  115.35    9.68
   1   0 -10  116.07    9.67
  -1   0  10  118.51    9.67
   1   0 -10  114.73    9.35
  -1   0  10  118.82    9.62
   1   0  -9    1.19    4.25
   1   0  -9    5.71    4.80
  -1   0   9    0.85    4.77
   1   0  -9   -0.70    3.91
  -1   0   9   -2.41    4.70
   1   0  -8  717.89   45.49
   1   0  -8  694.34   45.43
  -1   0   8  700.70   45.46
  -1   0   8  635.99   45.29
   1   0  -8  669.41   45.31
   1   0  -7    1.05    4.15
   1   0  -7    3.27    4.26
  -1   0   7    2.89    4.14
   1   0  -7   -0.11    3.53
  -1   0   7   -4.88    4.17
   1   0  -6  273.98   18.53
   1   0  -6  281.59   18.56
  -1   0   6  252.03   18.55
  -1   0   6  256.39   18.53
   1   0  -6  286.53   18.46
   1   0  -5    1.31    3.31
   1   0  -5   -1.48    3.40
  -1   0   5    2.32    3.37
   1   0  -5   -2.24    3.30
  -1   0   4 1103.34   74.88
   1   0  -4 1031.23   74.88
   1   0  -4 1195.11   74.87
  -1   0   4 1138.71   74.91
   1   0  -4 1206.82   74.84
  -1   0   3   -0.41    2.51
   1   0  -3    1.36    2.44
   1   0  -3   -1.05    2.00
  -1   0   3   -0.20    1.68
  -1   0   3    1.74    2.28
   1   0  -3   -2.29    2.35
   1   0  -2   63.21    4.79
   1   0  -2   63.59    4.80
   1   0  -2   77.59    4.82
   1   0   2   40.74    3.26
  -1   0  -2   34.23    2.96
   1   0   2   39.02    3.02
  -1   0  -2   34.91    3.00
  -1   0  -3   -1.92    2.47
   1   0   3    1.10    3.00
  -1   0  -3    1.73    2.31
   1   0   3   -2.53    2.23
   1   0   3    1.70    2.58
  -1   0  -3    2.13    2.74
  -1   0  -3   -1.28    2.37
  -1   0  -4  654.27   43.02
   1   0   4  650.22   43.07
   1   0   4  644.90   42.97
  -1   0  -4  680.00   42.99
   1   0   4  612.92   42.98
  -1   0  -4  655.48   42.95
  -1   0  -5   -0.20    3.66
   1   0   5   -4.48    4.47
   1   0   5   -0.83    3.71
  -1   0  -5    0.54    3.57
   1   0   5   -3.43    3.61
  -1   0  -5    1.90    3.50
  -1   0  -6   73.36    6.63
   1   0   6   79.42    7.17
   1   0   6   69.84    6.69
  -1   0  -6   72.41    6.81
   1   0   6   87.46    6.71
  -1   0  -6   77.72    6.57
  -1   0  -7    0.14    3.91
   1   0   7    4.91    5.01
  -1   0  -7   -3.14    4.29
   1   0   7   -5.40    4.24
   1   0   7   -2.05    4.23
   1   0   7    2.49    4.29
  -1   0  -7    1.33    3.68
   1   0   8  296.49   22.78
  -1   0  -8  343.38   22.72
  -1   0  -8  342.60   22.70
   1   0   8  371.45   22.78
   1   0   8  341.03   22.69
  -1   0  -8  315.79   22.46
   1   0   8  306.64   22.50
  -1   0  -9    5.70    4.64
  -1   0  -9    4.61    4.91
   1   0   9    8.17    5.22
   1   0   9    3.87    4.65
  -1   0  -9    2.75    4.53
   1   0   9    0.40    4.54
  -1   0 -10  205.66   15.86
   1   0  10  227.67   16.05
  -1   0 -10  244.68   16.03
   1   0  10  211.47   15.92
   1   0  10  217.25   15.67
  -1   0 -10  213.26   15.63
  -1   0 -11   -2.40    5.32
  -1   0 -11    5.79    5.43
   1   0  11    3.57    5.38
   1   0  11   -4.39    4.96
  -1   0 -11    4.71    4.78
  -1   0 -12   17.50    5.96
  -1   0 -12   22.37    5.98
   1   0  12   17.12    5.81
  -1   0 -12   14.20    5.36
   1   0  12   15.14    5.35
  -1   0 -13    2.61    5.91
  -1   0 -13    2.07    6.61
   1   0  13   10.43    6.08
   1   0  13    2.92    5.29
  -1   0 -13   10.52    5.60
  -1   0 -14    4.53    7.97
  -1   0 -14   25.75    7.05
   1   0  14   27.56    7.97
  -1   0 -14   12.40    6.57
  -1   0 -15    6.11    6.80
  -1   0 -15   12.98    7.30
   1   0  15   -8.47    6.94
  -1   0 -15   -2.58    6.31
  -1   0 -16  336.58   26.20
  -1   0 -16  399.23   26.38
   1   0  16  368.04   26.41
  -1   0 -16  360.66   25.93
  -1   0 -17   -6.34    8.16
   1   0  17   11.99    8.79
  -1   0 -17   -7.51    8.75
   1   0  17   11.26    8.15
  -1   0 -17    8.04    7.40
  -1   0 -18  151.48   14.59
   1   0  18  166.57   15.92
   1   0  18  167.64   14.94
  -1   0 -18  157.76   14.24
  -1   0 -19    6.80    9.69
   1   0  19    5.20    9.57
  -1   0 -19   15.96    8.65
  -1   0 -20  208.91   18.90
   1   0  20  237.86   19.24
  -1   0 -20  227.03   18.53
  -1   0 -21    2.70   10.47
  -1   0 -21  -13.44    9.96
  -1   0 -22  224.58   20.47
  -1   0 -22  244.81   19.98
  -1   0 -23   29.95   12.52
  -1   0 -24    1.58   12.63
   1  -1 -25   11.76   13.83
   1   1 -24   10.43   13.40
   1  -1 -24   35.83   13.34
   1  -1 -23   10.20   13.16
   1   1 -23   50.04   12.75
  -1   1  23   14.05   12.05
   1  -1 -23   29.36   12.34
   1  -1 -22   10.22   13.58
   1   1 -22  -13.27   11.64
  -1   1  22   19.45   12.66
   1  -1 -22    0.47   11.59
   1   1 -21   32.07   10.73
   1  -1 -21   31.62   11.61
  -1   1  21   10.73   11.00
   1  -1 -21    3.57   10.81
   1  -1 -20  147.67   15.34
   1   1 -20  164.86   14.63
  -1   1  20  132.36   14.79
   1  -1 -20  130.17   14.83
   1  -1 -19  229.24   18.29
   1   1 -19  194.13   17.09
  -1   1  19  208.08   17.49
   1  -1 -19  178.11   17.44
   1   1 -18   77.11   10.64
   1  -1 -18  100.43   12.00
  -1   1  18   81.76   12.61
  -1  -1  18   68.68   13.47
  -1   1  18  103.31   11.38
   1  -1 -18   85.92   11.57
   1  -1 -17  247.94   18.42
   1   1 -17  222.23   17.64
  -1   1  17  185.58   17.98
   1  -1 -17  248.99   18.52
  -1  -1  17  223.92   18.77
   1   1 -17  222.91   17.94
  -1   1  17  211.65   17.58
   1   1 -17  203.49   16.56
   1  -1 -17  233.46   17.87
   1  -1 -16  199.91   16.56
   1   1 -16  188.90   15.88
   1  -1 -16  223.84   16.81
  -1   1  16  203.13   16.55
   1   1 -16  208.06   16.30
  -1  -1  16  200.70   16.82
  -1   1  16  206.13   16.31
   1   1 -16  177.31   14.98
   1  -1 -16  198.07   16.22
   1   1 -15   86.76    9.15
   1  -1 -15   67.42    9.92
  -1   1  15   69.18    9.59
   1   1 -15   89.30    9.54
   1  -1 -15   92.74   10.25
  -1  -1  15   66.66   10.53
  -1   1  15   76.63    9.47
   1   1 -15   65.90    7.88
  -1  -1  15   82.49    7.70
   1  -1 -15   78.64    9.32
   1  -1 -14  122.50   11.40
   1   1 -14  120.46   10.79
  -1   1  14  111.02   11.28
   1   1 -14  137.32   11.43
  -1  -1  14  107.56   12.02
   1  -1 -14  116.30   11.53
  -1   1  14  116.11   11.06
  -1  -1  14  116.70    9.81
   1   1 -14  138.26   10.09
   1  -1 -14  110.23   11.03
   1   1 -13   19.99    8.44
   1  -1 -13   42.35    8.58
  -1  -1  13   28.82   16.42
  -1   1  13   36.99   14.05
   1   1 -13   26.63    6.42
   1  -1 -13   42.61    8.02
   1  -1 -13   18.07    6.57
   1   1 -13   38.00    5.74
  -1  -1  13   34.46    5.18
   1  -1 -12  113.97   10.39
  -1  -1  12  115.37   10.87
   1   1 -12  106.18   10.19
  -1   1  12  106.55   10.16
   1  -1 -12  105.90   10.14
   1   1 -12  116.78    9.65
  -1  -1  12  111.15    9.62
   1   1 -12   99.39    8.94
  -1  -1  12  124.72    9.07
   1  -1 -12  107.37    9.92
   1   1 -11  109.29    9.57
  -1   1  11  104.70    9.43
   1  -1 -11  110.39    9.85
  -1  -1  11   96.28    9.01
   1  -1 -11  111.80    9.27
   1   1 -11  109.47    9.09
   1  -1 -11   96.00    9.32
   1   1 -11  103.58    8.44
  -1  -1  11  106.92    8.50
  -1  -1  10   90.70    8.65
   1  -1 -10  105.16    9.11
  -1   1  10   90.36    9.30
   1   1 -10  109.61    8.69
  -1   1  10   94.82    9.02
   1   1 -10  115.97    9.30
   1  -1 -10  104.36    9.40
  -1   1  10   82.14    9.36
   1   1 -10  118.19    9.93
   1  -1 -10   92.62    8.81
   1   1 -10  107.50    7.97
  -1  -1  10   97.54    8.07
   1  -1  -9  110.64    9.55
   1   1  -9  103.36    9.02
  -1  -1   9  112.41    9.23
  -1   1   9  101.00    9.87
   1  -1  -9  111.77    9.57
   1   1  -9  119.19    9.73
  -1   1   9  104.44    9.99
   1   1  -9  119.93   10.38
  -1  -1   9  120.78    8.71
   1   1  -9  121.80    8.54
   1  -1  -9  109.22    9.36
   1  -1  -8 2090.26  134.13
  -1  -1   8 1852.35  133.84
   1   1  -8 1910.25  133.88
   1   1  -8 2190.99  134.12
   1  -1  -8 2074.44  134.07
   1   1  -8 2071.97  134.20
   1   1  -8 2072.36  133.66
  -1   1   8 1975.08  134.00
  -1  -1   8 2158.06  133.69
   1  -1  -8 1923.76  134.02
   1  -1  -7    7.39    4.46
   1   1  -7    1.66    4.07
  -1   1   7   -0.43    5.47
   1   1  -7    9.71    5.23
   1  -1  -7    4.50    5.00
  -1   1   7    8.90    5.52
   1   1  -7    9.21    6.25
  -1   1   7   -0.68    5.16
  -1  -1   7    4.61    3.18
   1   1  -7   13.91    2.98
   1  -1  -7    3.63    4.07
  -1   1   6  251.21   17.41
   1  -1  -6  245.86   17.12
   1   1  -6  218.91   16.89
   1  -1  -6  260.82   17.25
   1   1  -6  246.15   17.44
  -1   1   6  250.82   17.44
   1   1  -6  234.23   17.56
  -1   1   6  264.90   17.29
   1   1  -6  246.03   16.45
  -1  -1   6  246.08   16.51
   1  -1  -6  237.35   16.99
   1   1  -5 1488.96  107.05
   1  -1  -5 1640.17  107.25
   1   1  -5 1627.09  107.34
   1  -1  -5 1643.69  107.25
  -1  -1   5 1672.07  106.83
  -1   1   5 1704.54  107.27
   1   1  -5 1585.49  106.81
  -1   1   5 1691.59  107.23
   1  -1  -5 1671.02  107.22
   1   1  -4 9561.73  642.93
   1  -1  -4 9743.05  643.10
   1   1  -4 9999.00  643.17
  -1  -1   4 9846.12  643.22
   1  -1  -4 9918.79  643.19
  -1   1   4 9839.27  643.06
   1  -1  -4 9823.29  643.08
  -1   1   4 9882.05  643.05
   1   1  -3  854.52   58.31
   1   1  -3  852.35   58.73
  -1  -1   3  906.86   58.81
   1  -1  -3  899.88   58.63
   1  -1  -3  909.02   58.85
  -1   1   3  926.09   58.56
  -1   1   3  904.76   58.52
   1   1  -3  865.89   58.60
   1   1  -2   10.87    2.48
  -1  -1   2    5.26    2.08
   1   1  -2    8.20    4.10
  -1   1   2    8.45    3.68
   1  -1  -2   10.31    4.19
   1   1  -2   13.58    4.58
  -1  -1   2   10.41    4.93
   1   1  -2   10.48    2.86
  -1   1   2    9.78    3.91
   1  -1  -2   10.39    5.78
  -1   1   2    6.76    4.42
  -1   1   2    3.18    3.59
  -1  -1   2    8.06    4.61
   1   1  -1   28.62    3.00
  -1  -1   1   34.30    2.91
  -1  -1   1   28.97    5.26
   1   1  -1   23.67    4.58
  -1   1   1   28.78    4.10
   1   1  -1   30.82    5.06
   1  -1  -1   33.20    4.20
  -1   1   1   35.00    5.17
   1   1  -1   25.35    3.10
  -1  -1   1   32.34    3.01
  -1   1   1   32.00    3.90
  -1  -1   1   27.04    2.74
   1   1  -1   45.27    2.88
  -1   1   0   38.68    4.03
  -1  -1   0   53.92    4.63
  -1   1   0   50.32    4.60
   1   1   0   47.98    4.56
  -1  -1   0   48.11    3.61
  -1   1   0   38.36    4.56
   1   1   0   39.30    3.87
  -1   1   0   43.70    3.98
  -1  -1   0   37.69    3.62
  -1  -1  -1 1550.08  106.67
  -1   1  -1 1648.40  106.75
  -1   1  -1 1595.74  106.97
  -1  -1  -1 1640.23  106.87
   1   1   1 1688.10  106.89
   1  -1   1 1615.05  107.03
  -1   1  -1 1584.20  106.75
   1  -1   1 1546.75  106.60
   1   1   1 1648.18  106.66
   1   1   1 1691.57  106.94
  -1  -1  -1 1564.83  106.66
  -1   1  -1 1675.69  106.59
   1  -1   1 1627.52  106.99
  -1   1  -1 1638.30  106.95
   1   1   1 1726.57  106.71
  -1   1  -2  511.24   33.85
   1  -1   2  561.89   34.27
  -1  -1  -2  528.72   34.08
   1   1   2  496.31   34.03
  -1   1  -2  534.48   34.18
   1   1   2  519.90   33.83
  -1   1  -2  504.31   33.90
   1  -1   2  481.17   33.56
   1   1   2  532.80   34.15
   1  -1   2  512.24   34.21
  -1   1  -2  490.34   34.13
   1   1   2  547.65   33.91
  -1   1  -3  657.74   41.33
   1   1   3  670.92   41.37
   1   1   3  724.61   41.52
  -1  -1  -3  629.15   41.57
  -1   1  -3  601.24   41.64
   1  -1   3  689.37   41.77
   1   1   3  642.58   41.38
  -1   1  -3  662.61   41.38
   1  -1   3  539.64   41.00
   1   1   3  679.10   41.44
  -1   1  -3  669.16   41.57
  -1   1  -4 1748.17  105.90
   1   1   4 1674.07  105.90
  -1   1  -4 1739.61  106.09
  -1  -1  -4 1623.23  106.02
   1   1   4 1597.63  105.97
   1  -1   4 1650.44  106.15
  -1   1  -4 1606.12  105.88
   1   1   4 1635.70  105.90
   1   1   4 1624.95  105.92
  -1   1  -4 1744.10  106.04
   1  -1   4 1588.47  105.60
  -1   1  -4 1467.92  105.58
  -1  -1  -4 1644.16  105.95
   1  -1   5  754.56   49.53
   1   1   5  796.56   49.38
  -1  -1  -5  759.27   49.40
  -1   1  -5  746.82   49.45
  -1   1  -5  699.77   49.22
   1   1   5  784.66   49.30
   1  -1   5  729.17   49.17
   1  -1   5  738.46   48.90
   1   1   5  762.51   49.32
  -1   1  -5  716.29   48.87
  -1  -1  -5  753.15   49.30
   1   1   6  965.68   62.02
  -1  -1  -6  903.47   62.05
  -1   1  -6 1012.38   62.14
   1  -1   6  959.33   62.25
  -1   1  -6  920.98   61.95
   1  -1   6  856.26   61.83
   1   1   6  946.78   61.97
  -1  -1  -6  939.06   61.98
   1   1   6  954.16   61.98
   1  -1   6  952.14   61.59
  -1   1  -6  917.72   61.57
   1  -1   7   22.94    5.03
  -1   1  -7   36.10    5.31
   1   1   7   21.18    5.70
  -1  -1  -7   38.92    5.84
  -1   1  -7   39.45    5.90
   1  -1   7   44.55    5.99
   1   1   7   33.63    5.28
  -1   1  -7   27.25    6.52
   1   1   7   27.28    5.66
  -1   1  -7   23.93    3.85
  -1  -1  -7   26.72    4.78
   1  -1   7   32.41    3.93
  -1   1  -8   72.38    7.65
   1  -1   8   90.77    8.38
   1   1   8   79.83    7.37
  -1  -1  -8   87.38    8.02
   1  -1   8   75.40    7.33
   1   1   8   72.59    7.70
  -1   1  -8   64.26    7.44
  -1  -1  -8   72.29    7.43
   1   1   8   82.22    7.72
   1  -1   8   81.10    6.43
  -1   1  -8   78.97    6.35
   1  -1   9  479.73   31.12
   1   1   9  447.69   30.74
  -1  -1  -9  468.45   30.89
  -1   1  -9  478.73   30.95
  -1   1  -9  425.24   30.67
   1   1   9  428.12   30.78
   1  -1   9  484.30   30.70
  -1  -1  -9  420.60   30.66
   1  -1   9  463.42   30.25
  -1   1  -9  437.73   30.23
  -1  -1 -10   14.87    5.89
   1  -1  10   10.44    6.57
  -1   1 -10    6.67    5.45
  -1  -1 -10   15.75    5.61
   1  -1  10    1.20    5.29
  -1   1 -10    8.56    4.81
   1   1  10    6.19    5.56
   1  -1  10   11.79    4.10
  -1   1 -10   10.38    4.06
  -1  -1 -10   14.56    5.23
   1  -1  11  108.38   11.92
  -1  -1 -11  160.00   11.92
  -1   1 -11  141.37   11.50
  -1  -1 -11  164.57   11.46
  -1   1 -11  137.93   11.23
   1  -1  11  136.67   11.23
  -1  -1 -11  126.89   11.19
  -1   1 -11  143.46   10.51
   1  -1  11  132.84   10.40
  -1   1 -12   60.14    8.03
  -1  -1 -12   57.09    8.26
  -1  -1 -12   52.14    7.73
  -1   1 -12   54.92    7.45
   1  -1  12   61.65    6.25
  -1  -1 -12   53.57    7.42
  -1   1 -12   72.80    6.45
  -1   1 -13   96.26   11.11
  -1  -1 -13  104.94   11.04
  -1   1 -13  100.44    9.61
  -1  -1 -13  116.94   10.98
   1  -1  13   97.73    8.33
  -1   1 -13  106.56    8.94
  -1  -1 -13   76.00    9.60
  -1  -1 -14    2.21    7.14
  -1   1 -14    4.38    6.62
  -1   1 -14    1.35    7.18
  -1  -1 -14    9.38    7.50
   1   1  14   -5.49    6.29
   1  -1  14    2.69    4.80
  -1  -1 -14    1.15    6.54
  -1   1 -14    6.86    5.08
  -1   1 -15   -5.91    6.85
  -1  -1 -15   -4.09    7.82
  -1  -1 -15   17.50    8.23
  -1   1 -15    2.01    7.62
   1   1  15   -5.33    7.09
   1  -1  15    1.76    5.10
  -1   1 -15    7.69    5.77
  -1  -1 -15   10.78    7.29
  -1  -1 -16   20.47    8.74
  -1   1 -16   -4.44    7.63
  -1  -1 -16   12.72    8.92
  -1   1 -16   12.25    8.23
   1   1  16   10.77    8.39
   1   1  16   -3.82    7.35
  -1   1 -16    1.75    6.17
  -1  -1 -16    0.66    7.87
  -1  -1 -17    2.35    9.09
  -1   1 -17    7.18    7.92
   1   1  17    8.10    8.71
  -1  -1 -17    7.83    9.45
  -1   1 -17    9.41    8.58
   1   1  17   -7.52    8.23
  -1  -1 -17   -2.12    8.64
  -1   1 -17    0.94    6.48
  -1  -1 -18  328.79   24.15
  -1   1 -18  278.93   23.15
   1   1  18  322.43   23.44
  -1  -1 -18  314.03   23.51
  -1   1 -19  186.08   16.85
  -1  -1 -19  214.96   17.61
   1   1  19  203.29   17.06
  -1  -1 -19  173.91   17.03
  -1   1 -20   24.72   10.27
  -1  -1 -20   10.69   10.66
   1   1  20   -4.98    9.86
  -1  -1 -20   13.89   10.05
  -1  -1 -21   45.65   12.47
  -1   1 -21   63.41   11.99
   1   1  21   51.56   12.01
  -1  -1 -21   72.01   12.07
  -1  -1 -22  438.35   32.45
  -1   1 -22  394.09   31.40
   1   1  22  435.71   31.59
  -1  -1 -22  401.94   31.27
  -1   1 -23   22.81   12.60
  -1  -1 -23   -8.16   12.80
   1   1  23   27.50   12.38
  -1  -1 -23   10.87   12.30
  -1   1 -24   21.01   13.63
   1   1  24   32.68   13.44
  -1  -1 -24    8.33   13.01
   1  -2 -23   54.40   14.36
   1  -2 -22   22.66   13.83
  -1   2  22   20.64   12.20
   1  -2 -22   33.62   12.82
   1   2 -21   17.83   11.60
   1  -2 -21    6.48   15.94
  -1   2  21   24.25   12.23
   1  -2 -21   22.14   12.91
   1   2 -20    2.09   10.79
  -1   2  20   16.46   11.18
   1  -2 -20   -8.61   11.42
   1   2 -19   35.90   10.54
  -1   2  19   26.58   10.68
   1  -2 -19   60.38   11.48
   1   2 -18   -3.28    9.22
   1  -2 -18    5.16    9.48
   1   2 -17  149.42   13.07
   1  -2 -17  101.02   13.28
   1   2 -16  144.80   13.03
   1  -2 -16  117.78   13.37
  -1   2  16  102.44   13.18
  -1  -2  16  104.76   14.93
   1   2 -16  115.92   11.85
   1  -2 -16  122.97   12.91
  -1   2  15   17.91    8.41
   1  -2 -15   23.68    9.33
   1   2 -15   16.51    8.69
  -1  -2  15    2.97   10.46
   1   2 -15   10.21    7.41
   1  -2 -15   30.99    8.87
   1  -2 -14    7.08    8.87
  -1   2  14   14.92    7.69
  -1  -2  14   13.74   10.14
   1   2 -14   15.13    8.05
   1   2 -14   19.40    7.20
   1  -2 -14    4.73    7.74
  -1  -2  14    5.53    3.83
  -1  -2  13    3.08    9.85
   1   2 -13   11.09    7.80
   1  -2 -13   18.79    8.39
  -1   2  13    8.39    7.15
   1   2 -13   -5.40    6.59
  -1  -2  13    2.52    3.38
   1  -2 -13    1.91    7.41
   1   2 -12  212.31   14.73
  -1   2  12  175.60   15.18
   1   2 -12  217.99   15.71
   1  -2 -12  215.03   15.83
  -1  -2  12  188.02   13.19
   1   2 -12  181.77   13.26
   1  -2 -12  190.30   15.22
   1  -2 -11  557.50   39.61
   1   2 -11  635.42   38.88
   1   2 -11  618.35   39.70
  -1   2  11  624.41   40.92
   1  -2 -11  599.88   39.66
  -1  -2  11  589.36   37.89
   1   2 -11  523.10   37.88
   1  -2 -11  585.02   39.35
   1   2 -10  100.57    8.79
   1  -2 -10   96.16    9.31
  -1  -2  10   97.68    8.02
   1   2 -10  120.48   10.46
   1  -2 -10  113.33   10.32
  -1   2  10  116.98    9.86
  -1  -2  10   98.31    7.07
   1  -2 -10   89.59    9.41
   1   2 -10  118.36    9.60
   1   2 -10   89.45    7.04
  -1   2   9    2.00    6.11
   1  -2  -9   10.71    6.83
   1   2  -9    4.01    6.60
  -1  -2   9    3.12    4.10
   1   2  -9   -2.06    4.60
   1  -2  -9    1.41    5.22
   1   2  -9    7.33    5.66
  -1  -2   9    1.23    1.72
   1   2  -9   -0.11    1.65
   1   2  -8  620.90   42.01
  -1  -2   8  602.86   41.97
   1  -2  -8  635.69   42.42
  -1   2   8  577.97   42.50
   1   2  -8  698.84   42.80
   1  -2  -8  658.80   42.71
  -1   2   8  651.25   42.43
   1   2  -8  612.05   42.08
   1   2  -8  673.89   42.62
  -1   2   8  611.24   42.37
  -1  -2   7  596.75   44.04
   1   2  -7  675.85   44.12
   1  -2  -7  659.43   44.51
   1   2  -7  744.43   44.88
   1  -2  -7  669.85   44.77
  -1   2   7  658.10   44.49
   1   2  -7  680.77   44.20
   1   2  -7  703.25   44.74
  -1   2   7  639.62   44.41
  -1  -2   6   30.42    4.65
   1   2  -6   39.37    4.69
   1  -2  -6   34.52    5.71
   1  -2  -6   36.20    7.04
   1   2  -6   42.67    6.93
  -1   2   6   47.78    6.21
   1   2  -6   38.38    5.11
   1   2  -6   46.40    6.62
  -1   2   6   32.96    6.04
  -1  -2   5  355.65   25.75
   1  -2  -5  407.48   26.28
   1   2  -5  374.95   25.77
  -1  -2   5  390.85   27.37
   1  -2  -5  409.66   26.69
   1   2  -5  423.64   26.80
   1  -2  -5  403.27   26.22
   1   2  -5  355.66   25.77
  -1   2   5  391.67   26.24
   1   2  -5  394.98   26.64
   1  -2  -5  381.94   26.24
  -1   2   5  391.70   26.22
   1   2  -4  133.49    9.58
   1  -2  -4  138.42   10.46
  -1  -2   4  136.41    9.83
   1  -2  -4  142.25   11.08
   1   2  -4  129.54   11.53
  -1  -2   4  122.45   12.43
   1   2  -4  123.31    9.65
  -1   2   4  163.83   11.47
  -1   2   4  121.43   10.47
   1  -2  -4  133.88   10.39
   1   2  -4  152.04   11.32
   1  -2  -4  124.75   10.44
  -1   2   4  131.47   10.44
  -1  -2   3  179.71   13.28
   1   2  -3  200.37   13.18
  -1  -2   3  198.18   15.31
   1  -2  -3  179.00   14.26
   1   2  -3  193.94   14.84
  -1  -2   3  183.87   13.36
   1  -2  -3  190.11   13.71
   1   2  -3  184.67   13.30
  -1   2   3  205.92   14.58
   1   2  -3  215.86   14.61
  -1   2   3  192.20   13.79
   1  -2  -3  191.74   13.79
   1   2  -2   41.36    4.28
  -1  -2   2   48.29    4.74
   1  -2  -2   58.98    6.64
   1   2  -2   62.41    7.79
   1   2  -2   52.86    6.06
  -1  -2   2   43.03    5.03
  -1   2   2   43.56    6.67
   1  -2  -2   46.74    5.06
   1   2  -2   45.14    4.66
   1   2  -2   41.31    4.00
  -1  -2   2   46.27    4.09
  -1   2   2   51.46    5.39
   1  -2  -2   44.83    5.29
  -1  -2   1  227.35   15.04
   1   2  -1  245.91   16.86
   1   2  -1  217.89   15.89
   1  -2  -1  238.38   15.86
  -1   2   1  218.12   16.23
  -1  -2   1  216.11   15.11
   1  -2  -1  238.25   15.32
   1   2  -1  203.72   14.87
   1  -2  -1  220.23   15.23
  -1   2   1  220.48   15.24
  -1  -2   1  201.16   14.93
   1  -2   0  124.89   10.79
  -1  -2   0  105.66    7.85
  -1   2   0   95.65   10.30
  -1   2   0   92.00    9.19
   1   2   0  109.42    9.23
  -1   2   0  110.84    7.96
  -1  -2   0  100.20    8.03
  -1  -2   0  107.31    7.80
   1   2   0   95.36    7.89
  -1  -2   0  101.93    7.98
   1  -2   0  104.56    7.96
  -1  -2  -1 1132.27   77.49
  -1   2  -1 1187.73   77.54
  -1   2  -1 1214.48   77.92
  -1   2  -1 1151.96   78.25
  -1  -2  -1 1258.83   77.98
   1   2   1 1261.68   78.03
  -1  -2  -1 1094.18   77.52
  -1   2  -1 1195.94   77.41
  -1  -2  -1 1210.93   77.54
  -1   2  -1 1169.36   77.60
   1  -2   1 1276.76   78.25
   1  -2   1 1170.78   77.45
   1   2   1 1138.06   77.55
  -1  -2  -1 1144.03   77.58
   1  -2   2   -0.77    6.91
  -1   2  -2    3.52    3.25
  -1  -2  -2    2.70    3.85
  -1  -2  -2    1.77    5.67
   1   2   2    0.18    5.51
  -1   2  -2    5.64    6.86
   1   2   2   -0.39    5.47
  -1   2  -2    0.69    4.07
  -1  -2  -2    3.59    3.80
   1   2   2    6.41    3.98
  -1   2  -2    1.15    2.64
   1   2   2    5.87    4.11
  -1  -2  -2    7.01    3.56
   1  -2   2    1.17    2.77
  -1   2  -3  199.55   13.48
  -1  -2  -3  182.83   13.51
  -1  -2  -3  200.54   14.42
   1   2   3  185.82   14.40
   1  -2   3  199.83   15.33
  -1   2  -3  219.36   14.95
   1   2   3  186.46   13.65
   1   2   3  204.38   14.49
  -1   2  -3  188.82   13.59
  -1  -2  -3  187.91   13.49
   1  -2   3  234.58   14.96
  -1  -2  -3  161.41   13.65
  -1   2  -3  204.91   14.59
   1  -2   3  188.05   12.90
   1   2   3  175.46   13.66
  -1  -2  -4  210.16   15.42
  -1   2  -4  223.38   15.25
  -1  -2  -4  235.78   16.33
   1  -2   4  246.65   17.13
   1   2   4  233.67   16.08
  -1   2  -4  204.72   16.41
  -1  -2  -4  226.92   17.18
   1   2   4  248.51   16.22
   1   2   4  230.90   15.55
  -1   2  -4  209.64   15.37
   1   2   4  203.33   15.50
   1  -2   4  203.19   14.54
   1  -2   4  247.38   16.52
  -1   2  -4  237.55   16.29
  -1  -2  -4  222.66   15.57
  -1   2  -5   73.42    6.38
  -1  -2  -5   63.90    6.47
  -1   2  -5   71.32    7.70
  -1   2  -5   76.38    8.08
   1   2   5   72.85    7.70
   1  -2   5   72.27    9.34
  -1  -2  -5   57.53    8.07
  -1  -2  -5   68.03    9.33
  -1   2  -5   55.40    6.67
   1   2   5   71.29    6.97
   1   2   5   58.38    6.96
  -1  -2  -5   68.48    6.73
  -1   2  -6  523.92   35.76
  -1  -2  -6  536.04   35.93
   1   2   6  546.49   36.29
  -1  -2  -6  552.37   36.51
  -1   2  -6  573.40   36.59
   1  -2   6  570.39   36.85
  -1   2  -6  523.82   35.85
  -1  -2  -6  530.10   36.73
   1   2   6  523.38   35.96
  -1   2  -6  546.72   36.42
  -1  -2  -6  500.40   36.06
   1   2   6  527.03   36.00
  -1  -2  -7 1208.50   78.80
  -1   2  -7 1141.31   78.56
  -1  -2  -7 1230.09   79.09
   1   2   7 1153.31   78.93
   1  -2   7 1312.77   79.47
  -1   2  -7 1276.88   79.14
  -1   2  -7 1129.55   78.58
   1   2   7 1185.30   78.70
  -1  -2  -7 1157.81   79.16
   1   2   7 1115.65   78.70
  -1   2  -7 1292.59   79.10
  -1  -2  -8   64.65    6.79
  -1   2  -8   52.34    6.08
   1  -2   8   58.70    9.05
  -1   2  -8   62.58    7.74
  -1  -2  -8   56.66    7.93
  -1   2  -8   49.14    6.42
   1   2   8   60.62    7.13
  -1  -2  -8   48.19    8.88
  -1   2  -8   45.60    7.12
   1   2   8   47.67    7.03
   1  -2   8   47.06    4.17
  -1  -2  -9 1675.25  108.31
   1   2   9 1557.96  108.16
  -1   2  -9 1572.93  108.03
   1  -2   9 1802.21  108.95
  -1   2  -9 1788.86  108.58
  -1  -2  -9 1594.24  108.47
   1   2   9 1591.20  108.16
  -1   2  -9 1621.01  108.07
   1  -2   9 1623.27  107.47
  -1   2  -9 1699.23  108.46
  -1  -2 -10  252.61   20.14
  -1   2 -10  274.15   19.81
  -1  -2 -10  273.99   20.76
  -1   2 -10  287.25   20.72
   1  -2  10  286.21   21.44
  -1   2 -10  288.87   20.07
  -1  -2 -10  240.97   20.23
   1  -2  10  290.64   18.89
  -1   2 -10  304.64   20.45
  -1  -2 -11   13.18    9.08
   1  -2  11    5.51   13.67
  -1   2 -11   23.34    8.91
  -1  -2 -11   14.69   10.78
  -1   2 -11   14.57    6.44
  -1  -2 -11   18.74    8.25
  -1   2 -11   12.64    9.47
  -1   2 -11    8.06    3.47
   1  -2  11   10.83    3.47
   1  -2  12   49.77   10.52
  -1   2 -12   42.46    8.26
  -1  -2 -12   40.86    8.90
  -1   2 -12   45.60    7.15
  -1  -2 -12   44.06    8.33
  -1  -2 -12   46.68    8.16
   1  -2  12   52.52    4.90
  -1   2 -12   38.74    4.86
  -1   2 -13   50.32    8.79
  -1  -2 -13   63.67    9.58
  -1   2 -13   57.08    8.08
  -1  -2 -13   61.41    9.13
   1  -2  13   53.66    5.61
  -1  -2 -13   45.61    8.68
   1   2  14   18.52    8.08
  -1  -2 -14   14.15    8.85
  -1   2 -14    5.34    7.99
  -1  -2 -14   -7.14    7.96
  -1   2 -14   10.60    7.33
  -1  -2 -14    6.17    8.01
   1  -2  14    8.10    4.11
  -1  -2 -15   16.98    9.24
  -1   2 -15    0.99    8.42
   1   2  15    1.87    8.22
  -1   2 -15    5.24    7.81
  -1  -2 -15   -4.95    8.69
  -1  -2 -15   -3.64    8.54
   1   2  16   19.74    9.73
  -1   2 -16   29.89    8.70
  -1  -2 -16   24.37    9.72
  -1  -2 -16   26.27    9.39
  -1   2 -17    6.75    8.62
  -1  -2 -17    5.32    9.38
  -1   2 -18   19.70    9.52
  -1  -2 -18    2.59    9.98
  -1   2 -19  212.74   18.45
   1   2  19  235.21   18.43
  -1  -2 -19  170.55   18.15
  -1   2 -20  109.95   13.60
   1   2  20   76.91   13.50
  -1  -2 -20  114.46   14.02
  -1   2 -21   45.17   12.23
   1   2  21   29.63   11.80
  -1  -2 -21   27.51   12.77
  -1   2 -22   28.38   12.57
   1   2  22   59.05   12.69
  -1  -2 -22   18.89   12.88
  -1   2 -23  121.83   15.61
   1   2  23   73.53   14.54
  -1  -2 -23  103.42   15.93
   1  -3 -21   29.82   14.78
   1  -3 -20   11.12   12.99
   1  -3 -20    3.83   13.51
   1   3 -20   11.25   13.23
   1  -3 -19   26.98   15.64
   1   3 -19    5.94   14.29
   1  -3 -19  -25.64   14.25
   1  -3 -18   36.82   12.39
   1   3 -18   19.56   11.64
   1  -3 -18   19.58   11.83
   1  -3 -17  136.90   16.38
   1  -3 -17  162.43   16.87
   1   3 -17  186.94   16.95
   1  -3 -16  214.70   18.77
   1  -3 -16  193.84   19.12
   1   3 -16  248.06   19.51
   1  -3 -15   44.22   10.80
   1   3 -15   57.83   10.92
   1  -3 -14  212.03   18.70
   1   3 -14  245.21   19.35
   1  -3 -13   18.22    8.54
   1   3 -13    4.33    6.50
   1   3 -13   18.48    9.87
   1  -3 -13    2.73   10.46
  -1   3  13    3.02    9.28
  -1  -3  13   17.98   13.20
   1   3 -13    9.09    7.09
   1   3 -13   15.90    9.62
   1   3 -12  463.08   33.75
   1  -3 -12  494.62   34.69
  -1   3  12  472.31   34.85
   1   3 -12  527.75   35.30
   1  -3 -12  536.05   35.53
   1   3 -12  471.05   33.83
   1   3 -12  536.92   35.26
   1  -3 -12  518.39   34.98
   1   3 -11   43.18    6.71
  -1  -3  11   59.11    6.79
   1  -3 -11   48.85    8.90
   1   3 -11   48.44    9.75
   1  -3 -11   45.64   10.73
  -1   3  11   51.23    9.45
   1   3 -11   50.51    7.27
   1  -3 -11   61.19    9.50
   1   3 -11   49.90    9.91
  -1  -3  10   18.56    5.38
   1  -3 -10    4.43    6.93
   1   3 -10   28.37    8.60
   1   3 -10   11.82    5.32
   1  -3 -10    9.54    9.11
   1   3 -10   20.89    8.57
  -1   3  10   12.28    8.35
   1   3 -10   19.09    5.84
   1  -3 -10    7.82    7.67
  -1  -3   9  191.12   13.73
   1   3  -9  165.14   13.50
   1  -3  -9  179.34   14.71
   1   3  -9  213.14   15.91
   1  -3  -9  209.52   16.08
  -1   3   9  179.07   15.43
   1   3  -9  178.29   13.70
   1  -3  -9  178.89   15.18
   1   3  -9  212.67   15.74
   1   3  -8   87.11    9.86
   1  -3  -8   69.78    8.26
  -1  -3   8   74.34    6.89
   1   3  -8   58.25    6.55
   1   3  -8   90.78   10.15
   1  -3  -8   56.89    9.65
  -1   3   8   62.76    9.60
   1   3  -8   66.50    6.83
   1  -3  -8   73.32    9.18
   1  -3  -7   41.92   12.07
  -1  -3   7   56.02    5.49
   1   3  -7   32.84    5.15
   1   3  -7   46.92   10.62
  -1   3   7   55.14    8.64
   1  -3  -7   44.74    8.78
   1   3  -7   46.62    9.41
   1   3  -7   30.25    5.46
   1  -3  -7   47.38   13.85
   1  -3  -6  352.17   26.05
   1   3  -6  332.14   23.98
  -1  -3   6  379.86   24.11
  -1  -3   6  412.85   31.93
   1   3  -6  361.89   26.74
   1  -3  -6  383.48   26.06
   1  -3  -6  363.12   26.18
   1   3  -6  337.57   24.05
   1  -3  -6  333.30   25.73
   1   3  -6  348.50   25.47
   1   3  -5  139.33   11.10
   1  -3  -5  157.32   12.30
  -1  -3   5  168.17   11.49
   1   3  -5  145.73   14.08
   1  -3  -5  172.42   13.61
   1  -3  -5  169.57   12.34
   1   3  -5  138.69   11.26
  -1   3   5  164.93   13.50
   1  -3  -5  146.82   12.55
  -1   3   5  170.71   12.51
   1   3  -5  155.02   13.36
  -1  -3   4  137.70   10.23
   1   3  -4  125.55    9.85
   1  -3  -4  137.76   11.13
   1   3  -4  149.03   13.25
   1   3  -4  152.57   11.64
   1  -3  -4  147.94   12.19
   1   3  -4  124.92   10.06
   1  -3  -4  145.81   11.05
  -1   3   4  141.05   12.29
   1  -3  -4  125.67   11.08
  -1   3   4  143.18   11.17
  -1  -3   3   16.50    4.39
   1   3  -3   19.39    8.53
   1   3  -3   21.15    6.43
   1  -3  -3   20.24    6.93
  -1  -3   3   18.28    4.74
  -1   3   3   15.08    7.58
   1  -3  -3   25.28    5.31
   1   3  -3   12.75    2.84
   1  -3  -3   16.33    5.59
  -1  -3   3   17.15    3.23
  -1   3   3   21.47    5.38
  -1  -3   2  339.38   23.06
   1   3  -2  347.40   24.13
   1   3  -2  377.79   25.11
  -1  -3   2  315.47   23.09
  -1   3   2  341.08   23.29
   1  -3  -2  360.11   23.44
  -1   3   2  326.42   24.46
   1   3  -2  324.02   22.69
  -1  -3   2  349.42   23.03
   1  -3  -2  348.71   23.47
  -1  -3   2  337.42   22.81
   1  -3  -1  660.34   44.94
  -1  -3   1  658.06   44.79
   1   3  -1  705.16   46.52
   1   3  -1  692.74   45.72
   1   3  -1  684.95   44.64
  -1  -3   1  669.34   44.78
  -1   3   1  670.52   44.86
   1  -3  -1  640.16   44.95
   1  -3  -1  683.99   45.02
  -1  -3   1  654.65   44.82
  -1   3   1  699.41   46.06
   1  -3  -1  692.62   45.07
  -1  -3   1  681.50   44.77
  -1  -3   0  257.28   18.74
   1  -3   0  262.77   18.95
   1   3   0  273.89   21.17
   1   3   0  272.04   20.00
   1  -3   0  250.77   18.99
  -1   3   0  282.26   18.72
   1  -3   0  282.46   19.03
  -1  -3   0  265.71   18.81
  -1  -3   0  267.27   18.85
   1  -3   0  268.13   18.97
   1   3   0  282.08   18.70
  -1  -3   0  288.45   18.89
  -1  -3  -1   49.35    5.78
   1  -3   1   46.97    6.16
  -1   3  -1   45.13    8.18
   1   3   1   59.50    8.18
   1  -3   1   57.83    6.12
  -1  -3  -1   56.28    6.21
   1  -3   1   43.77    6.35
  -1  -3  -1   64.53    6.08
   1   3   1   58.08    8.39
   1  -3   1   50.59    5.76
  -1   3  -1   53.95    5.36
   1   3   1   62.65    6.03
  -1  -3  -1   57.10    6.27
  -1  -3  -2    1.62    4.22
  -1  -3  -2    9.21    4.52
   1  -3   2    7.52    4.70
   1   3   2    1.63    7.07
  -1   3  -2   -1.46    6.62
  -1   3  -2    0.33    8.79
  -1  -3  -2    6.95    6.69
   1   3   2  -10.92    7.24
  -1  -3  -2    4.73    4.73
   1  -3   2   -3.27    5.13
  -1  -3  -2   -0.45    4.54
  -1   3  -2    6.05    3.22
   1   3   2    1.42    4.72
   1  -3   2    6.01    3.78
  -1  -3  -2    1.04    5.05
   1  -3   3  270.01   18.79
  -1  -3  -3  268.07   18.78
  -1   3  -3  247.98   18.43
  -1   3  -3  272.13   19.44
  -1  -3  -3  285.93   19.89
  -1   3  -3  274.02   20.68
   1   3   3  310.22   20.16
  -1   3  -3  265.89   18.01
   1   3   3  263.77   20.02
  -1  -3  -3  288.16   18.83
   1  -3   3  265.83   18.85
  -1   3  -3  237.33   18.56
   1  -3   3  269.63   18.18
   1   3   3  276.84   18.86
  -1  -3  -3  270.39   19.11
  -1  -3  -4  370.62   25.17
   1  -3   4  381.04   25.00
  -1   3  -4  353.64   24.74
  -1  -3  -4  401.94   26.17
  -1   3  -4  363.11   26.65
   1   3   4  407.50   26.25
  -1   3  -4  316.82   24.82
   1  -3   4  353.20   25.04
   1   3   4  366.39   26.11
  -1  -3  -4  391.85   25.51
   1  -3   4  365.92   24.30
   1   3   4  368.42   25.25
  -1   3  -5   44.53    5.54
  -1  -3  -5   47.90    6.73
  -1   3  -5   52.11    8.58
   1  -3   5   58.05    6.05
  -1  -3  -5   51.25    8.71
  -1   3  -5   67.27   10.14
   1   3   5   52.42    9.46
   1  -3   5   49.80   11.26
   1   3   5   41.44    8.25
   1   3   5   58.36    6.95
  -1   3  -5   50.40    5.91
   1   3   5   44.82    7.11
  -1  -3  -5   31.53    7.25
  -1  -3  -6  124.92   14.09
  -1   3  -6  108.74   10.02
   1  -3   6  125.84   10.12
  -1   3  -6  141.01   12.32
   1  -3   6   95.87   18.68
  -1   3  -6  126.78   15.18
   1   3   6  137.12   16.26
  -1  -3  -6  153.97   13.88
  -1   3  -6  125.85   10.25
   1   3   6  143.66   10.76
  -1  -3  -6  118.10   13.68
  -1   3  -7   19.32   11.61
   1  -3   7    6.61    4.86
  -1   3  -7   -2.54    4.52
  -1  -3  -7    1.80    8.88
  -1   3  -7    7.06    8.45
   1  -3   7    0.41   10.83
  -1  -3  -7   -3.67    8.14
  -1   3  -7    5.29    5.00
  -1  -3  -7    4.33   12.12
   1  -3   8   27.66    5.16
  -1   3  -8   21.11    5.17
  -1  -3  -8   13.17    6.61
  -1   3  -8   11.00    7.83
  -1  -3  -8   22.66    8.52
  -1   3  -8   24.57    8.91
   1  -3   8   12.34   10.66
  -1   3  -8   18.83    5.61
  -1  -3  -8    8.14    7.16
  -1   3  -9   60.61    7.12
   1  -3   9   65.33    7.20
  -1   3  -9   65.15    9.72
  -1  -3  -9   59.05    8.59
   1  -3   9  101.67   12.82
  -1   3  -9   69.36   10.22
  -1  -3  -9  106.80   10.72
  -1   3  -9   66.30    7.48
  -1  -3  -9   54.52    8.85
   1  -3  10  207.70   15.51
  -1  -3 -10  211.63   16.32
  -1   3 -10  202.68   15.45
  -1  -3 -10  222.00   17.83
   1  -3  10  248.31   19.44
  -1   3 -10  230.44   17.46
  -1   3 -10  184.49   15.60
  -1   3 -10  224.20   17.52
  -1  -3 -10  199.12   16.73
  -1   3 -11    6.83    6.12
  -1  -3 -11    9.92    7.60
  -1   3 -11    1.96    8.92
   1  -3  11    9.89   11.64
  -1  -3 -11   -7.06   10.01
  -1   3 -11    1.05    8.96
  -1   3 -11    7.52    6.75
  -1  -3 -11    9.50    8.37
  -1   3 -12  153.91   13.77
  -1  -3 -12  158.72   14.90
   1  -3  12  188.71   18.35
  -1   3 -12  193.99   16.15
  -1  -3 -12  181.32   16.40
  -1   3 -12  181.15   14.30
  -1   3 -12  194.61   15.93
  -1  -3 -12  166.36   15.56
  -1   3 -13    8.20    6.93
  -1  -3 -13   16.23    8.48
   1   3  13   16.83    9.79
  -1   3 -13   32.39    7.86
  -1   3 -13   29.60    9.55
  -1   3 -14   42.89    8.28
  -1  -3 -14   39.35   10.38
  -1   3 -14   44.14    9.17
  -1   3 -14   64.91   11.05
  -1   3 -15   33.13    8.31
  -1  -3 -15   19.69   10.38
  -1   3 -15   28.44    9.00
  -1   3 -15   29.46   11.18
  -1  -3 -16  148.20   15.97
  -1   3 -16  168.60   14.96
  -1   3 -16  190.49   17.21
  -1  -3 -17   15.49   11.17
  -1  -3 -17   12.48   11.19
  -1  -3 -18   -0.99   11.83
  -1  -3 -18    0.50   11.27
  -1  -3 -19   52.52   16.41
  -1  -3 -19   76.88   15.38
  -1  -3 -20  151.57   17.78
  -1  -3 -20  148.20   17.72
  -1  -3 -21   15.11   14.04
   1  -4 -18   42.25   14.22
   1  -4 -18   57.43   14.82
   1   4 -17   69.66   15.80
   1  -4 -17  117.96   15.03
   1  -4 -17   56.28   14.45
   1   4 -16   22.85   14.21
   1  -4 -16    7.05   11.93
   1  -4 -16    2.16   14.05
   1  -4 -15  348.34   28.67
   1   4 -15  353.68   29.17
   1  -4 -15  369.92   28.71
   1   4 -14   49.28   13.53
   1  -4 -14   42.33   11.23
   1  -4 -14   69.01   12.88
   1   4 -13    7.81   11.68
   1  -4 -13   -2.42   10.18
   1  -4 -13   22.91   11.21
   1  -4 -12    1.14    9.42
   1   4 -12   12.99   10.99
   1  -4 -12    1.33   10.46
   1   4 -11   -3.87   11.06
   1  -4 -11    4.66    8.69
   1  -4 -11   11.38    9.97
   1  -4 -10   66.54   11.42
   1   4 -10   46.39   12.47
   1  -4 -10   73.28   12.52
   1   4  -9   -1.82   10.78
   1  -4  -9   -8.29    8.72
   1  -4  -9    9.06    9.31
  -1   4   8   49.91   10.90
   1  -4  -8   18.62    7.86
   1  -4  -8   26.70    8.63
   1  -4  -7    9.32    9.81
   1   4  -7    3.29   10.53
   1   4  -7   11.47    8.04
  -1   4   7   12.43    9.44
   1  -4  -7    4.85    7.43
   1  -4  -7   -6.35    8.24
   1  -4  -6   27.46    7.47
   1   4  -6   27.02    8.31
  -1   4   6   45.78    9.85
   1  -4  -6   47.51    9.85
   1   4  -6   32.40   11.17
  -1   4   6   28.95   10.20
   1  -4  -6   30.69    8.32
   1  -4  -5   81.32    9.43
  -1  -4   5   95.55    8.38
   1  -4  -5  105.54   11.41
  -1   4   5   86.82   11.98
   1   4  -5   77.92   10.63
   1   4  -5   89.36   12.90
  -1   4   5   79.91   11.99
   1  -4  -5   95.23    9.47
   1  -4  -5   77.12   10.28
  -1  -4   4   40.47    5.90
   1  -4  -4   53.85    7.26
   1   4  -4   50.26   11.59
   1   4  -4   36.20    9.02
  -1   4   4   31.50   10.12
  -1  -4   4   39.02    6.02
  -1   4   4   39.56   10.45
   1  -4  -4   33.10    7.11
  -1  -4   4   13.67    3.06
   1  -4  -4   46.42    7.81
   1  -4  -3   95.93    9.43
  -1  -4   3   88.46    8.39
   1   4  -3  101.96   13.35
   1   4  -3   57.71   10.75
  -1   4   3   91.51   12.00
   1  -4  -3   97.75    9.36
  -1  -4   3   96.30    8.70
  -1  -4   3   92.86    8.39
   1  -4  -3   80.80    9.67
  -1  -4   3   82.47    7.16
  -1  -4   2   66.77    7.10
   1   4  -2   70.94   10.23
   1   4  -2   69.33   12.37
  -1   4   2   50.70   11.04
  -1  -4   2   56.58    7.29
  -1  -4   2   41.62    7.00
   1  -4  -2   66.01    7.92
   1  -4  -2   60.41    8.09
  -1  -4   2   69.25    6.29
   1  -4  -1    1.46    5.44
  -1  -4   1    1.43    5.57
   1   4  -1   10.99   11.64
   1   4  -1    8.89    9.05
   1  -4  -1   -5.60    6.19
   1  -4  -1   -2.44    6.03
  -1   4   1   -7.17   10.17
  -1  -4   1   -2.76    5.98
  -1  -4   1   -5.20    5.60
  -1  -4   1   -0.87    5.03
   1  -4  -1   -2.49    6.21
  -1  -4   0  107.95    9.95
   1  -4   0  121.46   10.27
   1   4   0  142.44   13.23
   1   4   0  116.80   14.70
  -1  -4   0  114.22   10.24
   1   4   0  109.28   13.69
   1  -4   0  115.16   10.48
   1  -4   0  133.78   10.50
  -1   4   0   91.77   13.63
  -1  -4   0  123.75   10.14
   1  -4   0  117.05   10.33
  -1  -4   0  119.21   10.03
  -1  -4  -1   23.71    5.81
   1  -4   1   28.45    6.29
  -1  -4  -1   34.44    6.33
   1   4   1   31.69    9.76
   1   4   1   12.70   11.99
  -1  -4  -1   25.67    6.21
  -1  -4  -1   11.83    6.13
   1  -4   1   32.20    6.75
   1  -4   1   19.90    6.42
   1   4   1   24.49   10.04
  -1  -4  -1   35.00    6.59
   1  -4   1   27.05    5.72
  -1  -4  -2   35.89    5.80
   1  -4   2   32.25    6.31
  -1  -4  -2   25.88    6.20
   1   4   2   42.04   12.35
   1   4   2   14.25   10.10
   1   4   2    7.70    9.64
  -1  -4  -2   17.77    6.05
   1  -4   2   27.74    6.53
   1  -4   2   21.34    6.50
  -1  -4  -2   23.02    6.08
   1  -4   2   26.05    5.15
  -1  -4  -2   20.96    6.69
   1  -4   3   60.34    6.93
  -1  -4  -3   36.91    6.70
  -1  -4  -3   39.90    6.20
  -1   4  -3   33.12    9.73
   1   4   3   29.24   10.16
  -1   4  -3   33.13   11.61
   1  -4   3   43.44    7.16
  -1  -4  -3   29.00    6.68
   1   4   3   45.24   10.32
  -1  -4  -3   35.76    6.64
   1  -4   3   41.38    6.89
  -1  -4  -3   48.85    7.65
   1  -4   3   35.20    5.12
   1  -4   4  572.50   38.21
  -1  -4  -4  531.21   38.29
  -1  -4  -4  652.68   39.66
  -1   4  -4  589.63   40.34
  -1   4  -4  544.05   39.21
   1   4   4  575.64   39.70
   1  -4   4  576.56   38.31
   1   4   4  552.37   39.75
   1  -4   4  552.49   37.34
  -1  -4  -4  562.37   38.79
   1  -4   5    5.69    5.89
  -1  -4  -5    3.24    6.38
  -1   4  -5   15.03   10.74
  -1  -4  -5   19.04    9.46
  -1   4  -5    7.23    8.47
   1   4   5   20.50   10.03
  -1  -4  -5    3.57    7.63
  -1  -4  -6   82.55    9.88
   1  -4   6  117.80    9.57
  -1  -4  -6  109.16   12.40
  -1   4  -6  116.86   13.78
  -1   4  -6   94.76   11.19
   1   4   6  103.06   12.44
  -1  -4  -6   87.92   11.10
  -1   4  -7   72.83   10.32
  -1  -4  -7   93.33   12.35
  -1  -4  -7   90.14    9.43
  -1  -4  -7   66.01   10.43
  -1  -4  -8  249.89   20.20
  -1  -4  -8  300.14   21.33
  -1   4  -9   84.52   13.51
  -1  -4  -9   91.83   11.79
  -1  -4  -9  102.05   12.62
  -1   4 -10   85.66   13.54
  -1  -4 -10   78.92   11.29
  -1  -4 -10   68.29   13.33
  -1  -4 -11   42.98    9.57
  -1   4 -11   63.74   12.61
  -1  -4 -11   51.65   11.19
  -1  -4 -12   -0.36    9.01
  -1   4 -12   -3.59   11.36
  -1  -4 -12    7.25   10.51
  -1   4 -13   -4.79   12.22
  -1  -4 -13   -2.71   10.30
  -1  -4 -13   14.71   11.04
  -1  -4 -14  201.35   18.73
  -1   4 -14  218.57   20.55
  -1  -4 -14  219.91   19.55
  -1   4 -15   18.46   14.79
  -1  -4 -15   33.39   16.04
  -1  -4 -15   30.07   14.19
  -1  -4 -16   96.22   14.91
  -1   4 -16  120.53   16.91
  -1  -4 -16   95.53   15.58
  -1  -4 -17  147.29   16.90
  -1   4 -17  149.00   18.51
  -1  -4 -17  105.51   16.69
  -1  -4 -18   17.95   13.78
  -1  -4 -19    3.89   16.68
   1  -5 -15   23.46   13.31
   1  -5 -14   -9.80   13.80
   1  -5 -14   47.47   15.44
   1  -5 -13   48.20   13.07
   1  -5 -13   56.77   14.65
   1  -5 -12    9.00   11.50
   1  -5 -12    6.69   13.44
   1  -5 -11   -8.14   10.88
   1  -5 -11   -2.45   12.50
   1  -5 -10   10.84   11.21
   1  -5 -10   20.04   13.85
   1  -5  -9  149.30   19.38
   1  -5  -9  121.11   20.59
   1  -5  -8   16.12   11.33
   1  -5  -8   20.08   12.32
   1  -5  -7   -3.34    9.62
   1  -5  -7   24.50   10.81
   1  -5  -6   50.53   10.15
  -1   5   6   82.81   13.91
   1  -5  -6   56.95   11.50
   1  -5  -5   26.80    9.35
  -1   5   5   32.56   12.44
   1  -5  -5   33.16   10.30
   1  -5  -4   32.83    9.02
   1  -5  -4    9.74    8.80
  -1   5   4   10.62   12.52
   1  -5  -4   23.74    9.92
   1  -5  -3   76.52   10.51
  -1   5   3   78.32   13.91
   1  -5  -3   61.69   10.39
   1  -5  -3   91.67   11.16
   1  -5  -2   35.12    9.03
   1  -5  -2   44.24    9.09
   1   5  -2   27.48   13.53
  -1   5   2   52.09   13.07
   1  -5  -2   53.27    9.50
   1  -5  -1  113.88   11.68
   1   5  -1   99.87   15.53
  -1   5   1  107.86   15.55
   1  -5  -1  105.85   11.59
   1   5   0   38.08   12.96
  -1   5   0   36.61   13.66
   1  -5   0   28.20    8.77
   1  -5   1   68.27    9.74
   1   5   1   84.87   14.14
  -1   5  -1   65.57   14.24
  -1  -5  -2   12.30    7.96
   1   5   2    6.79   12.24
  -1   5  -2  -12.36   13.28
   1  -5   2    1.25    8.25
  -1  -5  -2    8.79    8.50
  -1  -5  -3   26.26    8.37
   1   5   3   41.84   12.69
  -1  -5  -3   35.08    9.48
  -1  -5  -4   83.49   10.48
   1   5   4  106.91   14.56
  -1  -5  -4   78.47   11.88
  -1  -5  -5   19.03    8.41
   1   5   5   38.16   12.38
  -1  -5  -5   17.93   10.10
  -1  -5  -6    4.96    8.48
   1   5   6   25.20   12.37
  -1  -5  -6    7.80   10.26
  -1  -5  -7   18.91    9.44
  -1  -5  -7   37.29   10.87
  -1  -5  -8   45.35   13.24
  -1  -5  -8   26.64   13.09
  -1  -5  -9   41.53   16.03
  -1  -5  -9   65.29   18.56
  -1  -5 -10   20.70   10.74
  -1  -5 -10   25.91   13.47
  -1  -5 -11   20.20   10.92
  -1  -5 -11   18.75   12.62
  -1  -5 -12   68.39   12.70
  -1  -5 -12   61.03   14.27
  -1  -5 -13   10.83   12.26
  -1  -5 -13   24.90   13.98
  -1  -5 -14  -29.93   14.47
  -1  -5 -14    9.04   14.92
  -1  -5 -15   38.02   13.65
  -1  -5 -16   12.93   14.13
   1   6  -1    6.39   15.62
   1   6   0  -15.92   16.21
   1   6   1   69.22   17.35
   1   6   2   33.62   16.54
   2   0 -24   21.86   12.94
   2   0 -23   11.83   11.68
   2   0 -22  -12.61   11.28
  -2   0  22   -9.65   11.88
   2   0 -22   -0.40   10.60
   2   0 -21   25.17   10.71
  -2   0  21    7.31   11.21
   2   0 -21    0.38    9.77
   2   0 -20   -1.25    9.67
  -2   0  20    5.19   10.16
   2   0 -20   -3.25    9.13
   2   0 -19    8.99    9.24
  -2   0  19   -6.93    9.74
   2   0 -19   -3.41    8.80
   2   0 -18  451.11   35.65
   2   0 -18  557.48   36.03
  -2   0  18  478.24   36.56
  -2   0  18  517.66   35.97
   2   0 -18  532.10   35.49
   2   0 -17    2.76    8.12
   2   0 -17   -6.03    8.60
  -2   0  17   -1.71    8.56
  -2   0  17    3.91    8.21
   2   0 -17   -0.59    7.31
   2   0 -16   58.01    8.94
   2   0 -16   78.47    9.18
  -2   0  16   56.82    9.32
  -2   0  16   58.16    9.43
   2   0 -16   44.87    8.38
   2   0 -15   -7.44    6.90
  -2   0  15   10.45    8.01
   2   0 -15   11.63    7.24
  -2   0  15   11.89    7.20
   2   0 -15    2.30    6.27
   2   0 -14   58.58    8.66
  -2   0  14   49.62    8.70
   2   0 -14   81.83    8.17
  -2   0  14   40.32   10.26
   2   0 -14   58.57    7.87
   2   0 -13    3.54    6.06
  -2   0  13    1.46    7.74
   2   0 -13    5.24    6.13
  -2   0  13    2.06    5.65
  -2   0  13   -3.35    5.39
   2   0 -13   -5.57    5.35
   2   0 -12    1.61    5.06
  -2   0  12    7.61    6.06
   2   0 -12   13.50    5.58
  -2   0  12    0.47    5.47
   2   0 -12   -7.19    5.30
  -2   0  12   -3.81    5.41
  -2   0  11    3.67    5.61
   2   0 -11   -1.68    5.08
   2   0 -11    1.99    4.97
  -2   0  11   -6.88    5.57
  -2   0  11    2.56    5.25
   2   0 -11    2.67    4.69
  -2   0  11   -2.15    5.21
   2   0 -10   93.34    7.94
  -2   0  10   75.88    7.98
  -2   0  10   71.96    7.71
   2   0 -10  100.27    7.92
  -2   0  10   77.45    7.83
   2   0 -10   69.54    7.13
  -2   0  10   79.56    7.66
   2   0  -9   -1.68    4.55
  -2   0   9    4.97    5.27
   2   0  -9    1.61    4.56
  -2   0   9   -4.48    4.77
  -2   0   9   -4.67    4.49
  -2   0   9   -4.73    4.78
   2   0  -9    1.41    4.18
   2   0  -8   25.74    4.52
   2   0  -8   25.73    4.80
  -2   0   8   24.66    4.86
  -2   0   8   19.55    4.79
   2   0  -8   21.17    4.49
  -2   0   8   13.17    4.81
   2   0  -7    1.62    3.98
   2   0  -7    7.77    4.06
  -2   0   7    6.79    4.18
  -2   0   7    4.24    4.30
   2   0  -7    3.14    3.64
   2   0  -6 1289.56   88.68
   2   0  -6 1418.65   88.66
  -2   0   6 1401.99   88.73
   2   0  -6 1355.84   88.63
  -2   0   6 1268.77   88.62
   2   0  -5   -3.19    3.48
   2   0  -5    0.47    3.08
  -2   0   5    6.76    3.61
   2   0  -5   -5.42    3.42
   2   0  -4  141.14    9.56
   2   0  -4  117.05    9.42
  -2   0   4  139.33    9.65
   2   0  -4  142.86    9.49
   2   0  -3   -1.74    2.12
   2   0  -3   -1.28    2.39
   2   0  -3    1.93    2.34
  -2   0   2  282.78   16.83
   2   0  -2  262.35   16.81
   2   0  -2  257.61   16.83
  -2   0   2  216.28   16.80
   2   0  -2  248.53   16.71
   2   0  -1   -0.55    1.36
   2   0   0  139.78    9.40
   2   0   1   -0.10    1.21
   2   0   1   -1.94    1.82
   2   0   2 5441.03   55.27
  -2   0  -2 5388.62   55.10
   2   0   2 5235.40   55.06
   2   0   2 5306.04   54.89
  -2   0  -2 5134.00   55.09
   2   0   2 5372.82   55.17
  -2   0  -3   -1.70    2.78
   2   0   3    3.60    3.33
  -2   0  -3   -4.18    2.57
   2   0   3   -1.97    2.47
   2   0   3   -3.71    2.73
   2   0   3    0.66    3.00
  -2   0  -3   -2.69    2.53
   2   0   4 3821.93  255.96
  -2   0  -4 3921.51  255.97
   2   0   4 3908.37  255.93
  -2   0  -4 3896.62  255.94
   2   0   4 3938.97  255.92
  -2   0  -4 3901.43  255.91
   2   0   5   -3.90    4.55
  -2   0  -5    1.44    3.35
   2   0   5   -1.34    3.55
  -2   0  -5    0.38    3.84
   2   0   5   -3.12    3.61
  -2   0  -5   -0.09    3.55
   2   0   6    6.62    4.86
  -2   0  -6   16.04    4.08
  -2   0  -6   13.70    4.22
   2   0   6   16.40    4.26
   2   0   6   10.27    4.15
  -2   0  -6   11.89    3.67
  -2   0  -7    2.70    4.13
   2   0   7   -7.13    5.30
   2   0   7    3.81    4.19
  -2   0  -7   -2.97    4.33
   2   0   7   -1.92    4.23
  -2   0  -7   -5.19    3.60
   2   0   7    5.16    4.30
  -2   0  -8  300.45   21.28
   2   0   8  298.18   21.50
  -2   0  -8  334.31   21.34
   2   0   8  331.59   21.35
   2   0   8  298.99   21.20
  -2   0  -8  301.11   21.02
   2   0   8  294.65   21.12
  -2   0  -9    2.37    4.59
   2   0   9    1.77    5.68
  -2   0  -9   -5.53    5.14
   2   0   9    4.23    5.03
   2   0   9    2.34    4.48
   2   0   9   -0.84    4.96
  -2   0  -9    4.16    4.06
   2   0  10  407.60   32.57
  -2   0 -10  516.12   32.72
  -2   0 -10  508.71   32.70
   2   0  10  512.06   32.69
   2   0  10  465.87   32.57
   2   0  10  456.82   32.42
  -2   0 -10  501.75   32.45
  -2   0 -11    0.67    5.40
   2   0  11    1.26    5.71
  -2   0 -11    2.57    5.28
   2   0  11    1.05    5.48
  -2   0 -11    2.93    4.63
   2   0  11    5.04    5.13
  -2   0 -12  385.17   28.06
  -2   0 -12  452.22   28.22
   2   0  12  430.11   28.31
   2   0  12  401.73   28.10
   2   0  12  374.23   27.85
  -2   0 -12  409.17   27.90
  -2   0 -13   10.13    5.94
   2   0  13    3.54    7.93
  -2   0 -13   -1.41    6.51
   2   0  13   -0.77    5.94
  -2   0 -13   -5.50    5.59
  -2   0 -14 1128.03   78.32
  -2   0 -14 1227.16   78.28
   2   0  14 1242.83   78.42
  -2   0 -14 1111.01   78.03
  -2   0 -15    6.22    7.31
  -2   0 -15   22.03    7.83
   2   0  15   11.80    6.91
  -2   0 -15   -6.99    6.71
  -2   0 -16   11.34    7.85
  -2   0 -16   19.24    8.04
   2   0  16  -11.13    7.61
  -2   0 -16   11.19    7.11
  -2   0 -17   14.29    8.26
  -2   0 -17    3.81    8.66
   2   0  17    3.51    8.36
  -2   0 -17   -3.91    7.20
  -2   0 -18  315.52   23.27
   2   0  18  311.89   23.34
  -2   0 -18  288.92   22.64
  -2   0 -19   -5.28    9.95
   2   0  19   -9.96    9.73
  -2   0 -19   11.37    8.78
  -2   0 -20   18.88   10.09
   2   0  20   21.16   10.21
  -2   0 -20   13.50    9.41
  -2   0 -21   -0.91   10.36
  -2   0 -21   -8.08    9.80
  -2   0 -22   62.44   12.73
  -2   0 -22   56.71   12.00
  -2   0 -23    3.55   12.20
  -2   0 -24   25.79   13.08
   2  -1 -25   -5.32   13.31
   2   1 -24   51.78   14.03
   2  -1 -24   64.04   14.08
   2  -1 -23   49.22   13.47
   2   1 -23   31.72   12.61
  -2   1  23   49.76   13.22
   2  -1 -23   53.57   12.95
   2   1 -22    9.90   11.55
   2  -1 -22    1.02   12.91
  -2   1  22    7.18   12.86
   2  -1 -22   -5.16   11.69
   2  -1 -21   11.64   11.32
   2   1 -21    0.84   10.05
  -2   1  21   -0.91   10.95
   2  -1 -21   11.59   10.82
   2  -1 -20   -5.99   10.86
   2   1 -20    0.39    9.58
  -2   1  20    2.98   10.21
   2  -1 -20    9.72   10.08
   2   1 -19   21.45    9.15
   2  -1 -19   11.74   10.49
  -2   1  19   18.45    9.71
   2  -1 -19   21.82    9.87
   2   1 -18  106.38   11.66
   2  -1 -18  113.07   12.76
  -2  -1  18   96.33   14.19
  -2   1  18   95.75   13.17
  -2   1  18   97.79   12.02
   2  -1 -18  107.80   12.19
   2   1 -17   29.33    8.27
   2  -1 -17   30.33    9.50
   2  -1 -17   38.26    9.66
  -2   1  17   27.93    9.23
  -2  -1  17   29.57   10.10
   2   1 -17   27.35    8.94
  -2   1  17   25.14    8.68
   2  -1 -17   24.44    9.03
   2   1 -17   21.08    7.08
   2   1 -16  581.90   42.00
   2  -1 -16  635.88   42.59
  -2   1  16  611.28   42.38
   2  -1 -16  642.07   42.51
  -2  -1  16  606.15   42.70
   2   1 -16  684.16   42.33
  -2   1  16  599.27   42.34
   2  -1 -16  612.35   42.25
   2   1 -16  580.67   41.49
   2  -1 -15  114.20   11.16
   2   1 -15  106.65   10.29
  -2  -1  15  108.43   11.70
   2   1 -15  112.99   10.82
  -2   1  15   94.42   10.91
   2  -1 -15  108.37   11.17
  -2   1  15  108.21   10.70
   2  -1 -15  100.79   10.65
   2   1 -15   98.06    9.29
  -2  -1  15   96.08    9.01
   2  -1 -14   12.05    7.44
  -2  -1  14   13.43    7.87
  -2   1  14    5.04    7.05
   2   1 -14   -3.13    6.83
   2   1 -14    3.30    6.48
   2  -1 -14   14.08    6.99
  -2  -1  14   -0.52    4.65
   2   1 -14    4.57    5.17
   2  -1 -14    5.06    6.56
  -2   1  13   36.92   13.31
  -2  -1  13   26.65   15.13
   2   1 -13   46.06    8.42
   2  -1 -13   48.38    8.28
   2  -1 -13   41.81    8.18
   2   1 -13   45.09    7.02
  -2  -1  13   43.63    5.56
   2   1 -13   51.49    6.27
   2  -1 -13   32.37    7.31
   2  -1 -12 1127.77   74.54
  -2  -1  12 1157.21   74.83
  -2   1  12 1095.10   74.51
   2   1 -12 1238.58   74.63
   2  -1 -12 1156.27   74.63
   2   1 -12 1038.07   74.28
  -2  -1  12 1009.80   74.18
   2  -1 -12 1111.32   74.50
   2   1 -12 1198.56   74.07
  -2  -1  12 1098.52   74.02
  -2   1  11  117.05   11.10
   2  -1 -11  130.79   11.12
   2   1 -11  155.22   11.32
  -2  -1  11  134.81   11.69
   2  -1 -11  139.19   11.16
   2   1 -11  134.51   10.66
  -2  -1  11  116.29   10.55
   2  -1 -11  131.82   11.06
  -2  -1  11  138.67   10.15
   2   1 -11  139.66   10.20
   2   1 -10   -2.22    4.66
   2  -1 -10    8.09    5.18
  -2   1  10    9.11    5.97
  -2  -1  10    3.65    4.66
  -2   1  10    0.18    5.17
   2  -1 -10   -0.19    5.51
  -2  -1  10    7.07    6.11
   2   1 -10    2.90    5.62
  -2   1  10   10.41    6.05
   2   1 -10   11.79    6.63
   2  -1 -10   18.98    5.53
  -2  -1  10    2.77    3.89
   2   1 -10    5.66    3.77
   2  -1  -9  130.51   10.56
   2   1  -9  131.74   10.24
  -2   1   9  135.73   11.11
   2  -1  -9  143.25   11.02
  -2   1   9  125.47   10.42
   2   1  -9  144.40   10.85
  -2  -1   9  132.03   11.34
   2   1  -9  154.11   11.35
  -2   1   9  140.55   11.14
   2  -1  -9  125.73   10.37
   2   1  -9  122.13    9.61
  -2  -1   9  128.65    9.74
   2  -1  -8  134.59   10.84
  -2   1   8  129.22   11.40
   2   1  -8  139.69   10.55
   2  -1  -8  141.12   11.09
  -2   1   8  141.16   10.76
   2   1  -8  143.24   10.94
  -2  -1   8  148.96   10.03
  -2   1   8  131.61   11.35
  -2   1   8  138.43   11.11
   2  -1  -8  137.95   10.63
   2   1  -8  130.90    9.95
   2  -1  -7  136.89   10.25
   2   1  -7  135.32    9.93
   2   1  -7  143.50   10.62
   2  -1  -7  121.44   10.29
  -2   1   7  117.92   10.21
  -2  -1   7  148.61    9.43
  -2   1   7  116.91   10.80
   2   1  -7  131.83   10.99
   2  -1  -7  141.62   10.19
  -2   1   7  134.11   10.55
   2   1  -7  118.95    9.35
   2  -1  -6  449.71   29.24
   2   1  -6  427.74   28.97
   2  -1  -6  438.09   29.25
   2   1  -6  468.04   29.37
  -2   1   6  371.13   29.15
  -2  -1   6  429.16   28.69
  -2   1   6  446.26   29.44
   2   1  -6  432.99   29.49
  -2   1   6  444.93   29.28
   2  -1  -6  424.15   29.20
   2   1  -6  438.41   28.68
   2  -1  -5  666.86   43.56
   2   1  -5  594.56   43.23
   2   1  -5  658.81   43.66
   2  -1  -5  648.37   43.52
   2  -1  -5  706.75   43.65
  -2  -1   5  655.13   43.05
  -2   1   5  679.66   43.64
   2  -1  -5  669.98   43.52
  -2   1   5  675.97   43.58
   2   1  -5  647.52   43.03
   2  -1  -4  155.98   11.33
  -2  -1   4  134.96   10.73
   2   1  -4  138.74   10.79
   2  -1  -4  138.84   11.43
   2   1  -4  131.80   11.67
   2  -1  -4  159.75   12.34
  -2  -1   4  155.87   10.43
  -2   1   4  153.74   11.58
   2  -1  -4  163.85   11.43
   2   1  -4  178.78   10.47
  -2   1   4  154.84   11.56
   2  -1  -4  155.17   11.30
  -2  -1   3 2986.31  198.38
   2   1  -3 3003.49  198.40
   2  -1  -3 3025.17  198.66
   2   1  -3 3107.15  198.77
   2  -1  -3 3080.91  198.69
   2  -1  -3 3032.18  198.80
  -2   1   3 3016.66  198.65
   2   1  -3 2999.56  198.66
  -2   1   3 3107.03  198.62
   2  -1  -3 2982.28  198.65
   2  -1  -2  608.98   41.00
   2   1  -2  601.99   41.14
  -2   1   2  625.73   41.00
  -2   1   2  629.05   41.25
   2  -1  -2  618.77   41.39
  -2   1   2  601.18   40.95
   2   1  -2  638.05   41.03
   2   1  -1   97.34    7.07
   2  -1  -1   97.86    7.12
   2   1  -1   92.84    7.82
  -2   1   1   80.76    7.71
  -2   1   1   90.66    7.00
   2   1  -1   80.33    6.37
   2   1  -1  106.01    7.52
  -2  -1   1   94.40    6.37
  -2  -1   0  943.38   61.36
  -2   1   0  907.94   61.59
   2   1   0  941.67   61.69
  -2  -1   0  947.17   61.65
   2   1   0  968.23   61.35
  -2  -1   0  923.17   61.35
  -2   1   0  915.88   61.49
  -2   1   0  894.54   61.63
   2   1   0  956.93   61.49
  -2  -1   0  898.55   61.45
  -2  -1  -1 1570.61  101.90
  -2   1  -1 1546.70  102.08
   2   1   1 1550.68  102.17
   2  -1   1 1579.62  102.29
  -2  -1  -1 1533.59  102.14
   2  -1   1 1529.84  101.91
  -2   1  -1 1555.60  101.91
   2   1   1 1508.66  102.16
  -2   1  -1 1461.44  102.07
   2   1   1 1562.44  101.91
   2  -1   1 1596.22  102.27
   2   1   1 1612.22  102.01
   2   1   2 1300.50   84.53
  -2   1  -2 1277.79   84.65
  -2  -1  -2 1300.01   84.55
  -2   1  -2 1170.04   84.80
  -2  -1  -2 1357.08   84.81
   2   1   2 1309.11   84.74
   2  -1   2 1299.04   84.89
   2  -1   2 1262.25   84.43
   2   1   2 1328.57   84.76
  -2   1  -2 1250.04   84.67
   2   1   2 1247.14   84.54
  -2   1  -2 1264.15   84.82
   2   1   2 1336.30   84.64
   2  -1   2 1337.31   84.84
   2   1   3  401.03   25.93
  -2   1  -3  382.09   25.97
  -2  -1  -3  397.76   25.90
  -2   1  -3  387.64   26.27
   2  -1   3  399.86   26.38
   2   1   3  389.64   26.09
  -2  -1  -3  391.80   26.17
  -2   1  -3  393.64   26.08
   2   1   3  413.42   26.08
   2  -1   3  443.69   26.42
  -2   1  -3  349.96   26.15
   2  -1   3  355.56   25.65
   2   1   4 1235.19   76.84
  -2   1  -4 1197.24   76.84
   2  -1   4 1202.12   77.09
  -2  -1  -4 1188.27   76.97
  -2   1  -4 1123.29   76.99
   2   1   4 1235.46   76.91
  -2   1  -4 1239.07   76.89
  -2  -1  -4 1181.84   76.90
   2   1   4 1229.65   76.88
  -2   1  -4 1104.45   76.93
   2  -1   4 1054.24   76.53
   2   1   5  966.62   65.49
   2  -1   5 1038.18   65.68
  -2   1  -5 1096.16   65.64
  -2  -1  -5 1018.59   65.56
   2  -1   5  896.63   65.38
  -2   1  -5  927.20   65.39
   2   1   5 1025.66   65.42
   2  -1   5  975.19   65.11
  -2   1  -5  985.54   65.11
  -2  -1  -5 1000.50   65.49
   2   1   5 1028.12   65.48
   2  -1   6   -0.50    5.27
   2   1   6   -3.23    4.71
  -2   1  -6    1.80    4.71
  -2  -1  -6    0.73    5.07
  -2   1  -6    3.70    4.21
   2   1   6    3.48    4.76
   2  -1   6    3.48    4.64
  -2   1  -6   -0.66    2.97
   2   1   6   -1.89    4.94
  -2  -1  -6   -0.56    3.89
   2  -1   6    1.11    3.13
  -2   1  -7   53.18    6.10
   2  -1   7   41.46    6.41
  -2  -1  -7   44.92    6.37
   2   1   7   48.06    5.87
   2   1   7   49.61    6.19
  -2   1  -7   36.70    5.82
   2  -1   7   43.28    5.77
   2   1   7   46.69    6.19
   2  -1   7   39.84    4.62
  -2   1  -7   44.04    4.45
  -2  -1  -7   52.00    5.57
  -2  -1  -8 1077.07   71.07
   2  -1   8 1116.15   71.19
  -2   1  -8 1142.74   71.15
   2   1   8 1084.87   70.98
   2  -1   8 1021.35   70.89
  -2   1  -8 1114.23   71.05
   2   1   8 1100.73   71.01
  -2   1  -8 1015.67   70.60
   2   1   8 1057.87   70.96
   2  -1   8 1061.99   70.63
  -2  -1  -8 1061.20   71.03
  -2   1  -9  398.06   26.18
  -2  -1  -9  397.08   26.13
   2   1   9  383.91   25.96
   2  -1   9  393.76   26.36
  -2   1  -9  363.00   25.89
   2  -1   9  346.45   25.89
   2   1   9  367.85   26.02
   2  -1   9  383.50   25.44
  -2  -1  -9  383.28   25.97
  -2   1  -9  367.01   25.42
  -2  -1 -10   94.02    9.33
   2  -1  10   93.39    9.69
  -2   1 -10  121.58    9.27
   2   1  10   91.09    8.83
   2  -1  10   97.74    8.88
   2   1  10  102.23    9.19
  -2   1 -10  101.88    9.02
  -2   1 -10   97.86    8.03
   2  -1  10   92.00    7.98
  -2  -1 -10   96.97    8.81
   2  -1  11  114.28   10.36
   2   1  11  105.71    9.86
  -2   1 -11  109.96    9.98
  -2  -1 -11  119.54   10.23
   2  -1  11  110.49    9.67
  -2   1 -11  102.30    9.63
  -2  -1 -11   98.38    9.54
   2  -1  11  122.76    8.71
  -2   1 -11   97.75    8.71
   2   1  12  204.27   15.96
   2  -1  12  203.07   16.34
  -2   1 -12  203.67   16.07
  -2  -1 -12  206.21   16.17
  -2  -1 -12  208.66   16.01
  -2   1 -12  238.26   15.84
  -2   1 -12  207.94   15.01
   2  -1  12  219.63   14.91
  -2  -1 -12  179.92   15.60
  -2  -1 -13   -9.43   10.51
  -2   1 -13    5.60    7.08
  -2  -1 -13   14.92    7.95
   2  -1  13    0.59    9.90
  -2   1 -13   -7.97    8.00
   2   1  13   -0.75    6.88
  -2  -1 -13    4.54    7.04
  -2   1 -13   -0.87    5.44
   2  -1  13    2.94    4.31
  -2  -1 -14    4.78    7.10
  -2   1 -14   -3.74    6.75
  -2   1 -14  -10.13    7.32
   2  -1  14   -1.58    8.52
  -2  -1 -14   16.05    8.11
   2   1  14    4.35    6.44
   2  -1  14   -0.36    4.59
  -2  -1 -14    2.87    6.54
  -2   1 -14    3.61    5.27
  -2  -1 -15   92.05   10.41
  -2   1 -15  105.13   10.19
  -2  -1 -15   89.49   10.65
  -2   1 -15   56.55    9.93
   2   1  15   69.43    9.25
  -2   1 -15   71.99    8.18
   2  -1  15   93.53    8.05
  -2  -1 -15   82.50    9.86
  -2  -1 -16  152.25   13.48
  -2   1 -16  141.83   12.72
  -2   1 -16  130.61   12.96
  -2  -1 -16  143.03   13.49
   2   1  16  138.12   12.54
  -2   1 -16  135.05   11.62
  -2  -1 -16  126.29   12.85
  -2  -1 -17   -5.47    9.34
  -2   1 -17   -6.04    8.31
  -2  -1 -17    5.53    9.47
  -2   1 -17    1.64    8.65
   2   1  17   -6.46    8.09
  -2   1 -17   -4.78    6.58
  -2  -1 -17   -3.17    8.18
  -2  -1 -18    2.91    9.46
  -2   1 -18    9.47    9.02
   2   1  18   -2.90    8.88
  -2   1 -18    4.88    7.29
  -2  -1 -18    5.99    8.89
  -2  -1 -19   12.82   10.30
  -2   1 -19   17.41    9.85
   2   1  19   15.90    9.78
  -2  -1 -19   14.71    9.63
  -2  -1 -20  181.77   16.29
  -2   1 -20  158.82   15.57
   2   1  20  149.41   15.53
  -2  -1 -20  137.42   15.23
  -2  -1 -21   44.05   11.93
  -2   1 -21   25.69   11.35
   2   1  21   27.25   11.27
  -2  -1 -21   25.08   11.27
  -2  -1 -22   91.24   16.28
  -2   1 -22   91.79   14.21
   2   1  22   81.86   14.28
  -2  -1 -22   93.92   13.98
  -2  -1 -23    7.68   12.79
  -2   1 -23   -4.65   12.44
   2   1  23   15.92   12.15
  -2  -1 -23    2.99   12.19
  -2   1 -24   87.82   15.48
   2   1  24   92.22   14.98
  -2  -1 -24   84.11   14.89
   2  -2 -23  -14.33   13.39
   2  -2 -22   -7.92   13.33
  -2   2  22    2.00   12.11
   2  -2 -22   -5.26   12.72
   2  -2 -21  -20.47   15.77
  -2   2  21   18.02   12.22
   2  -2 -21   12.56   12.28
   2  -2 -20   19.92   11.82
   2   2 -20   27.28   11.21
  -2   2  20   38.90   11.12
   2  -2 -20   28.65   11.48
   2  -2 -19   10.67   11.41
   2   2 -19  -10.52   10.38
  -2   2  19    7.73   10.27
   2  -2 -19   -5.86   10.45
   2   2 -18  190.58   15.64
   2  -2 -18  178.83   17.16
   2  -2 -18  144.12   16.04
   2   2 -17   31.28    9.14
   2  -2 -17   27.09   10.23
  -2  -2  16   -2.68   12.46
   2  -2 -16   15.60   10.20
  -2   2  16   18.86   10.13
   2   2 -16   17.45    9.35
   2   2 -16    0.62    8.09
   2  -2 -16   -4.56    9.08
   2  -2 -15  409.95   31.17
   2   2 -15  491.18   31.09
  -2  -2  15  438.29   32.03
  -2   2  15  415.50   30.88
   2   2 -15  448.47   30.53
   2  -2 -15  397.38   31.02
   2   2 -14  150.85   13.01
   2   2 -14  167.82   13.93
  -2  -2  14  171.78   15.59
   2  -2 -14  160.01   14.21
  -2   2  14  153.77   13.49
  -2  -2  14  148.84   11.08
   2  -2 -14  149.29   13.66
  -2   2  13   78.59    9.14
   2   2 -13   82.17    9.64
   2  -2 -13   86.53   10.13
  -2  -2  13   72.45   11.64
   2   2 -13   69.38    8.50
  -2  -2  13   64.12    5.93
   2  -2 -13   70.18    9.22
  -2   2  12    6.38    7.17
   2  -2 -12    6.23    7.60
   2   2 -12   -3.87    7.21
  -2  -2  12   -5.53    9.06
   2   2 -12    6.89    5.58
  -2  -2  12    2.37    4.06
  -2  -2  12    0.67    2.89
   2  -2 -12    0.89    6.68
  -2   2  11    1.71   11.49
  -2  -2  11   -3.15   15.37
   2   2 -11   14.12    8.13
   2  -2 -11    9.12    7.88
  -2  -2  11   12.23    4.35
   2   2 -11   -2.89    6.03
   2   2 -11   10.86    3.07
  -2  -2  11    4.26    2.75
   2  -2 -11   14.84    7.94
  -2   2  10    5.86    6.72
  -2  -2  10    4.34    8.68
   2   2 -10    7.59    7.18
   2  -2 -10    5.32    7.03
  -2  -2  10   -1.40    4.40
   2   2 -10   -3.08    4.88
   2   2 -10    2.58    2.40
   2   2 -10    2.38    6.09
   2  -2 -10   -6.01    6.00
  -2  -2  10   -3.52    2.48
   2  -2  -9  114.92   10.13
  -2   2   9  106.24    9.68
  -2  -2   9  114.03   11.34
   2   2  -9  106.73    9.99
   2   2  -9   97.37    8.34
  -2  -2   9  106.95    8.29
   2   2  -9   97.33    6.86
   2   2  -9   94.11    9.54
  -2  -2   8 1036.32   71.10
   2   2  -8 1052.42   71.12
   2  -2  -8 1047.67   71.52
   2  -2  -8 1105.80   71.78
  -2   2   8 1079.83   71.63
   2   2  -8 1114.28   71.82
  -2   2   8 1092.47   71.55
  -2   2   8 1063.89   71.49
   2   2  -8 1155.71   71.75
  -2  -2   7  272.06   18.05
   2   2  -7  270.61   18.05
   2  -2  -7  252.44   18.64
   2   2  -7  272.43   19.23
  -2   2   7  254.43   18.94
   2  -2  -7  270.50   19.21
   2  -2  -7  283.21   20.01
   2   2  -7  238.06   18.05
  -2   2   7  262.03   18.78
  -2   2   7  258.46   18.76
   2   2  -7  275.15   18.91
   2  -2  -6  205.08   14.29
  -2  -2   6  180.53   13.33
   2   2  -6  181.77   13.32
   2   2  -6  207.78   14.94
  -2   2   6  193.78   14.44
   2  -2  -6  209.52   14.78
   2  -2  -6  190.49   14.18
   2   2  -6  182.06   13.42
   2  -2  -6  201.66   15.88
  -2   2   6  193.11   14.26
   2   2  -6  191.87   14.37
  -2   2   6  208.44   14.27
   2  -2  -5    7.50    5.00
   2   2  -5    6.22    3.25
   2   2  -5    4.63    5.02
  -2  -2   5    1.19    3.33
   2  -2  -5    5.80    6.09
  -2   2   5   -5.92    5.67
   2   2  -5    2.62    6.16
  -2   2   5   -1.53    5.09
   2  -2  -5    0.47    7.89
   2   2  -5   -1.41    3.74
   2  -2  -5   -7.53    5.02
   2  -2  -5    3.45    4.58
  -2   2   5    0.89    5.00
   2   2  -4   49.59    4.95
  -2  -2   4   61.72    5.10
   2   2  -4   53.98    6.97
   2   2  -4   69.75    8.06
   2  -2  -4   65.61    7.29
  -2   2   4   72.76    7.93
   2  -2  -4   46.89    9.47
  -2   2   4   61.49    6.59
   2  -2  -4   63.44    6.15
   2   2  -4   48.98    5.21
  -2   2   4   56.49    6.44
   2  -2  -4   58.51    6.14
  -2  -2   3   13.64    3.20
   2   2  -3    7.62    2.70
   2   2  -3    2.27    5.87
   2  -2  -3   15.47    5.97
   2   2  -3    9.09    6.27
  -2   2   3   10.94    6.07
   2   2  -3    7.34    3.12
   2  -2  -3    6.28    4.59
   2   2  -3    8.19    2.08
  -2  -2   3    9.04    1.97
   2  -2  -3    5.06    3.80
  -2   2   3    7.18    4.70
  -2  -2   2   17.95    3.16
   2  -2  -2    3.45    4.64
   2  -2  -2   18.03    5.39
   2   2  -2   11.71    4.82
   2   2  -2   17.67    6.77
   2  -2  -2   12.96    5.43
  -2  -2   2   10.09    3.27
   2  -2  -2    5.00    3.98
  -2   2   2   18.77    5.86
  -2  -2   2   15.44    2.72
  -2   2   2   21.41    4.65
   2  -2  -2   15.70    4.32
   2   2  -2   10.30    2.82
  -2  -2   1    2.16    2.90
  -2  -2   1    7.86    6.56
   2   2  -1    0.83    5.17
   2   2  -1   -1.13    7.14
   2  -2  -1   12.38    4.03
  -2   2   1    8.53    5.89
  -2  -2   1    2.11    2.85
  -2  -2   1    5.67    3.23
   2  -2  -1    6.10    3.72
   2   2  -1   -0.31    3.11
  -2   2   1    6.02    4.02
  -2  -2   1    8.21    3.08
  -2  -2   0  115.66    8.83
  -2  -2   0  129.84   11.15
   2   2   0  122.81   10.26
  -2  -2   0  125.30    8.83
  -2   2   0  129.84    9.05
  -2  -2   0  112.36    8.99
   2   2   0  110.97    9.05
  -2  -2   0  120.83    9.06
   2  -2   0  130.05    9.13
   2  -2   0  145.66   11.59
  -2   2  -1  132.37    9.79
   2  -2   1  138.41   11.89
  -2  -2  -1  136.23    9.59
  -2  -2  -1  154.08   10.73
   2   2   1  155.48   10.93
  -2  -2  -1  133.19    9.56
  -2   2  -1  136.75    9.49
  -2   2  -1  123.03   10.09
  -2  -2  -1  125.36    9.85
   2   2   1  107.62    9.79
   2  -2   1  130.39    9.54
   2  -2   2    5.70    7.09
  -2   2  -2   -0.57    3.82
  -2  -2  -2    7.93    3.51
   2   2   2    6.81    5.90
  -2  -2  -2    2.55    5.99
   2   2   2   -0.56    5.30
   2   2   2   -4.33    3.89
  -2   2  -2    2.84    4.58
  -2   2  -2   -2.14    2.98
   2  -2   2   -0.62    2.93
   2   2   2    0.83    4.23
  -2  -2  -2    2.46    4.06
  -2  -2  -3  231.56   15.00
  -2   2  -3  225.17   15.14
  -2  -2  -3  233.52   15.92
   2   2   3  219.95   15.87
   2  -2   3  219.91   16.81
  -2   2  -3  205.09   16.11
  -2   2  -3  210.96   15.23
   2   2   3  228.07   15.83
   2   2   3  208.36   15.04
  -2   2  -3  233.37   16.14
   2  -2   3  201.30   14.52
  -2  -2  -3  209.14   15.14
   2   2   3  186.09   15.21
   2  -2   3  242.00   16.48
  -2   2  -4  341.53   23.07
  -2  -2  -4  342.97   23.03
   2  -2   4  378.28   24.34
  -2  -2  -4  355.49   23.77
   2   2   4  372.99   23.67
  -2   2  -4  340.73   24.02
  -2   2  -4  309.91   23.15
   2  -2   4  331.30   22.49
   2   2   4  349.49   23.09
   2   2   4  340.01   23.68
  -2  -2  -4  321.72   23.23
   2   2   4  312.88   23.18
   2  -2   4  350.96   23.95
  -2   2  -4  347.41   23.86
  -2   2  -5  580.20   38.40
  -2  -2  -5  587.14   38.41
  -2   2  -5  617.57   39.12
   2  -2   5  622.09   39.55
   2   2   5  585.57   38.85
  -2  -2  -5  614.74   39.16
  -2   2  -5  567.72   38.48
  -2  -2  -5  549.33   39.32
   2   2   5  577.54   38.42
   2  -2   5  599.63   37.83
   2  -2   5  526.69   37.80
  -2  -2  -5  566.00   38.58
   2   2   5  585.26   38.53
  -2   2  -5  591.27   38.96
  -2  -2  -6    0.16    4.35
  -2   2  -6   -2.61    5.85
  -2   2  -6   -1.50    4.48
   2   2   6    3.17    5.90
  -2  -2  -6   -2.92    6.38
  -2   2  -6    2.53    6.59
   2  -2   6   -5.98    7.07
  -2  -2  -6   -0.94    7.44
  -2   2  -6   -7.00    5.00
   2   2   6   -0.72    4.98
   2   2   6   -0.31    5.03
  -2  -2  -6   -0.19    5.11
   2  -2   6    0.56    2.38
   2  -2   6    1.08    2.17
   2   2   7  162.45   12.87
  -2   2  -7  163.50   12.56
  -2  -2  -7  163.68   12.55
  -2   2  -7  182.08   13.68
  -2  -2  -7  181.96   13.57
   2   2   7  175.86   13.32
   2  -2   7  193.32   14.39
   2   2   7  158.11   12.81
  -2   2  -7  161.22   12.72
  -2  -2  -7  166.98   14.09
   2  -2   7  172.90   11.48
  -2   2  -7  148.54   13.35
   2   2   7  153.75   12.84
  -2   2  -8  328.94   22.36
  -2  -2  -8  336.84   22.56
   2   2   8  335.42   22.58
   2   2   8  361.24   22.90
  -2  -2  -8  322.18   23.07
   2  -2   8  316.42   23.61
  -2   2  -8  359.21   23.16
   2   2   8  314.00   22.60
  -2  -2  -8  327.61   23.44
  -2   2  -8  331.87   22.51
  -2   2  -8  283.63   22.74
   2   2   8  278.80   22.43
   2  -2   8  316.80   21.49
  -2   2  -9   94.43    7.93
  -2  -2  -9   62.74    8.09
   2   2   9   71.77    8.50
   2  -2   9   76.69    7.92
   2   2   9  105.16    9.17
  -2   2  -9   89.22    9.41
  -2  -2  -9   79.84    9.29
   2  -2   9   99.97   10.29
  -2   2  -9   74.08    8.32
   2   2   9   82.02    8.57
   2  -2   9   84.99    6.42
   2  -2  10  143.40   11.10
  -2   2 -10  126.47   11.10
  -2  -2 -10  125.70   11.71
  -2   2 -10  144.46   12.38
  -2  -2 -10  147.10   12.58
   2   2  10  163.51   12.29
   2  -2  10  152.03   13.47
  -2   2 -10  147.33   11.66
   2  -2  10  135.66    9.84
  -2  -2 -10  108.06   11.68
  -2  -2 -11  203.81   20.02
  -2   2 -11  181.25   13.71
   2   2  11  175.35   14.76
   2  -2  11  221.12   16.40
  -2  -2 -11  193.01   15.05
  -2   2 -11  187.64   14.73
  -2   2 -11  210.98   14.17
  -2  -2 -11  135.57   15.82
   2  -2  11  178.29   11.92
  -2   2 -11  128.58   11.93
  -2   2 -12   67.15    8.67
   2  -2  12   51.01   10.61
  -2  -2 -12   50.31    9.13
  -2   2 -12   58.33    7.40
  -2  -2 -12   45.21    8.07
   2  -2  12   60.91    5.33
  -2   2 -12   32.02    5.18
  -2  -2 -12   62.86    8.40
  -2   2 -13   64.60    9.06
   2  -2  13   45.69   10.68
  -2  -2 -13   69.25    9.59
  -2   2 -13   51.31    8.18
  -2  -2 -13   53.27    9.02
  -2  -2 -13   31.66    8.67
   2  -2  13   51.50    5.62
  -2  -2 -14  276.90   21.66
  -2   2 -14  321.83   21.46
   2  -2  14  303.07   22.59
  -2  -2 -14  254.84   21.32
  -2   2 -14  290.94   20.88
  -2  -2 -14  236.94   21.00
   2  -2  14  281.43   19.36
  -2   2 -15   67.03    9.92
   2  -2  15   27.11   12.02
  -2  -2 -15   62.77   10.79
  -2  -2 -15   57.83    9.73
  -2   2 -15   47.26    9.13
  -2  -2 -15   60.59    9.77
  -2  -2 -16   -2.44    8.72
  -2   2 -16   -2.04    8.28
  -2  -2 -16    6.56    8.68
  -2  -2 -17   -4.34   11.16
  -2   2 -17    1.09    9.13
  -2  -2 -17    1.63    9.90
  -2  -2 -18  214.10   18.28
  -2   2 -18  222.47   17.50
   2   2  18  192.22   17.31
  -2  -2 -18  172.21   17.51
  -2  -2 -19  -17.59   11.35
  -2   2 -19   22.97   10.60
   2   2  19   17.02    9.91
  -2  -2 -19   15.40   10.65
  -2   2 -20   48.72   11.61
   2   2  20   27.32   10.86
  -2  -2 -20   27.19   11.56
  -2   2 -21  207.46   19.51
   2   2  21  224.02   19.20
  -2  -2 -21  203.32   20.08
  -2   2 -22    1.95   12.06
   2   2  22   14.78   11.75
  -2  -2 -22    9.48   12.87
  -2   2 -23   33.35   13.61
   2   2  23   36.44   12.80
  -2   2 -24   22.21   14.55
   2  -3 -20  133.44   16.96
   2  -3 -20  139.87   17.00
   2   3 -20  134.93   16.76
   2  -3 -19   13.34   15.24
   2   3 -19   26.41   14.13
   2  -3 -19   25.64   14.24
   2  -3 -18   37.82   12.43
   2  -3 -18   30.33   12.13
   2   3 -18   74.60   12.65
   2  -3 -17    0.47   10.71
   2  -3 -17    4.27   11.22
   2   3 -17   15.97   11.47
   2  -3 -16  129.48   14.80
   2  -3 -16  160.13   15.70
   2   3 -16  158.60   15.60
   2  -3 -15   76.53   11.77
   2   3 -15   84.79   11.91
  -2   3  14   18.62   10.11
   2  -3 -14    8.23    9.42
   2   3 -14   -4.24    9.80
  -2  -3  13  107.93   15.37
  -2   3  13   77.42   11.84
   2   3 -13   93.99   11.98
   2  -3 -13   86.80   12.94
   2  -3 -13   86.89   10.98
   2   3 -13   88.93   11.76
  -2   3  12   95.65   11.04
   2   3 -12   79.39   11.17
   2  -3 -12   81.17   12.00
  -2  -3  12   70.82   13.88
  -2  -3  12   82.77    8.18
   2   3 -12   72.12    8.34
   2  -3 -12   90.40   10.31
   2   3 -12   81.97   10.61
   2  -3 -12   73.73   10.77
   2   3 -11   29.19    5.58
   2  -3 -11    8.69    7.62
  -2  -3  11   20.06    5.55
   2   3 -11   33.07    9.23
   2  -3 -11   24.41    9.66
  -2   3  11   37.18    8.83
  -2  -3  11    8.75   11.72
   2   3 -11   17.14    6.04
   2   3 -11   23.80    8.75
   2  -3 -11   -0.34    8.17
   2   3 -10  421.23   30.66
  -2  -3  10  480.23   30.77
   2  -3 -10  462.60   31.71
   2  -3 -10  479.76   32.31
  -2   3  10  459.12   31.96
   2   3 -10  476.36   32.14
  -2  -3  10  483.90   33.69
   2   3 -10  408.16   30.70
   2   3 -10  495.54   32.18
   2  -3 -10  439.23   31.78
   2  -3  -9  104.36   10.13
   2   3  -9  109.35   11.14
   2   3  -9   93.47    8.28
  -2  -3   9   96.37    8.47
  -2   3   9   92.32   10.91
   2   3  -9  102.98   11.26
   2  -3  -9  127.14   11.78
   2   3  -9   90.55    8.56
   2  -3  -9  115.16   10.78
  -2  -3   8  416.56   27.61
   2   3  -8  385.99   27.47
   2  -3  -8  415.44   28.57
   2  -3  -8  462.97   29.15
  -2   3   8  419.01   28.88
   2   3  -8  428.38   29.24
   2   3  -8  367.02   27.50
   2  -3  -8  416.92   28.73
   2   3  -8  445.57   29.09
   2   3  -7   12.46    8.55
   2   3  -7    2.27    3.86
   2  -3  -7   -9.25    9.30
  -2  -3   7    0.76    4.13
   2   3  -7   -5.36    7.97
  -2   3   7    3.80    7.60
   2  -3  -7    9.37    7.91
   2  -3  -7    7.47   10.21
   2   3  -7    3.23    4.10
   2  -3  -7    2.70   11.19
   2   3  -6  102.12   10.88
   2   3  -6   97.85    7.94
  -2  -3   6   97.78    8.12
   2  -3  -6  122.22   13.89
   2   3  -6   93.41   12.92
  -2   3   6   90.47   16.59
   2  -3  -6  118.33   11.82
   2   3  -6   94.84    8.14
   2  -3  -6  129.84   13.98
   2  -3  -6  104.91   13.60
   2  -3  -5   43.31    6.85
   2   3  -5   47.18    7.76
   2   3  -5   33.97    4.37
  -2  -3   5   43.57    4.91
   2   3  -5   49.36    9.94
   2  -3  -5   37.21    8.24
  -2   3   5   26.98   10.32
   2   3  -5   36.08    4.69
  -2   3   5   46.99    8.24
   2  -3  -5   40.66    6.73
  -2   3   5   37.60    6.81
   2  -3  -5   34.68    6.99
   2  -3  -4  354.19   24.87
  -2  -3   4  375.33   24.35
   2   3  -4  343.93   25.16
  -2   3   4  354.67   25.63
   2   3  -4  354.68   26.23
   2  -3  -4  388.10   25.73
  -2   3   4  383.36   25.81
   2  -3  -4  352.61   24.97
  -2   3   4  357.06   24.96
   2  -3  -4  349.63   25.10
   2  -3  -4  339.82   24.94
  -2  -3   3   91.54    7.38
   2   3  -3  109.58    9.34
   2  -3  -3  105.12    9.57
  -2   3   3   92.51   10.05
   2   3  -3  105.86   11.26
  -2  -3   3   46.34    7.54
  -2   3   3   88.25    9.68
   2   3  -3   94.19    6.63
   2  -3  -3  100.71    8.48
   2  -3  -3   89.18    8.42
  -2  -3   3   91.47    6.82
  -2   3   3   99.02    8.48
  -2  -3   2    5.90    3.89
   2   3  -2    8.42    8.41
   2   3  -2    5.20    6.50
  -2  -3   2    3.48    4.17
   2  -3  -2   11.60    5.15
  -2   3   2   -4.60    7.27
  -2  -3   2    5.23    3.72
  -2   3   2    0.29    4.85
   2   3  -2    2.49    3.20
   2  -3  -2   11.49    5.04
  -2  -3   2    3.30    3.55
  -2  -3   1   97.59    7.24
   2   3  -1   88.11    9.30
   2   3  -1  109.05   11.57
  -2  -3   1   92.40    7.15
   2  -3  -1   97.44    8.01
  -2  -3   1   42.90    7.34
  -2   3   1   93.83    9.99
  -2   3   1   80.34    7.61
   2  -3  -1   80.70    7.85
  -2  -3   1   94.84    7.30
   2   3  -1   90.18    7.08
  -2  -3   0   -3.19    3.93
   2   3   0   -2.86    6.92
   2   3   0  -12.60    8.90
  -2  -3   0    2.24    4.35
   2  -3   0   -2.59    4.85
  -2  -3   0    1.36    3.90
   2   3   0    9.21    4.06
   2  -3   0   -3.26    4.50
  -2  -3   0   -6.59    4.22
  -2   3   0   -2.20    4.17
  -2  -3  -1    6.77    4.14
   2  -3   1    9.07    4.13
  -2  -3  -1    5.21    3.96
   2   3   1    0.80    7.02
  -2  -3  -1   11.04    4.06
   2   3   1   -0.30    7.23
  -2  -3  -1    9.13    4.47
   2   3   1   -0.13    4.44
  -2   3  -1   10.79    3.89
   2  -3   1    8.93    4.13
  -2  -3  -1    5.98    4.72
  -2  -3  -2  552.77   36.78
   2  -3   2  539.18   37.01
  -2  -3  -2  582.08   36.87
  -2  -3  -2  601.43   37.80
   2   3   2  539.85   37.83
   2  -3   2  508.32   37.02
   2   3   2  545.69   37.85
  -2   3  -2  548.52   36.56
  -2  -3  -2  546.35   36.84
  -2  -3  -2  529.50   36.84
  -2  -3  -2  569.40   37.13
   2   3   2  530.47   36.94
   2  -3   2  568.35   36.73
  -2   3  -3    4.12    4.10
  -2  -3  -3    4.81    4.50
   2  -3   3   11.21    4.88
  -2  -3  -3   -4.26    7.23
   2   3   3    9.22    7.13
   2  -3   3    2.11    4.98
  -2   3  -3    4.53    4.76
   2   3   3    2.58    7.05
   2   3   3   10.11    5.17
   2  -3   3   -0.88    3.49
  -2   3  -3    5.02    3.06
  -2  -3  -3   -4.09    5.42
  -2  -3  -4  156.67   11.74
   2  -3   4  154.67   11.76
  -2   3  -4  151.60   11.52
  -2  -3  -4  191.02   13.59
   2   3   4  148.10   13.17
   2   3   4  148.66   13.16
   2  -3   4  161.79   12.00
  -2   3  -4  144.75   11.80
   2  -3   4  149.34   10.87
   2   3   4  145.93   12.21
  -2  -3  -4  159.48   12.36
  -2  -3  -5   12.84    5.79
  -2   3  -5   13.71    4.78
   2  -3   5   13.82    4.86
   2   3   5   22.96    9.47
  -2  -3  -5   20.89    9.34
   2  -3   5   32.12   11.82
  -2   3  -5   17.36   11.20
   2   3   5   22.94    7.41
  -2   3  -5   15.88    5.15
   2   3   5   15.92    5.56
   2  -3   5   14.95    6.00
   2  -3   5   15.30    2.56
  -2  -3  -5   26.53    6.95
   2   3   5    7.83    6.24
  -2  -3  -6  379.13   28.35
  -2   3  -6  374.80   25.75
   2  -3   6  369.39   25.81
   2   3   6  363.36   28.02
  -2  -3  -6  395.69   27.69
   2  -3   6  422.54   30.05
  -2   3  -6  379.83   28.47
   2   3   6  390.82   25.99
  -2   3  -6  359.10   25.80
  -2   3  -6  373.98   27.63
  -2  -3  -6  353.40   28.64
   2  -3   7   57.40    6.43
  -2   3  -7   49.27    6.47
  -2   3  -7   59.45   11.53
  -2  -3  -7   55.00    7.92
  -2   3  -7   44.05    9.44
  -2  -3  -7   62.41    9.52
   2   3   7   65.10    9.13
   2  -3   7   53.24   11.70
  -2   3  -7   45.47    6.81
   2   3   7   63.03    7.45
  -2  -3  -7   58.87   10.52
   2  -3   8   11.52    5.04
  -2  -3  -8   13.15    6.26
  -2   3  -8   14.07    7.94
  -2   3  -8    4.64    5.24
   2  -3   8   15.70   10.59
   2   3   8    8.62    8.05
  -2   3  -8    8.50    8.69
  -2  -3  -8   16.58    8.97
  -2   3  -8    9.35    5.65
  -2  -3  -8    9.73    7.23
  -2   3  -9    0.75    8.43
   2  -3   9    3.62    4.95
  -2   3  -9    6.36    5.44
  -2  -3  -9   -7.04    6.67
   2   3   9    2.36    7.99
   2  -3   9   -0.44   10.65
  -2   3  -9   10.56    8.61
  -2   3  -9   13.73    5.93
  -2  -3  -9   -0.31    7.29
  -2  -3 -10    7.31    7.02
  -2   3 -10   24.26    8.83
  -2   3 -10   20.56    6.21
  -2  -3 -10  -10.10    9.81
  -2   3 -10   20.53    8.80
   2  -3  10    6.36   11.51
  -2   3 -10    8.01    6.37
  -2  -3 -10    2.00    7.71
  -2   3 -11  239.50   17.71
  -2  -3 -11  223.32   18.13
  -2   3 -11  271.68   19.45
   2  -3  11  255.80   21.07
  -2  -3 -11  252.24   19.79
  -2   3 -11  223.71   17.93
  -2  -3 -11  220.47   18.91
  -2   3 -11  244.70   19.42
  -2   3 -12   14.14    6.88
  -2  -3 -12   -3.94    7.94
  -2   3 -12   -0.83    9.26
   2  -3  12    2.43   12.00
  -2   3 -12    3.67    9.45
  -2  -3 -12  -12.10   10.42
  -2   3 -12    2.22    7.24
  -2  -3 -12  -13.11    9.08
  -2   3 -13  125.12   12.10
  -2  -3 -13  143.96   13.33
   2  -3  13  156.85   17.20
  -2   3 -13  135.62   12.60
  -2  -3 -13  128.67   13.84
  -2  -3 -14   97.27   12.79
  -2   3 -14   92.31   10.64
  -2   3 -14   96.49   11.23
  -2  -3 -15   40.09   10.45
  -2   3 -15   27.86    8.53
  -2   3 -15   44.13    9.40
  -2   3 -16  193.06   16.70
  -2  -3 -16  200.26   17.80
  -2  -3 -17   10.29   11.35
  -2   3 -17   15.47    9.81
  -2  -3 -17    0.48   10.97
  -2  -3 -18   14.84   12.23
  -2  -3 -18   26.46   12.22
  -2  -3 -19   62.27   15.44
  -2  -3 -19   38.63   14.57
  -2  -3 -20   19.28   13.28
  -2  -3 -20   21.78   13.42
  -2  -3 -21  -10.43   14.09
   2  -4 -18   -4.84   12.98
   2  -4 -17   23.00   12.40
   2   4 -17   39.43   14.29
   2  -4 -17   25.33   13.82
   2   4 -16   -7.54   13.41
   2  -4 -16    3.33   11.80
   2  -4 -16   -0.54   13.62
   2   4 -15   39.07   13.47
   2  -4 -15   33.38   14.57
   2  -4 -15   34.28   13.49
   2   4 -14   45.62   12.79
   2  -4 -14   38.11   11.16
   2  -4 -14   33.70   12.21
   2   4 -13   36.03   12.13
   2  -4 -13    9.41   10.15
   2  -4 -13   41.49   11.32
   2   4 -12   16.83   11.23
   2  -4 -12    2.32    9.27
   2  -4 -12   -6.20   10.28
   2  -4 -11   28.53    9.12
   2   4 -11    2.86   10.67
   2  -4 -11   19.70   10.09
   2   4 -10   71.30   13.02
   2  -4 -10   78.60   11.50
   2  -4 -10   91.29   12.94
   2  -4  -9   -0.33    8.78
   2   4  -9   18.83   10.58
   2  -4  -9   -0.37    9.97
  -2   4   8   34.99   11.01
   2   4  -8   17.26    8.86
   2  -4  -8   19.69    8.06
   2   4  -8   29.23   10.12
   2  -4  -8   19.76    8.76
   2  -4  -7  229.04   18.94
  -2   4   7  233.79   18.77
   2   4  -7  225.10   17.86
   2   4  -7  202.85   19.30
   2  -4  -7  218.94   17.59
   2  -4  -7  240.10   18.20
   2  -4  -6   -1.99    7.25
   2   4  -6   -4.37    8.12
   2   4  -6   12.96   10.72
  -2   4   6  -10.92    9.26
   2  -4  -6    1.05    9.05
  -2   4   6   -0.42    9.89
   2  -4  -6   12.98    7.29
   2  -4  -6   -1.86    7.62
   2  -4  -5  398.94   28.32
   2   4  -5  403.35   30.00
  -2   4   5  398.84   29.14
   2  -4  -5  488.46   29.32
   2   4  -5  399.89   28.81
   2  -4  -5  417.09   28.25
  -2   4   5  390.98   29.67
  -2  -4   5  380.73   27.30
   2  -4  -5  371.28   28.47
  -2  -4   4  140.21   10.71
   2  -4  -4  138.32   12.25
   2   4  -4  136.93   15.16
   2   4  -4  138.24   13.14
  -2   4   4  133.51   13.85
   2  -4  -4  134.81   12.09
  -2   4   4  115.63   14.19
  -2  -4   4  137.98   10.68
   2  -4  -4  129.97   12.17
  -2  -4   3   10.01    4.92
   2   4  -3   28.66   11.43
  -2   4   3   38.50   11.78
  -2   4   3   -4.70    9.42
   2   4  -3   15.16    8.67
   2  -4  -3   11.55    6.90
  -2   4   3   13.18    9.85
  -2  -4   3   21.47    5.11
  -2  -4   3    6.97    5.36
   2  -4  -3    2.24    6.98
  -2  -4   3    7.97    3.85
  -2  -4   2   24.32    5.34
   2   4  -2   29.74    9.00
  -2   4   2   18.71    9.55
  -2   4   2   26.94   11.65
   2   4  -2   16.31   11.40
  -2   4   2   15.77   10.08
  -2  -4   2   18.07    5.14
  -2  -4   2    8.61    5.65
   2  -4  -2   28.70    6.85
  -2  -4   2   18.75    4.76
   2  -4  -2   13.29    6.44
  -2  -4   1  131.67    9.73
   2   4  -1  126.06   12.50
  -2   4   1  136.12   14.82
   2   4  -1  139.02   14.97
  -2   4   1   93.18   12.69
   2  -4  -1  114.98   10.59
  -2   4   1  117.92   13.48
  -2  -4   1   59.03    9.93
  -2  -4   1  113.05    9.51
  -2  -4   1  120.72    9.52
   2  -4  -1  135.36   10.45
  -2  -4   0  199.78   14.72
  -2  -4   0  203.48   14.70
   2   4   0  204.13   17.13
   2   4   0  204.12   18.96
  -2   4   0  186.72   17.79
   2  -4   0  185.68   15.27
  -2  -4   0  203.32   14.83
   2   4   0  215.05   17.72
  -2  -4   0  197.56   14.71
   2  -4   0  194.10   14.99
  -2  -4   0  203.36   14.84
   2  -4   1   55.22    7.81
  -2  -4  -1   69.59    7.35
  -2  -4  -1   81.63    7.32
   2   4   1   64.41   11.14
   2   4   1   70.36   13.33
   2  -4   1   70.91    8.04
   2   4   1   72.72   11.53
  -2  -4  -1   66.89    7.52
   2  -4   1   65.35    8.17
  -2  -4  -1   58.29    7.41
   2  -4   1   69.69    7.48
  -2  -4  -1   63.60    7.83
  -2  -4  -2   19.55    5.65
  -2  -4  -2   24.98    5.47
   2  -4   2   18.85    6.11
   2   4   2   17.51   10.02
   2   4   2   25.98   12.25
   2  -4   2   13.52    6.53
  -2  -4  -2   13.19    5.68
   2   4   2    3.61    9.70
   2  -4   2   16.85    6.67
   2  -4   2   16.38    5.29
  -2  -4  -2   16.34    6.73
  -2  -4  -3   16.37    5.13
  -2  -4  -3   14.66    5.92
   2  -4   3   16.10    6.12
   2   4   3   17.34    9.81
   2  -4   3    9.42    6.53
  -2  -4  -3    4.83    5.68
   2   4   3   12.28    9.54
  -2  -4  -3   25.15    6.92
   2  -4   3   15.07    4.63
   2  -4   4   12.78    5.94
  -2  -4  -4   -6.08    5.02
  -2  -4  -4    1.02    5.81
  -2  -4  -4   14.60    9.22
   2   4   4   -3.98    9.85
   2   4   4   -0.79    9.56
  -2  -4  -4   -0.19    5.71
   2  -4   4    1.96    6.50
   2  -4   4    3.58    3.81
  -2  -4  -4   -6.24    7.19
  -2  -4  -5   41.35    6.97
  -2   4  -5   37.61    5.80
  -2  -4  -5   59.97   10.39
   2   4   5   45.62   10.79
   2   4   5   61.09   10.73
  -2   4  -5   43.26    6.64
   2  -4   5   36.66    3.74
  -2  -4  -5   47.96    8.38
  -2   4  -6  156.72   13.04
  -2  -4  -6  179.08   13.91
   2   4   6  186.17   16.11
  -2  -4  -6  185.55   16.09
  -2   4  -6  156.99   13.46
   2   4   6  184.57   16.01
  -2  -4  -6  202.92   15.20
   2   4   7   26.06   10.15
  -2  -4  -7   26.62    7.34
  -2  -4  -7   31.96    9.01
  -2  -4  -8  127.86   12.21
  -2  -4  -8  130.00   13.23
  -2  -4  -9    7.13    9.85
  -2   4  -9   17.54   11.38
  -2  -4  -9    3.88   10.52
  -2   4 -10   46.85   12.68
  -2  -4 -10   74.43   10.07
  -2  -4 -10   54.21   12.02
  -2  -4 -11   21.39    8.55
  -2   4 -11   18.16   11.50
  -2  -4 -11   16.83    9.86
  -2   4 -12   58.34   13.48
  -2  -4 -12   81.52   11.08
  -2  -4 -12   86.65   12.28
  -2  -4 -13  105.49   13.42
  -2   4 -13   98.53   15.33
  -2  -4 -13  130.43   14.58
  -2  -4 -14   30.42   11.09
  -2   4 -14   17.37   13.13
  -2  -4 -14    2.98   11.65
  -2   4 -15   35.04   16.02
  -2  -4 -15   26.85   17.43
  -2  -4 -15   -4.16   14.69
  -2  -4 -16  103.18   14.70
  -2  -4 -16   74.50   14.95
  -2  -4 -17   26.82   13.17
  -2  -4 -17   46.06   14.14
  -2  -4 -18   89.68   15.44
  -2  -4 -19   11.02   15.67
   2  -5 -15   10.93   13.32
   2  -5 -14   -3.85   14.19
   2  -5 -14   15.79   14.86
   2  -5 -13  111.48   15.94
   2  -5 -13  155.75   17.20
   2  -5 -12   16.16   11.97
   2  -5 -12   -9.77   12.87
   2  -5 -11   44.16   11.43
   2  -5 -11   36.61   13.05
   2  -5 -10   28.60   11.61
   2  -5 -10   31.48   13.52
   2  -5  -9   39.09   16.80
   2  -5  -9    3.95   17.79
   2  -5  -8    0.72   11.44
   2  -5  -8   -0.41   12.18
   2  -5  -7    2.79    9.33
   2  -5  -7    5.09   10.47
   2  -5  -6   40.10   10.25
  -2   5   6   76.66   13.87
   2  -5  -6   55.36   11.35
   2  -5  -5    0.32    9.32
  -2   5   5   -5.29   12.50
   2  -5  -5    7.43    9.26
   2  -5  -5    7.98    9.92
   2  -5  -4   36.44    9.71
  -2   5   4   44.38   13.17
   2  -5  -4    4.96    9.27
   2  -5  -4   35.04   10.10
   2  -5  -3   -7.74    9.10
   2  -5  -3    3.01    8.93
  -2   5   3   -2.65   12.29
   2  -5  -3   -3.32    9.20
   2  -5  -2   13.73    9.03
   2  -5  -2   11.00    8.87
   2   5  -2    4.88   12.88
  -2   5   2    9.09   12.48
   2  -5  -2   26.61    8.95
  -2   5   1   47.58   12.91
   2  -5  -1   46.97    9.56
   2   5  -1   29.64   12.97
   2  -5   0   33.19    8.88
   2   5   0    9.01   12.47
  -2   5   0   28.58   13.17
  -2   5  -1   54.30   14.38
   2  -5   1   64.22    9.96
   2   5   1   81.26   13.98
  -2   5  -2   11.90   13.07
   2  -5   2    1.89    8.69
  -2  -5  -2    7.82    8.41
   2  -5   3   70.25   10.03
   2   5   3   64.34   13.88
  -2  -5  -3   61.03   10.44
   2  -5   4   68.61   10.16
   2   5   4   74.26   13.66
  -2  -5  -4   54.77   10.84
  -2  -5  -5    0.79    8.31
   2   5   5  -20.91   12.34
  -2  -5  -5   -9.28    9.86
  -2  -5  -6   21.31    8.96
   2   5   6   37.63   12.98
  -2  -5  -6   28.19   10.50
  -2  -5  -7   39.55   10.04
  -2  -5  -7   31.47   11.30
  -2  -5  -8    3.20   14.50
  -2  -5  -8   10.16   13.63
  -2  -5  -9   84.84   15.35
  -2  -5  -9   69.04   19.35
  -2  -5 -10   40.03   10.75
  -2  -5 -10   43.97   13.91
  -2  -5 -11   22.65   10.99
  -2  -5 -11    5.47   12.95
  -2  -5 -12   -2.04   11.60
  -2  -5 -12  -11.45   13.46
  -2  -5 -13    3.07   12.31
  -2  -5 -13    0.55   13.80
  -2  -5 -14   30.51   15.22
  -2  -5 -14   37.60   15.89
  -2  -5 -15   18.87   13.34
  -2  -5 -16   26.87   13.75
   2   6  -2  -17.78   16.16
   2   6  -1   14.48   15.54
   2   6   0   24.47   15.86
   2   6   1   38.81   15.82
   2   6   2  118.16   18.36
   2   6   3   22.04   15.79
   3   0 -24    9.34   13.11
   3   0 -23    5.42   11.96
   3   0 -22  536.23   38.54
  -3   0  22  532.97   38.84
   3   0 -21   -9.25   10.34
  -3   0  21   -4.62   10.88
   3   0 -21   15.28    9.94
   3   0 -20  402.63   33.28
  -3   0  20  509.90   33.80
   3   0 -20  482.30   33.11
   3   0 -19   -1.96    9.60
  -3   0  19  -15.66   10.65
   3   0 -19   10.22    8.72
   3   0 -18   23.56    9.44
   3   0 -18   21.93    9.61
  -3   0  18   36.63   12.19
  -3   0  18   16.19    9.20
   3   0 -18   12.08    8.09
   3   0 -17    0.69    8.12
  -3   0  17   16.19    9.16
   3   0 -17   -8.97    8.45
  -3   0  17   -4.29    8.47
   3   0 -17    4.46    7.34
   3   0 -16  148.75   12.84
   3   0 -16  145.31   12.87
  -3   0  16  146.09   13.52
  -3   0  16  128.94   13.03
   3   0 -16  142.53   12.44
   3   0 -15    5.04    7.05
   3   0 -15   13.78    7.08
  -3   0  15   -9.58    7.94
  -3   0  15   -1.84    6.90
   3   0 -15   -2.29    6.40
   3   0 -14  221.24   16.76
  -3   0  14  217.59   16.81
   3   0 -14  229.35   16.54
  -3   0  14  211.60   17.16
   3   0 -14  201.44   16.13
   3   0 -13    2.01    5.92
   3   0 -13    3.43    6.21
  -3   0  13    8.97    9.40
  -3   0  13    8.07    5.96
   3   0 -13   -1.52    5.40
  -3   0  13    1.79    5.36
   3   0 -12   51.93    7.03
  -3   0  12   48.65    7.20
   3   0 -12   51.50    6.98
  -3   0  12   52.46    7.02
  -3   0  12   51.67    6.75
   3   0 -12   65.24    6.76
   3   0 -11   -2.30    5.40
  -3   0  11    6.33    5.42
  -3   0  11   -3.60    5.48
   3   0 -11    2.47    5.16
  -3   0  11    6.69    5.37
  -3   0  11    2.53    5.21
   3   0 -11    2.32    4.55
  -3   0  10  637.05   45.33
   3   0 -10  690.64   45.32
  -3   0  10  682.70   45.43
   3   0 -10  736.40   45.32
  -3   0  10  736.30   45.47
   3   0 -10  618.84   45.15
  -3   0  10  654.66   45.20
   3   0  -9   -2.43    4.13
  -3   0   9    1.69    4.89
  -3   0   9    2.21    4.88
   3   0  -9    1.57    4.76
  -3   0   9    2.98    4.86
   3   0  -9   -5.03    4.44
  -3   0   9    4.83    4.82
  -3   0   8   95.90    9.16
   3   0  -8  111.00    8.86
   3   0  -8  101.95    8.81
  -3   0   8  111.95    8.92
  -3   0   8  112.29    9.30
  -3   0   8  111.01    9.05
  -3   0   8   93.10    8.79
   3   0  -8  131.38    8.75
   3   0  -7    0.38    3.96
   3   0  -7    2.06    4.07
  -3   0   7    6.61    3.96
  -3   0   7   -6.52    4.12
   3   0  -7    2.66    3.64
  -3   0   7    2.20    4.29
   3   0  -6  294.77   19.05
   3   0  -6  274.85   19.02
  -3   0   6  253.17   19.00
  -3   0   6  293.76   19.15
  -3   0   6  260.23   19.13
   3   0  -6  295.28   19.06
   3   0  -5   -2.26    3.59
  -3   0   5    0.56    3.03
   3   0  -5    3.97    3.20
  -3   0   5    0.49    3.57
   3   0  -5   -0.61    3.44
   3   0  -4 1356.32   85.85
   3   0  -4 1313.21   85.74
  -3   0   4 1126.64   85.73
   3   0  -4 1370.40   85.86
   3   0  -4 1431.96   85.84
   3   0  -3   -0.51    3.04
   3   0  -3   -0.75    2.26
   3   0  -3    0.93    2.99
   3   0  -3   -1.71    2.53
   3   0  -2  409.70   28.91
  -3   0   2  456.82   28.98
   3   0  -2  449.32   28.95
   3   0  -1   -1.09    2.11
   3   0  -1    0.16    2.58
   3   0  -1   -0.81    1.98
   3   0   0  116.85    8.05
   3   0   0  113.70    8.14
   3   0   1   -2.44    2.62
   3   0   1   -2.33    1.53
   3   0   1   -4.25    2.89
   3   0   1    4.81    2.57
   3   0   2   95.09    7.02
   3   0   2  104.59    7.48
  -3   0  -2   97.77    7.15
  -3   0  -2  104.27    7.22
   3   0   2   99.46    7.34
  -3   0  -3    5.40    3.09
   3   0   3    2.04    3.63
   3   0   3   -4.50    2.80
   3   0   3   -1.14    2.80
   3   0   3    0.78    3.53
  -3   0  -3    4.70    2.82
   3   0   4 1595.76  101.49
  -3   0  -4 1630.11  101.47
  -3   0  -4 1404.14  101.39
   3   0   4 1571.33  101.41
   3   0   4 1564.40  101.38
  -3   0  -4 1509.44  101.39
  -3   0  -5   -5.10    3.63
   3   0   5    3.18    4.82
  -3   0  -5    1.99    3.93
   3   0   5    0.70    4.03
   3   0   5   -1.07    3.67
  -3   0  -5   -3.47    3.67
   3   0   6 2318.77  149.35
  -3   0  -6 2242.50  149.34
  -3   0  -6 2293.50  149.31
   3   0   6 2224.77  149.30
   3   0   6 2232.47  149.27
  -3   0  -6 2308.30  149.29
   3   0   7   -0.27    5.17
  -3   0  -7   -0.30    4.09
  -3   0  -7    6.38    4.44
   3   0   7    1.21    4.47
   3   0   7   -0.89    4.24
   3   0   7    1.29    4.61
  -3   0  -7    4.08    3.87
  -3   0  -8   46.17    5.52
   3   0   8   36.87    6.36
   3   0   8   36.55    5.51
  -3   0  -8   39.96    5.63
   3   0   8   33.22    5.56
  -3   0  -8   37.36    5.18
   3   0   8   29.78    5.60
   3   0   9  -14.33    5.91
  -3   0  -9    4.70    5.09
  -3   0  -9    3.02    5.11
   3   0   9    0.52    4.86
   3   0   9   -3.01    4.63
  -3   0  -9    0.16    4.53
   3   0   9   -1.45    4.86
   3   0  10 1791.89  119.14
  -3   0 -10 1867.35  119.22
  -3   0 -10 1878.38  119.15
   3   0  10 1825.54  119.16
   3   0  10 1883.53  119.15
  -3   0 -10 1731.23  118.99
   3   0  10 1696.19  118.96
  -3   0 -11    2.52    5.32
   3   0  11    1.18    6.05
  -3   0 -11    8.33    5.68
   3   0  11    2.13    5.75
   3   0  11   -3.14    5.54
   3   0  11   -0.70    5.37
  -3   0 -11    0.19    4.94
  -3   0 -12  921.41   61.81
   3   0  12  983.53   61.85
  -3   0 -12  967.84   61.77
   3   0  12  965.19   61.79
   3   0  12  828.92   61.45
  -3   0 -12  910.78   61.59
  -3   0 -13   -8.45    6.27
  -3   0 -13   -3.61    8.18
   3   0  13    8.91    9.99
   3   0  13    9.46    6.05
  -3   0 -13    0.68    5.55
  -3   0 -14   44.21    8.30
   3   0  14   62.73    8.88
  -3   0 -14   64.35    8.38
   3   0  14   50.24    8.15
  -3   0 -14   62.88    7.68
  -3   0 -15    8.57    7.26
   3   0  15    7.12    7.70
   3   0  15    9.70    7.46
  -3   0 -15    2.39    6.41
  -3   0 -16  327.31   24.94
   3   0  16  350.44   25.18
  -3   0 -16  361.44   25.02
   3   0  16  346.99   25.00
  -3   0 -16  326.03   24.52
  -3   0 -17   -6.92    8.60
  -3   0 -17  -12.32    8.91
   3   0  17    7.00    8.29
  -3   0 -17    4.89    7.55
  -3   0 -18  140.21   14.25
   3   0  18  143.76   14.37
  -3   0 -18  154.73   13.47
  -3   0 -19   17.19   10.13
   3   0  19    5.97    9.63
  -3   0 -19    6.92    8.94
  -3   0 -20   42.70   10.82
  -3   0 -20   67.58   10.61
  -3   0 -21   11.55   10.71
  -3   0 -21   -0.78    9.97
  -3   0 -22  283.66   22.64
  -3   0 -22  240.11   21.37
  -3   0 -23    3.11   12.16
  -3   0 -24   91.03   15.50
   3   1 -24   10.67   12.99
   3  -1 -24  -14.36   12.92
   3  -1 -23   94.13   14.94
   3   1 -23  119.11   14.51
  -3   1  23   96.69   15.06
   3  -1 -23   87.11   14.55
   3   1 -22   49.52   12.07
   3  -1 -22   56.58   14.24
  -3   1  22   64.54   13.72
   3  -1 -22   21.60   12.13
   3  -1 -21   18.91   11.22
   3   1 -21   -2.94   10.36
  -3   1  21  -14.20   10.99
   3  -1 -21    2.67   10.78
   3  -1 -20   54.14   11.62
   3   1 -20   51.41   10.68
  -3   1  20   58.20   11.54
   3  -1 -20   43.46   11.06
   3  -1 -19   70.25   11.89
   3   1 -19   82.74   10.76
  -3   1  19   85.97   11.45
   3  -1 -19   52.56   11.07
   3  -1 -18    7.74    9.27
   3   1 -18   -7.91    8.50
  -3   1  18   13.47    9.98
   3  -1 -18    9.72   10.02
  -3  -1  18    4.11   11.19
  -3   1  18   12.28    9.22
   3  -1 -18   -0.37    8.89
   3  -1 -17   55.47    9.86
   3   1 -17   33.18    8.36
  -3  -1  17   32.99   10.97
  -3   1  17   48.35    9.71
   3  -1 -17   50.51   10.08
   3   1 -17   52.32    9.34
  -3   1  17   49.66    9.24
   3   1 -17   30.45    7.22
   3  -1 -17   27.18    8.98
   3   1 -16  316.17   23.23
   3  -1 -16  327.37   23.85
  -3  -1  16  346.19   24.26
  -3   1  16  345.03   23.89
   3  -1 -16  337.48   23.78
   3   1 -16  352.79   23.65
  -3   1  16  335.49   23.83
   3  -1 -16  313.47   23.49
   3   1 -16  261.82   22.46
   3  -1 -15   51.38    8.52
   3   1 -15   37.11    7.59
   3   1 -15   32.32    8.03
   3  -1 -15   49.12    8.92
  -3   1  15   34.39    8.36
  -3  -1  15   37.83    9.09
  -3   1  15   51.35    8.26
   3  -1 -15   35.94    8.20
   3   1 -15   48.02    6.69
  -3  -1  15   38.70    6.05
   3  -1 -14   98.03   10.09
   3   1 -14   82.13    9.36
  -3  -1  14  112.13   11.20
   3  -1 -14   89.82   10.27
  -3   1  14   95.15   10.22
   3   1 -14   95.26    9.93
  -3  -1  14   99.73    8.47
   3   1 -14   97.82    8.72
   3  -1 -14   97.86    9.87
   3  -1 -13   42.68    7.72
  -3   1  13   32.11    9.89
   3   1 -13   33.71    7.54
  -3  -1  13   34.36   11.60
   3  -1 -13   33.03    9.12
   3   1 -13   47.09    7.29
   3  -1 -13   37.31    7.80
   3   1 -13   44.95    5.99
  -3  -1  13   26.84    5.16
  -3  -1  12   -2.41    7.14
   3  -1 -12   -4.39    6.22
   3   1 -12   -7.57    6.16
  -3   1  12    7.95    6.47
  -3  -1  12    0.36    5.08
   3  -1 -12   -0.79    5.60
   3   1 -12   -8.29    5.12
   3   1 -12    3.26    4.35
   3  -1 -12    2.18    5.57
  -3  -1  12    0.14    4.34
  -3  -1  11    9.96    6.81
   3  -1 -11   -8.26    5.98
   3   1 -11   14.58    5.75
  -3   1  11    0.40    5.58
   3  -1 -11    8.65    5.80
   3   1 -11   -0.19    4.83
  -3  -1  11   -0.66    4.91
  -3  -1  11    1.15    3.99
   3  -1 -11   -2.92    5.27
   3   1 -11   -0.79    4.17
   3  -1 -10    2.85    5.35
   3   1 -10    3.16    4.51
   3  -1 -10    8.64    5.61
  -3  -1  10   16.16    6.34
  -3   1  10    5.04    5.06
   3   1 -10   15.58    5.58
  -3   1  10    6.59    6.20
   3   1 -10    2.23    6.41
  -3  -1  10   12.67    3.96
   3  -1 -10    6.20    5.02
   3   1 -10    7.80    3.87
   3   1  -9   94.82    7.99
   3  -1  -9   90.97    8.35
  -3   1   9   84.62    8.31
   3   1  -9  109.00    8.52
  -3  -1   9   83.75    9.13
   3  -1  -9   93.51    8.71
  -3  -1   9   85.62    7.44
   3   1  -9  111.23    9.27
  -3   1   9  100.41    9.12
   3  -1  -9   92.30    8.12
   3   1  -9   94.47    7.40
   3   1  -8   77.89    6.68
   3  -1  -8   65.27    7.06
  -3   1   8   63.81    7.31
   3  -1  -8   67.38    7.52
   3   1  -8   86.35    7.42
  -3  -1   8   79.01    8.02
  -3   1   8   78.76    8.11
  -3  -1   8   66.76    6.16
   3   1  -8   70.90    8.12
   3  -1  -8   69.24    7.00
   3   1  -8   91.22    6.15
  -3   1   8   71.13    7.70
   3  -1  -7  132.23    9.97
   3   1  -7  120.16    9.48
   3   1  -7  129.92   10.20
  -3  -1   7  118.31   10.61
   3  -1  -7  122.04   10.19
  -3   1   7  114.88    9.93
  -3  -1   7  123.26    9.21
  -3   1   7  126.48   10.61
   3   1  -7  134.07   10.71
   3   1  -7  147.55    9.11
   3  -1  -7  114.26    9.91
  -3   1   7  127.95   10.39
   3   1  -6  355.36   23.79
   3  -1  -6  330.80   24.12
   3   1  -6  346.68   24.19
  -3   1   6  333.49   24.05
  -3  -1   6  356.65   24.39
   3  -1  -6  339.71   24.05
   3   1  -6  389.69   24.40
   3  -1  -6  368.61   24.19
  -3   1   6  354.32   24.36
  -3  -1   6  364.65   23.56
   3  -1  -6  366.57   24.13
   3   1  -6  336.69   23.48
  -3   1   6  371.57   24.20
  -3  -1   5  508.59   34.58
   3  -1  -5  526.43   34.99
   3   1  -5  528.52   34.59
  -3   1   5  515.24   34.86
   3  -1  -5  532.50   34.91
  -3  -1   5  448.65   35.06
   3   1  -5  545.11   35.04
  -3  -1   5  556.62   34.48
  -3   1   5  538.02   35.12
   3  -1  -5  519.21   35.01
   3   1  -5  512.98   34.47
  -3   1   5  523.79   35.01
   3  -1  -5  482.80   34.93
   3   1  -4   18.09    2.93
  -3  -1   4   15.85    2.90
   3  -1  -4   15.57    4.52
  -3   1   4   16.45    3.73
   3   1  -4   14.49    4.77
  -3   1   4   14.42    5.16
   3  -1  -4   16.52    4.18
   3  -1  -4   18.23    6.25
   3   1  -4   18.82    2.56
  -3   1   4   19.10    4.86
   3  -1  -4    8.31    3.99
   3   1  -3   12.84    2.30
  -3  -1   3   11.49    2.15
   3  -1  -3    9.15    3.92
  -3   1   3   10.68    3.49
   3   1  -3   10.64    4.94
  -3   1   3   18.51    4.83
   3  -1  -3    2.56    3.94
   3  -1  -3   16.38    5.82
   3   1  -3   13.15    3.95
   3   1  -3   10.88    2.23
  -3   1   3    8.22    4.28
   3  -1  -3   13.11    3.73
   3   1  -2  302.82   21.53
   3  -1  -2  319.80   21.37
  -3   1   2  319.84   21.69
   3  -1  -2  299.07   21.31
  -3   1   2  319.69   21.37
   3  -1  -2  325.00   21.96
   3   1  -2  323.29   20.93
   3   1  -2  301.50   21.38
   3   1  -1  367.39   24.91
   3   1  -1  347.90   25.23
   3  -1  -1  378.73   24.85
  -3   1   1  359.80   24.86
   3   1  -1  389.47   24.58
   3   1  -1  371.50   24.97
  -3  -1   1  360.85   24.57
  -3   1   0    8.39    3.31
   3   1   0    4.59    3.66
  -3   1   0    5.07    3.82
   3   1   0   11.55    3.11
  -3   1   0   -1.85    3.33
  -3  -1   0    4.73    2.54
  -3   1  -1    0.36    3.62
   3  -1   1    3.83    5.28
  -3  -1  -1   -0.12    2.19
   3   1   1    1.02    2.36
   3   1   1   -5.66    4.36
   3  -1   1    1.05    4.49
  -3   1  -1   -0.62    4.32
   3   1   1   -6.13    4.02
  -3   1  -1    4.83    3.20
   3  -1   1   -1.58    2.43
   3   1   1    2.31    3.43
  -3  -1  -2   45.07    4.26
   3   1   2   46.70    4.35
  -3   1  -2   39.01    4.82
   3  -1   2   53.04    5.83
   3   1   2   52.11    5.35
   3   1   2   50.38    5.05
  -3   1  -2   39.78    5.22
   3  -1   2   36.17    3.89
   3   1   2   57.01    5.13
   3  -1   2   50.27    6.29
  -3   1  -3   31.30    4.42
  -3  -1  -3   30.10    4.05
   3   1   3   31.40    4.27
  -3  -1  -3   33.83    5.00
   3  -1   3   25.06    5.15
   3   1   3   34.71    4.70
  -3   1  -3   23.31    4.86
   3  -1   3   26.25    5.77
   3   1   3   34.38    4.95
  -3   1  -4 3122.11  204.61
   3   1   4 3310.10  204.52
  -3  -1  -4 3353.26  204.56
   3   1   4 3137.47  204.62
  -3  -1  -4 3188.90  204.69
   3  -1   4 3293.47  204.76
  -3   1  -4 3107.83  204.60
  -3  -1  -4 3361.18  204.64
   3  -1   4 2579.20  204.32
   3   1   4 3358.96  204.61
  -3  -1  -5  678.61   45.68
  -3   1  -5  661.48   45.74
   3   1   5  738.63   45.74
  -3  -1  -5  692.61   45.87
   3   1   5  739.05   45.80
   3  -1   5  712.56   45.97
  -3   1  -5  706.32   45.78
  -3   1  -5  679.05   45.44
  -3  -1  -5  726.45   45.78
   3  -1   5  598.78   45.40
   3   1   5  736.64   45.83
  -3   1  -6  353.87   23.98
   3  -1   6  384.04   24.15
   3   1   6  341.56   23.84
  -3  -1  -6  353.87   24.00
  -3   1  -6  357.72   23.79
   3   1   6  373.35   23.91
  -3   1  -6  325.55   23.34
   3  -1   6  332.77   23.38
  -3  -1  -6  331.48   23.72
   3   1   6  376.68   23.92
  -3  -1  -7  116.36   10.04
  -3   1  -7  118.89    9.76
   3  -1   7  128.34   10.32
   3   1   7  130.90    9.55
   3  -1   7  111.33    9.61
   3   1   7  123.11    9.88
  -3   1  -7  127.55    9.66
   3  -1   7  116.01    8.97
  -3   1  -7  101.77    8.78
   3   1   7  130.19    9.98
  -3  -1  -7  125.11    9.49
   3  -1   8  229.08   18.28
   3   1   8  252.77   18.49
  -3   1  -8  246.53   18.36
   3  -1   8  281.66   18.73
  -3  -1  -8  254.56   18.55
   3   1   8  257.40   18.37
  -3   1  -8  287.23   18.64
  -3   1  -8  261.18   18.74
  -3   1  -8  253.27   17.78
  -3  -1  -8  261.35   18.32
   3   1   8  270.70   18.48
   3  -1   8  269.80   17.86
   3  -1   9    9.45    5.38
  -3   1  -9    3.85    5.21
   3   1   9    9.39    5.65
   3   1   9   14.62    5.22
  -3  -1  -9   10.21    5.78
  -3   1  -9    4.67    5.38
   3  -1   9    7.83    6.03
  -3   1  -9    8.91    6.11
   3  -1   9    4.38    4.04
  -3   1  -9    1.15    3.85
  -3  -1  -9   10.86    5.00
   3   1   9   10.69    5.71
   3   1  10  131.38   11.25
   3  -1  10  131.65   11.21
  -3   1 -10  148.78   11.32
   3   1  10  136.87   10.96
  -3  -1 -10  139.60   11.51
  -3   1 -10  155.82   11.28
   3  -1  10  145.17   11.78
  -3   1 -10  129.79   11.52
  -3   1 -10  127.24   10.27
   3  -1  10  134.54   10.37
  -3  -1 -10  134.42   10.99
   3   1  11   15.07    5.82
  -3  -1 -11   14.29    6.35
   3  -1  11   10.48    6.63
  -3   1 -11    9.83    6.18
  -3   1 -11    2.41    5.58
   3  -1  11   20.06    4.55
  -3   1 -11   12.40    4.31
  -3  -1 -11    7.36    5.61
  -3   1 -12  197.50   14.82
  -3  -1 -12  183.66   14.94
   3   1  12  186.07   14.65
   3  -1  12  184.26   15.25
  -3   1 -12  205.17   14.77
  -3   1 -12  177.02   13.66
  -3  -1 -12  171.27   14.31
   3  -1  12  195.94   13.65
  -3   1 -13  131.61   12.88
  -3  -1 -13  132.38   12.38
   3  -1  13  140.02   12.76
  -3   1 -13  142.67   12.53
   3   1  13  128.48   12.19
   3   1  13  130.98   12.12
  -3   1 -13  128.76   11.05
   3  -1  13  148.30   10.68
  -3  -1 -13  142.01   12.58
  -3   1 -14    2.12    7.04
  -3  -1 -14   -5.75    7.53
  -3   1 -14    5.57    7.25
   3   1  14   -1.65    7.53
   3  -1  14   -6.38    8.35
  -3  -1 -14    5.76    7.69
   3   1  14   12.40    6.44
  -3   1 -14   10.63    5.51
   3  -1  14    2.59    4.70
  -3  -1 -14    6.91    6.53
  -3  -1 -15  121.87   11.79
  -3   1 -15  120.19   11.50
  -3  -1 -15  124.02   12.10
   3   1  15  109.13   11.75
  -3   1 -15  131.90   11.70
   3  -1  15  123.13   12.21
   3   1  15  113.83   10.99
  -3   1 -15   91.18    9.87
  -3  -1 -15   98.92   11.09
  -3  -1 -16  249.80   17.75
  -3   1 -16  222.28   17.44
  -3   1 -16  241.79   17.60
  -3  -1 -16  241.18   18.10
   3  -1  16  198.72   18.07
   3   1  16  220.02   16.98
  -3   1 -16  176.68   16.02
  -3  -1 -16  205.54   17.16
  -3  -1 -17   -7.88    9.43
  -3   1 -17    2.21    8.51
   3  -1  17    2.72   10.10
   3   1  17    7.09    8.28
  -3   1 -17  -10.27    6.63
  -3  -1 -17   -7.08    8.52
  -3   1 -18    3.93    9.36
  -3  -1 -18    6.30   10.05
   3   1  18    3.97    8.70
  -3  -1 -18    3.39    8.79
  -3   1 -18   -0.26    7.19
  -3  -1 -19   -1.78   10.22
  -3   1 -19   21.80   10.02
   3   1  19    8.13    9.61
  -3  -1 -19    2.41    9.43
  -3  -1 -20   31.65   11.18
  -3   1 -20   16.89   10.67
   3   1  20    0.83    9.98
  -3  -1 -20   17.12   10.26
  -3  -1 -21   10.97   11.53
  -3   1 -21  -11.36   11.44
   3   1  21    3.08   10.79
  -3  -1 -21   -2.72   10.79
  -3   1 -22    1.50   11.98
  -3  -1 -22   34.21   14.11
   3   1  22   -2.34   12.00
  -3  -1 -22   13.37   11.86
  -3  -1 -23   26.58   13.40
  -3   1 -23   30.90   13.19
   3   1  23    7.97   12.12
  -3  -1 -23    6.50   12.33
  -3   1 -24   18.35   13.87
   3   1  24    1.58   13.02
  -3  -1 -24   15.72   13.06
   3  -2 -23   34.69   13.84
   3  -2 -22   11.85   13.07
  -3   2  22   39.14   13.03
   3  -2 -22   26.81   12.88
   3  -2 -21   34.33   14.10
  -3   2  21   23.24   12.87
   3  -2 -21    3.50   12.27
   3  -2 -20   48.02   12.84
  -3   2  20   44.75   11.52
   3  -2 -20   33.20   11.52
   3  -2 -19   60.37   12.19
   3   2 -19   58.27   10.64
   3  -2 -19   10.81   10.87
   3  -2 -18   77.56   12.23
   3   2 -18   63.57   10.51
   3  -2 -18   55.81   11.14
  -3   2  17  179.68   16.64
   3   2 -17  192.03   15.74
   3  -2 -17  191.62   17.33
   3  -2 -17  167.02   16.67
   3   2 -16   91.25   11.72
  -3  -2  16   79.64   15.47
   3  -2 -16   90.24   12.58
  -3   2  16  108.18   12.71
   3   2 -16   93.34   10.35
   3  -2 -16   85.30   11.49
   3  -2 -16   73.75   11.22
  -3  -2  15   42.12   11.29
   3   2 -15   40.12    9.12
  -3   2  15   32.60    9.10
   3  -2 -15   52.40   10.18
   3   2 -15   37.83    7.80
   3  -2 -15   26.14    8.85
   3   2 -14  282.35   20.31
   3  -2 -14  284.27   21.22
  -3   2  14  278.37   20.75
  -3  -2  14  296.04   22.34
   3   2 -14  319.52   21.12
  -3  -2  14  261.69   18.82
   3  -2 -14  261.76   20.93
  -3  -2  13  471.28   32.18
   3   2 -13  471.64   32.57
  -3   2  13  471.89   32.97
   3   2 -13  528.08   33.29
   3  -2 -13  464.33   33.24
  -3  -2  13  537.11   34.22
  -3  -2  13  456.20   31.57
   3  -2 -13  464.53   33.13
   3   2 -12  217.20   15.24
  -3  -2  12  212.76   14.76
  -3  -2  12  196.50   17.75
  -3   2  12  207.02   15.95
   3  -2 -12  187.76   16.21
   3   2 -12  227.62   16.13
  -3  -2  12  194.92   13.95
   3  -2 -12  190.44   15.82
   3   2 -11  231.93   16.23
  -3  -2  11  202.67   15.57
   3   2 -11  251.50   17.19
  -3  -2  11  214.60   19.64
   3  -2 -11  225.70   17.22
  -3   2  11  216.92   17.63
  -3  -2  11  213.60   14.87
   3   2 -11  222.09   14.90
   3  -2 -11  217.96   18.88
  -3  -2  10  145.88   10.84
   3   2 -10  148.26   11.20
  -3  -2  10  166.56   14.82
   3   2 -10  153.40   12.71
  -3   2  10  143.73   12.92
   3  -2 -10  154.69   12.67
  -3  -2  10  139.85    9.94
   3  -2 -10  149.21   12.13
   3   2 -10  142.40   10.00
   3  -2  -9    8.08    6.55
  -3   2   9   16.50    6.21
  -3  -2   9   17.54    8.21
   3   2  -9   19.17    6.92
   3   2  -9   11.11    4.67
  -3  -2   9   14.12    4.08
   3   2  -9   16.90    5.80
   3   2  -9    9.23    2.21
  -3  -2   8    1.59    3.81
   3   2  -8    2.74    3.82
  -3   2   8    2.92    5.87
   3   2  -8    1.40    6.18
   3  -2  -8   -3.38    6.48
  -3  -2   8   -0.61    7.86
  -3   2   8   -1.98    5.91
   3   2  -8   11.97    5.41
   3   2  -7   34.64    4.62
  -3  -2   7   38.42    4.75
   3  -2  -7   44.84    7.28
  -3   2   7   49.91    6.74
   3   2  -7   48.61    7.24
  -3  -2   7   43.40    8.47
   3   2  -7   43.21    4.96
  -3   2   7   44.99    6.73
   3  -2  -7   43.35    8.56
  -3   2   7   54.05    6.52
   3   2  -7   28.50    5.76
   3   2  -6    0.16    3.31
  -3  -2   6    1.97    3.40
   3  -2  -6    6.24    5.07
   3   2  -6    6.45    6.45
  -3   2   6   12.89    5.53
  -3  -2   6    2.83    7.51
   3  -2  -6    4.06    5.96
   3  -2  -6    0.97    7.65
   3   2  -6    0.97    3.52
  -3   2   6    1.21    5.65
   3  -2  -6   -0.79    4.91
   3   2  -6    2.50    5.47
  -3   2   6   -9.91    5.43
   3   2  -5    9.63    5.57
   3   2  -5    1.87    2.80
  -3  -2   5    2.97    2.95
  -3   2   5    5.50    5.51
   3   2  -5    7.82    6.31
   3  -2  -5    2.47    5.65
   3   2  -5    2.68    3.14
   3  -2  -5    2.01    4.79
  -3   2   5   11.99    5.48
   3  -2  -5    3.82    7.87
   3  -2  -5   -1.24    4.38
  -3   2   5    3.49    4.96
   3   2  -4    2.88    2.62
  -3  -2   4    4.60    2.72
   3   2  -4    1.23    5.41
   3   2  -4    9.77    6.12
  -3   2   4    0.35    5.56
   3  -2  -4    4.16    5.66
  -3   2   4    7.42    5.98
   3   2  -4    0.72    2.94
   3  -2  -4    7.38    4.64
   3  -2  -4   -9.97    8.62
  -3   2   4   -2.69    5.14
   3  -2  -4   16.46    4.95
  -3  -2   3  252.67   17.31
   3   2  -3  250.20   17.22
   3  -2  -3  277.17   18.55
  -3   2   3  245.90   18.44
   3   2  -3  289.16   19.04
   3   2  -3  233.41   17.27
   3  -2  -3  267.95   18.14
  -3   2   3  280.28   18.88
  -3   2   3  260.34   18.09
   3  -2  -3  264.11   18.12
   3   2  -3  274.95   17.24
  -3  -2   3  273.22   18.58
   3   2  -3  272.69   18.71
  -3  -2   2   91.59    6.72
   3  -2  -2   85.57    8.03
  -3   2   2   92.62    8.51
   3  -2  -2   90.88    8.51
   3   2  -2   99.21    9.76
   3   2  -2   91.45    8.25
  -3  -2   2   92.27    6.66
  -3   2   2   84.39    9.14
   3  -2  -2   89.76    8.65
   3  -2  -2  104.76    8.02
  -3  -2   2   86.16    6.86
  -3  -2   2   87.32    9.00
  -3   2   2   85.68    7.84
  -3  -2   2   89.86    6.81
   3   2  -2  107.82    6.81
   3  -2  -2   89.42    7.90
  -3  -2   1   33.63    6.97
   3  -2  -1   28.73    5.39
  -3  -2   1   30.63    3.44
   3   2  -1   40.20    5.89
  -3   2   1   26.40    5.89
   3   2  -1   34.88    7.49
  -3   2   1   25.80    6.56
   3  -2  -1   33.12    4.61
   3  -2  -1   30.82    6.04
  -3  -2   1   27.79    3.68
  -3  -2   1   34.87    3.34
  -3  -2   1   40.62    4.00
   3  -2  -1   25.24    4.71
  -3   2   1   30.81    4.77
   3   2  -1   36.42    3.92
  -3  -2   0   13.63    2.82
  -3  -2   0   28.11    6.94
  -3  -2   0   12.68    2.95
   3  -2   0   13.62    4.96
   3   2   0   11.51    5.27
  -3  -2   0    7.21    3.29
   3  -2   0   15.59    5.48
  -3  -2   0   15.18    2.87
   3  -2   0   12.90    3.89
  -3   2   0    4.34    4.01
  -3  -2   0   12.69    3.75
   3   2   0   14.06    3.81
   3  -2   1    7.36    4.88
  -3   2  -1   13.09    3.97
   3  -2   1    6.06    7.50
  -3  -2  -1   17.26    3.17
   3   2   1   11.96    6.01
   3  -2   1    9.07    5.08
  -3   2  -1    8.92    4.92
   3  -2   1   12.69    3.45
  -3  -2  -1    7.80    3.90
  -3   2  -1   12.40    3.47
   3   2   1    5.00    3.94
   3  -2   2   45.98    6.25
  -3  -2  -2   46.92    4.87
  -3   2  -2   44.80    5.50
   3  -2   2   49.58    8.14
   3   2   2   51.70    6.88
  -3  -2  -2   41.78    6.92
   3   2   2   56.10    6.92
   3   2   2   54.95    5.23
  -3   2  -2   45.69    6.38
  -3   2  -2   57.23    4.84
   3   2   2   59.31    5.66
   3  -2   2   50.11    4.78
  -3  -2  -2   45.81    5.27
  -3   2  -3  295.18   19.16
  -3  -2  -3  272.47   18.81
  -3  -2  -3  301.56   19.91
   3   2   3  268.12   19.65
   3  -2   3  294.63   20.62
   3   2   3  265.53   18.87
   3   2   3  300.88   19.62
  -3   2  -3  272.54   19.25
   3  -2   3  274.84   18.60
   3  -2   3  274.49   20.07
   3   2   3  253.68   19.14
  -3  -2  -3  266.08   19.15
  -3  -2  -4  245.01   17.29
   3  -2   4  242.43   17.68
  -3   2  -4  243.40   17.46
  -3  -2  -4  271.09   18.35
   3  -2   4  270.19   18.83
   3   2   4  259.57   18.10
   3   2   4  239.18   17.37
  -3   2  -4  245.65   17.62
   3   2   4  260.03   18.06
   3  -2   4  253.15   16.91
  -3  -2  -4  249.57   17.64
   3  -2   4  284.49   18.61
   3   2   4  231.13   17.66
  -3   2  -5   13.53    4.49
  -3  -2  -5    4.24    3.96
   3  -2   5   11.29    5.04
   3  -2   5    8.19    7.28
  -3  -2  -5    3.09    6.27
   3   2   5    7.31    5.75
  -3  -2  -5   -0.69    7.56
   3   2   5    6.21    4.71
  -3   2  -5    8.38    5.20
   3   2   5    8.49    5.12
   3  -2   5    8.49    2.72
   3  -2   5    7.48    2.74
  -3  -2  -5   11.68    4.79
   3   2   6  457.39   31.04
  -3   2  -6  469.60   31.06
  -3  -2  -6  464.85   30.99
   3  -2   6  459.31   31.12
   3   2   6  473.05   31.45
   3  -2   6  513.55   32.12
  -3  -2  -6  499.44   31.71
  -3  -2  -6  481.36   31.95
   3  -2   6  439.99   30.35
   3   2   6  477.33   31.04
  -3   2  -6  441.83   31.13
   3  -2   6  459.71   30.40
  -3  -2  -6  417.01   31.08
   3   2   6  452.97   31.15
  -3   2  -7  292.09   21.59
  -3  -2  -7  310.27   21.48
   3   2   7  307.77   21.58
   3  -2   7  333.32   21.69
   3  -2   7  316.90   22.85
  -3   2  -7  292.76   22.23
   3   2   7  333.71   21.99
  -3  -2  -7  327.22   22.32
  -3   2  -7  294.55   21.70
   3   2   7  309.49   21.55
  -3  -2  -7  312.53   22.57
   3  -2   7  305.18   20.82
   3   2   7  308.65   21.76
  -3   2  -8   -2.49    5.03
  -3  -2  -8   -1.44    5.01
   3   2   8   -0.52    5.42
   3  -2   8    2.24    4.98
   3   2   8    6.30    5.98
  -3   2  -8    0.50    6.58
   3  -2   8   -9.80    7.69
  -3  -2  -8    4.28    6.85
  -3  -2  -8    3.50    7.52
   3   2   8    1.38    5.52
  -3   2  -8   -2.60    5.64
   3  -2   8   -1.44    3.13
   3   2   9   23.41    5.97
   3  -2   9    4.08    5.35
  -3  -2  -9   18.33    5.60
  -3   2  -9    6.30    5.30
  -3  -2  -9   12.98    7.02
   3   2   9    1.83    6.27
   3  -2   9    3.11    8.03
  -3   2  -9    9.69    7.12
  -3   2  -9    8.02    5.91
  -3  -2  -9    9.60    7.73
   3   2   9    7.52    5.89
   3  -2   9    9.59    3.39
  -3  -2 -10  260.99   19.26
  -3   2 -10  274.25   18.95
   3  -2  10  253.39   18.73
  -3   2 -10  281.10   20.14
  -3  -2 -10  253.42   20.13
   3  -2  10  263.04   20.52
   3   2  10  251.96   19.66
  -3   2 -10  258.61   19.17
   3  -2  10  277.49   17.87
  -3  -2 -10  212.94   19.14
  -3   2 -11    3.90    6.50
  -3  -2 -11   -7.50   15.83
  -3   2 -11    7.18    7.49
   3  -2  11    3.08    8.84
   3   2  11   -6.27    7.02
  -3  -2 -11   -2.93    7.77
  -3   2 -11    5.02    7.59
   3  -2  11    5.55    3.61
  -3  -2 -11   24.68   12.33
  -3  -2 -12   -2.71    7.13
  -3   2 -12    6.81    6.40
   3  -2  12    2.16    9.31
   3   2  12    8.11    7.15
  -3   2 -12   -3.47    7.36
  -3  -2 -12    8.06    8.47
  -3   2 -12    5.92    7.17
   3  -2  12    3.89    3.79
  -3   2 -12   -0.56    3.98
  -3  -2 -12   -1.82    6.84
  -3  -2 -13  208.42   17.05
  -3   2 -13  188.53   16.35
   3  -2  13  246.03   18.38
   3   2  13  232.20   16.68
  -3  -2 -13  208.05   17.41
  -3   2 -13  230.06   16.99
  -3   2 -13  194.97   16.55
   3  -2  13  200.67   14.80
  -3  -2 -13  217.89   16.97
   3  -2  14   47.49   11.28
   3   2  14   57.81    9.29
  -3   2 -14   58.72    9.59
  -3  -2 -14   61.33   10.03
  -3  -2 -14   47.99    9.19
  -3   2 -14   43.56    8.56
  -3  -2 -14   40.22    8.81
   3  -2  14   52.69    5.81
   3  -2  15  182.73   17.33
  -3   2 -15  192.10   15.94
  -3  -2 -15  208.09   16.65
  -3   2 -15  162.13   15.18
  -3  -2 -15  172.70   15.71
  -3  -2 -15  181.79   15.65
  -3  -2 -16   12.59    9.50
  -3   2 -16   18.91    8.37
  -3  -2 -16   13.87    8.68
  -3  -2 -17   -0.43   11.23
  -3   2 -17   10.42    9.09
  -3  -2 -17    2.45    9.83
  -3   2 -18  154.62   13.54
  -3  -2 -18  101.05   13.85
   3   2  18   94.43   12.54
  -3  -2 -18  116.99   13.41
  -3  -2 -19  133.46   15.28
  -3   2 -19  150.72   14.78
   3   2  19  127.24   14.39
  -3  -2 -19  127.42   15.01
  -3   2 -20   14.66   11.33
  -3  -2 -20   22.06   12.03
   3   2  20   12.33   10.60
  -3  -2 -20    8.66   11.08
  -3   2 -21  -13.61   11.79
  -3  -2 -21   37.90   13.77
   3   2  21   20.66   11.31
  -3  -2 -21   27.96   12.42
  -3   2 -22   27.12   12.63
  -3  -2 -22    9.11   13.63
   3   2  22    8.04   11.78
  -3  -2 -22   -7.48   12.80
  -3   2 -23   -2.60   13.14
   3   2  23    8.44   12.52
   3  -3 -20   96.23   15.52
   3  -3 -20   95.38   15.21
   3   3 -20   99.84   14.98
   3  -3 -19   27.73   14.64
   3   3 -19    9.35   13.08
   3  -3 -19  -10.41   13.45
   3  -3 -18   13.33   11.72
   3  -3 -18    0.50   12.06
   3   3 -18   11.92   11.56
   3  -3 -17   11.52   10.85
   3  -3 -17   16.59   11.03
   3   3 -17    3.34   10.98
   3  -3 -16   13.25   10.19
   3   3 -16   12.75   10.65
   3  -3 -16   14.45   10.94
   3  -3 -15  140.02   14.83
   3   3 -15  169.76   15.54
  -3   3  14  216.49   18.36
   3  -3 -14  212.76   18.10
   3   3 -14  210.05   18.36
   3  -3 -13  176.83   17.04
   3   3 -13  179.91   16.17
  -3   3  13  152.61   16.42
  -3  -3  13  205.46   19.76
   3  -3 -13  170.47   15.30
   3   3 -13  188.83   16.14
  -3   3  12   23.88    9.11
   3   3 -12   -5.93    9.27
   3  -3 -12   -1.47    9.97
  -3  -3  12   -9.68   12.27
   3  -3 -12   -5.57    7.82
  -3  -3  12   14.24    5.28
   3   3 -12    5.73    8.73
   3  -3 -12   -1.10    8.68
   3   3 -11  185.32   16.86
   3  -3 -11  221.06   17.20
  -3   3  11  208.99   16.80
  -3  -3  11  205.81   19.24
   3  -3 -11  174.89   16.02
  -3  -3  11  202.70   14.62
   3  -3 -11  191.42   16.38
   3   3 -11  220.29   16.91
   3  -3 -10  183.15   15.54
  -3  -3  10  216.91   14.28
   3   3 -10  180.87   14.14
   3   3 -10  204.97   16.41
   3  -3 -10  205.82   16.66
  -3   3  10  198.51   16.16
  -3  -3  10  227.59   18.70
   3   3 -10  174.58   14.31
   3  -3 -10  188.23   16.06
   3   3 -10  209.21   16.43
   3   3  -9  117.22    9.60
   3   3  -9  122.70   12.15
  -3  -3   9  135.43    9.76
   3  -3  -9  120.00   11.56
  -3  -3   9  128.87   14.80
   3  -3  -9  136.84   12.51
  -3   3   9  130.35   12.32
   3   3  -9  126.73   12.61
   3   3  -9  115.32    9.81
   3  -3  -9  126.99   11.93
  -3  -3   8  301.52   20.07
   3  -3  -8  303.35   21.36
   3   3  -8  255.59   19.89
  -3  -3   8  345.73   23.90
   3   3  -8  324.21   22.02
  -3   3   8  329.79   21.79
   3  -3  -8  308.85   21.86
   3   3  -8  262.81   19.98
   3  -3  -8  314.19   21.36
   3   3  -8  302.30   21.95
   3  -3  -8  305.74   21.41
   3   3  -7    6.79    7.44
   3  -3  -7   -1.83    7.40
  -3  -3   7   -1.67    3.92
   3   3  -7    7.63    3.53
   3   3  -7   11.63    8.36
   3  -3  -7    3.78    7.80
  -3   3   7    0.81    7.31
  -3  -3   7   15.22   10.64
   3  -3  -7   10.31    7.55
   3   3  -7    8.46    3.87
   3  -3  -7    8.33    7.88
   3   3  -6   -0.25    3.26
  -3  -3   6    3.36    3.61
   3  -3  -6  -18.65   15.38
   3   3  -6   -2.84    8.15
   3  -3  -6    3.64    8.26
  -3   3   6   13.53   11.62
   3   3  -6   10.63    9.06
   3   3  -6    1.60    3.63
   3  -3  -6   -0.25   14.79
   3  -3  -6  -21.29   14.59
   3   3  -5   46.70    4.89
   3   3  -5   72.85    8.71
  -3  -3   5   60.44    5.31
   3  -3  -5   80.57    9.74
  -3   3   5   65.00   14.86
   3   3  -5   63.36    8.25
   3   3  -5   76.41   11.17
  -3   3   5   69.70    8.87
   3   3  -5   47.37    5.18
   3  -3  -5   58.86    8.07
   3  -3  -5   56.62    8.22
  -3  -3   4   11.94    3.67
   3  -3  -4    7.26    5.30
  -3   3   4   14.61    7.68
   3  -3  -4    9.85    6.97
   3   3  -4    6.73    8.55
   3   3  -4   17.72    6.69
  -3   3   4   19.77    7.39
   3  -3  -4   10.49    5.70
   3  -3  -4    5.26    6.27
   3  -3  -4    2.57    5.73
   3   3  -4    7.72    1.99
  -3   3   4   17.46    6.17
   3  -3  -3  144.20   11.67
  -3  -3   3  149.74   10.52
   3   3  -3  121.93   13.51
  -3   3   3  159.48   13.08
   3   3  -3  137.03   12.36
   3  -3  -3  169.27   12.54
  -3   3   3  147.08   12.92
   3  -3  -3  144.90   12.13
   3  -3  -3  165.98   11.82
  -3  -3   3  145.49   10.51
  -3   3   3  150.04   11.62
   3  -3  -3  139.40   11.64
   3   3  -3  135.61   10.22
  -3  -3   3  151.83   10.36
  -3  -3   2  436.62   27.47
   3  -3  -2  421.59   28.17
   3   3  -2  431.70   28.74
   3   3  -2  415.28   29.76
  -3   3   2  433.87   28.84
  -3   3   2  382.60   28.94
  -3  -3   2  297.09   27.49
  -3  -3   2  431.38   27.44
   3  -3  -2  411.23   28.15
  -3   3   2  425.90   27.93
  -3  -3   2  437.04   27.48
   3  -3  -2  410.51   28.08
   3   3  -2  418.20   27.41
  -3  -3   1   -1.76    3.61
   3   3  -1   -0.69    9.04
  -3   3   1    7.07    8.77
  -3   3   1    9.58    6.82
   3   3  -1    1.02    6.72
  -3  -3   1    5.15    3.59
  -3   3   1   -3.79    7.69
  -3  -3   1    4.23    3.84
   3  -3  -1   -1.36    5.17
   3   3  -1   -4.84    3.76
  -3  -3   1    1.27    4.05
   3  -3  -1   -1.78    4.66
  -3   3   1    6.11    4.63
  -3  -3   0   30.27    4.72
  -3  -3   0   37.39    4.63
   3   3   0   48.25    7.63
   3   3   0   56.38    9.68
  -3   3   0   48.31    9.19
  -3   3   0   51.65    7.98
  -3  -3   0   16.49    4.94
  -3  -3   0   40.76    4.68
   3  -3   0   40.98    5.82
   3  -3   0   45.29    5.49
  -3  -3   0   41.43    5.43
  -3   3   0   40.14    5.18
   3   3   0   38.85    5.06
  -3  -3  -1  356.00   24.32
  -3  -3  -1  352.47   24.33
  -3   3  -1  349.21   26.25
   3   3   1  386.78   25.72
   3   3   1  383.35   25.80
  -3  -3  -1  346.30   24.39
  -3   3  -1  353.95   24.35
  -3  -3  -1  397.21   24.79
   3  -3   1  364.72   24.54
   3   3   1  345.06   24.51
  -3   3  -2   85.65    7.24
  -3  -3  -2   83.16    6.97
  -3  -3  -2   84.34    7.20
   3   3   2   90.73    9.77
  -3  -3  -2   98.08    9.73
   3   3   2   95.91    9.67
  -3  -3  -2   80.00    7.27
  -3   3  -2   86.15    7.86
   3  -3   2   76.12    7.13
  -3   3  -2   74.26    6.86
   3   3   2   84.56    7.66
  -3  -3  -2   88.10    8.01
  -3  -3  -3   -3.05    4.37
  -3   3  -3    2.70    4.15
   3   3   3    1.91    7.46
  -3  -3  -3    9.21    7.10
  -3   3  -3    5.90    4.90
   3   3   3   11.00    6.80
   3  -3   3    1.30    3.90
   3   3   3    0.63    5.15
  -3  -3  -3   -0.39    5.39
  -3   3  -4    5.13    4.55
  -3  -3  -4    3.26    4.88
   3   3   4    1.91    7.72
  -3  -3  -4    7.71    7.95
   3   3   4   -0.43    5.30
   3   3   4    1.99    7.36
  -3   3  -4    0.67    4.97
   3   3   4   -0.68    5.72
   3  -3   4    8.66    4.04
  -3  -3  -4   -8.63    5.75
  -3  -3  -5    5.20    7.00
  -3   3  -5    6.23    4.96
   3   3   5   14.31   10.64
   3  -3   5    8.24   13.25
  -3  -3  -5   25.81   11.73
  -3   3  -5   15.39    5.71
   3   3   5   15.22    7.44
   3   3   5   22.46    5.42
   3   3   5   10.12    5.72
   3  -3   5    5.33    8.63
  -3  -3  -5    6.14    8.09
  -3  -3  -6    4.43   11.67
  -3   3  -6   -9.26    5.56
  -3   3  -6   -4.89   14.06
   3  -3   6    7.26   11.15
   3   3   6   19.94    8.42
  -3  -3  -6   12.86    8.89
   3   3   6   14.58    5.71
  -3   3  -6    3.75    5.96
   3  -3   6    3.71    3.32
   3  -3   6    3.01    2.35
  -3  -3  -6    5.88   16.22
  -3  -3  -7  190.12   12.93
  -3   3  -7  164.88   12.26
  -3   3  -7  158.44   14.80
   3  -3   7  207.20   16.34
   3   3   7  202.09   14.07
  -3  -3  -7  201.39   14.52
   3   3   7  211.09   12.87
  -3   3  -7  170.73   12.56
  -3  -3  -7  181.83   13.85
   3  -3   7  129.70   10.73
   3  -3   7  159.67   10.70
  -3   3  -8   49.53    6.77
  -3  -3  -8   49.78    7.10
   3   3   8   35.05    8.97
   3  -3   8   52.34   11.72
  -3  -3  -8   62.59    9.79
  -3   3  -8   38.88    6.85
  -3  -3  -8   48.46    8.32
  -3  -3  -9   77.02    8.64
  -3   3  -9   72.68    7.82
   3   3   9   70.34    9.97
  -3   3  -9   58.83   10.38
   3  -3   9   68.33   12.66
  -3  -3  -9   64.32   10.76
  -3   3  -9   70.96    8.29
  -3  -3  -9   82.27    9.79
  -3  -3 -10  352.05   24.95
  -3   3 -10  324.67   24.54
   3   3  10  370.74   25.68
  -3   3 -10  367.23   26.05
   3  -3  10  412.79   27.46
  -3  -3 -10  381.92   26.37
  -3   3 -10  311.30   24.69
  -3  -3 -10  351.26   25.57
  -3   3 -11  181.21   14.59
  -3  -3 -11  185.17   15.30
   3   3  11  168.16   15.80
   3  -3  11  221.57   18.57
  -3  -3 -11  203.51   17.12
  -3   3 -11  204.31   16.62
  -3   3 -11  172.98   14.96
  -3  -3 -11  180.31   15.65
  -3   3 -12  201.41   16.01
  -3  -3 -12  188.04   16.82
  -3   3 -12  204.31   17.65
   3  -3  12  256.02   19.91
  -3  -3 -12  210.08   18.18
   3   3  12  223.83   17.54
  -3   3 -12  202.84   16.37
  -3  -3 -12  183.95   16.98
  -3  -3 -13  125.65   12.53
  -3   3 -13  112.51   11.43
  -3   3 -13  136.18   12.33
  -3  -3 -13  101.62   12.87
  -3  -3 -14  142.76   15.66
  -3   3 -14  146.32   13.28
  -3   3 -14  144.88   13.72
  -3  -3 -15   -5.32    9.48
  -3   3 -15   -6.90    8.55
  -3   3 -15    6.07    9.20
  -3  -3 -16    7.86   10.52
  -3   3 -16   41.28    9.56
  -3   3 -16   16.33   10.01
  -3  -3 -17  119.71   14.67
  -3   3 -17  126.08   13.48
  -3   3 -17  127.26   14.06
  -3   3 -17  115.54   15.57
  -3  -3 -17  103.83   14.52
  -3  -3 -18   24.62   12.54
  -3   3 -18   40.38   11.03
  -3   3 -18   40.01   12.75
  -3  -3 -18   56.00   12.68
  -3  -3 -19   -0.52   13.34
  -3  -3 -19   11.00   13.28
  -3   3 -19    6.87   13.31
  -3  -3 -20   22.42   13.35
  -3  -3 -20    6.58   12.92
  -3   3 -20   45.14   14.33
  -3  -3 -21    0.57   13.86
   3   3  21   17.42   12.27
   3  -4 -18   49.87   13.80
   3  -4 -17   47.07   13.48
   3   4 -17   57.36   14.84
   3  -4 -17   43.01   14.36
   3   4 -16   58.06   14.56
   3  -4 -16   70.69   13.26
   3  -4 -16   43.85   13.50
   3  -4 -15  -10.19   15.33
   3   4 -15   15.50   13.37
   3  -4 -15   -4.10   13.58
   3  -4 -14   32.46   11.25
   3   4 -14   31.41   12.65
   3  -4 -14   36.61   12.41
   3   4 -13   14.30   12.05
   3  -4 -13   -1.66   10.29
   3  -4 -13    9.30   11.05
   3   4 -12    0.98   11.03
   3  -4 -12    9.46    9.25
   3  -4 -12   30.51   10.66
   3  -4 -11   37.45    9.54
   3   4 -11   32.07   11.28
   3  -4 -11   12.12    9.74
   3   4 -10    4.12   10.40
   3  -4 -10    1.78    9.58
   3  -4 -10   -0.79    9.91
  -3   4   9   16.08   10.25
   3  -4  -9   19.38    9.90
   3   4  -9   25.24   10.08
   3  -4  -9   18.21   10.30
  -3   4   8  220.45   20.19
   3  -4  -8  268.22   20.34
   3   4  -8  248.88   18.93
   3  -4  -8  225.80   18.60
   3   4  -8  227.99   19.71
   3  -4  -8  231.35   18.84
   3  -4  -7  117.27   11.94
   3   4  -7  125.41   12.23
   3  -4  -7  132.01   13.61
  -3   4   7  124.27   13.49
   3   4  -7  103.33   14.22
   3  -4  -7  126.14   11.87
   3  -4  -7  128.14   12.50
   3  -4  -6  122.28   11.33
   3   4  -6  119.99   13.94
   3   4  -6  111.57   11.89
   3  -4  -6  144.19   12.86
  -3   4   6  113.84   12.74
   3  -4  -6  126.46   11.38
  -3  -4   6   89.82    9.07
  -3   4   6  129.61   13.48
   3  -4  -6  104.55   11.47
   3  -4  -5   55.11    8.39
   3   4  -5   44.66    9.04
   3   4  -5   23.26   11.52
  -3   4   5   26.28    9.71
  -3   4   5   60.76   11.39
   3  -4  -5   23.68    7.75
  -3  -4   5   26.72    5.31
   3  -4  -5   31.94    8.11
  -3   4   4   33.25    9.81
   3   4  -4   55.84   11.62
   3   4  -4   50.61    9.44
  -3   4   4   51.49   10.40
  -3  -4   4   40.01    5.48
   3  -4  -4   42.45    7.84
   3  -4  -4   20.35    7.53
  -3  -4   3  139.96   10.34
   3   4  -3  150.19   15.22
   3   4  -3  149.00   13.48
  -3   4   3  127.00   13.61
  -3   4   3  124.40   15.12
  -3   4   3  132.89   14.40
   3  -4  -3  156.36   12.11
  -3  -4   3  129.96   10.29
   3  -4  -3  140.00   12.04
  -3  -4   3  121.20    9.87
  -3  -4   2   76.42    6.95
  -3   4   2   76.97   11.33
   3   4  -2   86.57   10.52
  -3   4   2   67.83   12.17
   3   4  -2   95.48   13.08
  -3  -4   2   25.30    7.19
   3  -4  -2   81.04    8.83
  -3  -4   2   69.04    6.82
  -3   4   2   86.95   11.51
   3  -4  -2   77.72    8.52
  -3  -4   2   76.67    6.67
  -3  -4   1   26.93    5.14
  -3  -4   1   26.85    5.30
  -3   4   1   27.54   10.90
   3   4  -1   17.74    8.88
  -3   4   1   27.01    9.30
   3   4  -1   16.28   11.63
  -3  -4   1    9.69    5.58
  -3  -4   1   17.69    5.03
   3  -4  -1   11.69    6.80
  -3   4   1   12.36    9.76
  -3  -4   1   15.80    5.07
   3  -4  -1   20.24    6.40
  -3  -4   0   -3.17    4.74
  -3  -4   0   -3.26    4.87
   3   4   0    5.26    9.02
  -3   4   0   16.56   10.80
  -3   4   0    1.75    8.60
   3   4   0   -6.57   11.69
  -3  -4   0   -6.45    4.92
   3  -4   0   -7.81    6.72
   3   4   0   -2.91    9.98
  -3  -4   0    2.16    5.09
  -3   4   0    9.18   10.05
   3  -4   0    3.47    5.72
  -3  -4   0   -7.51    5.60
  -3  -4  -1    5.30    4.95
  -3  -4  -1    7.76    4.95
  -3   4  -1    8.75   10.83
   3   4   1    9.01   11.91
  -3   4  -1    5.52    8.58
   3   4   1    2.19    9.67
   3   4   1   -2.43   10.09
  -3   4  -1  -10.68   10.19
  -3  -4  -1    1.68    5.46
   3  -4   1    7.88    6.65
  -3  -4  -1   23.63    6.00
   3  -4   1   16.56    5.67
  -3  -4  -2   65.14    7.37
  -3  -4  -2   87.14    7.32
  -3   4  -2   69.78   12.08
   3   4   2   71.95   11.33
  -3   4  -2   86.33   10.73
   3   4   2   44.30   13.18
   3  -4   2   76.80    8.41
  -3  -4  -2   37.53    7.50
   3   4   2   58.55   11.15
  -3  -4  -2   76.19    8.46
   3  -4   2   84.95    7.45
  -3  -4  -3   10.32    4.89
  -3  -4  -3    0.88    5.33
  -3   4  -3    7.98    8.56
   3   4   3   12.31    9.78
  -3   4  -3   13.15   10.56
  -3  -4  -3    6.74    5.50
   3   4   3    5.08    9.64
  -3  -4  -3   -1.24    6.78
   3  -4   3    4.05    4.67
  -3  -4  -4  108.82    9.41
  -3  -4  -4  102.13    9.87
  -3  -4  -4  133.43   12.79
   3   4   4  140.87   13.25
   3   4   4  111.53   12.85
  -3  -4  -4  113.81    9.83
  -3  -4  -4  107.47   11.03
   3  -4   4  111.79    8.85
  -3   4  -5   15.76    5.65
  -3  -4  -5   12.18    6.25
  -3  -4  -5   23.67    5.34
  -3  -4  -5   21.16    9.69
   3   4   5   21.78   10.02
   3   4   5   24.24    9.64
  -3   4  -5   11.84    6.28
  -3  -4  -5    7.99    5.84
   3  -4   5   15.02    3.65
  -3  -4  -5   10.00    7.73
  -3   4  -6   66.68    7.82
  -3  -4  -6   69.70    8.55
   3   4   6   77.13   11.67
  -3  -4  -6   71.66   11.80
   3   4   6   83.33   11.49
  -3   4  -6   72.71    8.54
  -3  -4  -6   79.18   10.08
  -3  -4  -7   10.70    6.92
  -3   4  -7   12.79    5.79
   3   4   7   29.51   10.18
  -3   4  -7   20.13    6.75
  -3  -4  -7   22.29    8.70
  -3  -4  -8   41.99    8.53
  -3   4  -8   38.02    6.96
  -3  -4  -8   39.21    9.79
  -3  -4  -9   49.85   10.60
  -3  -4  -9   40.06   12.30
  -3   4 -10    2.97   11.87
  -3  -4 -10    2.77    8.03
  -3  -4 -10    7.81   10.30
  -3  -4 -11   51.99    9.75
  -3   4 -11   47.55   13.01
  -3  -4 -11   64.11   11.61
  -3  -4 -12   20.95    9.67
  -3  -4 -12   25.92   11.09
  -3  -4 -13   20.76   10.84
  -3  -4 -13    2.38   11.50
  -3  -4 -14    6.22   10.81
  -3  -4 -14    4.48   11.84
  -3  -4 -15   89.61   18.75
  -3  -4 -15   89.36   17.52
  -3  -4 -16   62.06   13.19
  -3  -4 -16   61.17   14.33
  -3  -4 -17   17.22   13.07
  -3  -4 -17    3.39   13.35
  -3  -4 -18   82.59   15.06
  -3  -4 -19   15.83   14.83
   3  -5 -15   62.46   14.88
   3  -5 -14   -5.87   14.54
   3  -5 -14    2.26   15.28
   3  -5 -13    0.47   12.27
   3  -5 -13  -10.75   13.73
   3  -5 -12   26.79   12.47
   3  -5 -12   14.25   13.51
   3  -5 -11    2.99   10.98
   3  -5 -11    4.82   12.36
   3  -5 -10   15.95   11.43
   3  -5 -10  -11.46   12.43
   3  -5  -9   32.49   16.22
   3  -5  -9   19.59   16.87
   3  -5  -8   12.07   12.92
   3  -5  -8    9.46   13.54
   3  -5  -7   40.95   10.48
   3  -5  -7   15.91   10.83
   3  -5  -6   29.96    9.96
   3  -5  -6   34.41   10.20
  -3   5   6   52.22   13.44
   3  -5  -6   21.61   10.27
   3  -5  -5   12.66    9.56
   3  -5  -5   13.83    9.56
  -3   5   5   36.15   12.85
   3  -5  -5   36.16    9.84
   3  -5  -4   38.16    9.93
  -3   5   4   29.54   12.96
   3  -5  -4   14.77    9.62
   3  -5  -4    9.68    9.51
   3  -5  -3   17.98    9.77
   3  -5  -3   47.68    9.99
  -3   5   3    8.55   12.31
   3  -5  -3   20.13    9.39
  -3   5   2  180.21   19.51
   3  -5  -2  201.24   17.15
   3   5  -2  178.33   19.92
   3  -5  -2  228.52   16.97
  -3   5   1    7.61   12.84
   3  -5  -1   11.85    8.86
   3   5  -1   10.09   12.88
  -3   5   0  -29.27   12.83
   3   5   0  -23.49   12.57
   3  -5   0    1.50    8.97
   3   5   1   39.03   12.38
  -3   5  -1   24.76   13.57
   3  -5   1   18.83    9.14
   3   5   2   66.20   13.47
  -3   5  -2   49.17   14.12
   3  -5   2   62.75   10.06
   3  -5   3    4.87    8.90
   3   5   3   -0.50   12.25
  -3  -5  -3    3.94    8.95
   3   5   4   17.29   12.73
   3  -5   4   35.14    9.10
  -3  -5  -4    5.61    9.28
   3  -5   5  102.77   11.72
   3   5   5  100.42   14.87
  -3  -5  -5  121.53   12.90
  -3  -5  -6   29.13   10.86
  -3  -5  -7   -4.02   11.22
  -3  -5  -8    4.30   15.75
  -3  -5  -9   -1.83   17.91
  -3  -5 -10    3.91   10.25
  -3  -5 -10   -7.23   12.64
  -3  -5 -11   18.37   11.31
  -3  -5 -11   12.17   13.22
  -3  -5 -12   18.75   12.10
  -3  -5 -12    5.31   13.90
  -3  -5 -13   -1.72   12.25
  -3  -5 -13  -14.99   14.24
  -3  -5 -14    5.88   14.21
  -3  -5 -14   10.41   16.64
  -3  -5 -15   40.46   13.79
   3   6  -2  -25.60   16.21
   3   6  -1   97.84   17.58
   3   6   0   37.65   16.03
   3   6   1   46.20   16.28
   3   6   2   72.61   16.80
   3   6   3   48.34   16.44
   3   6   4   27.68   15.84
   4   0 -24  233.78   21.56
   4   0 -23   13.32   11.85
   4   0 -22   11.20   11.54
  -4   0  22   14.79   13.03
   4   0 -21    6.17   10.48
  -4   0  21   -2.81   11.31
   4   0 -21    7.66    9.76
   4   0 -20   -0.42    9.67
  -4   0  20   23.00   10.53
   4   0 -20   10.79    9.04
   4   0 -19   -0.39    9.34
  -4   0  19    0.41   11.00
  -4   0  19  -14.60   10.28
   4   0 -19    6.12    8.64
   4   0 -18   31.62    9.38
  -4   0  18   33.05   13.10
   4   0 -18   34.48   10.00
  -4   0  18   52.08    9.77
   4   0 -18   40.35    8.85
   4   0 -17   -3.77    7.90
   4   0 -17   -4.73    8.52
  -4   0  17    7.27    9.22
  -4   0  17   -3.62    8.67
   4   0 -17    3.27    7.50
   4   0 -16   16.29    7.80
  -4   0  16    0.64    8.35
   4   0 -16   11.74    7.68
  -4   0  16  -10.08    7.91
   4   0 -16    8.55    6.86
   4   0 -15    1.48    7.01
  -4   0  15    9.87    7.59
   4   0 -15    8.05    7.16
  -4   0  15    8.39    7.35
   4   0 -15    6.95    6.55
   4   0 -14  731.65   52.86
  -4   0  14  814.51   53.11
   4   0 -14  834.99   52.87
  -4   0  14  791.03   53.14
   4   0 -14  759.63   52.74
   4   0 -13    1.01    5.72
  -4   0  13    5.05   15.12
   4   0 -13    1.90    6.49
  -4   0  13   -6.86    6.18
   4   0 -13   -0.65    5.16
  -4   0  13   -0.41    5.61
   4   0 -12  682.92   47.22
  -4   0  12  701.63   47.36
   4   0 -12  718.33   47.17
  -4   0  12  668.28   47.39
  -4   0  12  777.63   47.24
   4   0 -12  665.32   47.09
  -4   0  11    7.35    5.58
   4   0 -11   -2.82    5.04
  -4   0  11   -0.20    5.53
   4   0 -11   -1.04    5.11
  -4   0  11    6.14    5.64
  -4   0  11   -0.44    5.38
   4   0 -11    1.27    4.68
  -4   0  11    2.76    5.13
  -4   0  10   13.00    5.48
   4   0 -10   20.13    5.08
  -4   0  10   18.36    5.50
   4   0 -10   23.89    5.37
  -4   0  10   21.17    5.68
  -4   0  10   11.34    5.35
   4   0 -10   19.98    4.67
   4   0  -9    0.66    4.33
  -4   0   9   -2.22    5.29
  -4   0   9   -4.06    4.70
   4   0  -9   -0.69    4.45
  -4   0   9   -0.47    5.31
   4   0  -9    1.96    4.34
  -4   0   9    2.17    4.94
  -4   0   8  178.62   13.88
   4   0  -8  198.76   13.73
  -4   0   8  198.17   13.66
   4   0  -8  178.98   13.47
  -4   0   8  166.63   13.65
  -4   0   8  179.84   13.81
   4   0  -8  212.34   13.58
  -4   0   7    2.34    4.98
   4   0  -7    4.59    4.13
  -4   0   7   -2.19    4.08
   4   0  -7   -0.10    3.89
  -4   0   7   -5.36    4.96
   4   0  -7   -3.04    3.78
  -4   0   7   -0.12    4.38
   4   0  -6  151.28   11.19
  -4   0   6  150.47   11.04
   4   0  -6  143.77   10.93
  -4   0   6  150.40   11.48
  -4   0   6  165.88   11.28
   4   0  -6  160.59   11.07
   4   0  -5   -3.56    3.74
   4   0  -5    1.95    3.10
  -4   0   5    3.77    3.08
   4   0  -5    4.22    3.72
   4   0  -5    0.47    3.33
   4   0  -4 3348.78  212.83
   4   0  -4 3179.03  212.66
  -4   0   4 3193.62  212.69
   4   0  -4 3160.49  212.80
   4   0  -4 3389.63  212.81
   4   0  -3    2.22    2.01
  -4   0   3    1.98    1.96
   4   0  -3    4.01    3.12
   4   0  -3    0.50    3.10
   4   0  -2  310.18   19.65
  -4   0   2  300.24   19.70
   4   0  -2  271.01   19.60
   4   0  -1   -2.21    2.86
   4   0  -1   -1.57    3.20
   4   0  -1    3.66    2.64
   4   0   0 8324.96  543.79
   4   0   0 8259.19  543.78
   4   0   1   -1.53    3.60
   4   0   1    1.67    1.80
   4   0   1   -2.70    3.76
   4   0   1    1.11    3.38
   4   0   2   23.39    3.92
  -4   0  -2   17.80    3.26
   4   0   2   13.29    2.60
  -4   0  -2   10.60    2.07
  -4   0  -2   25.15    3.78
   4   0   2   21.00    3.88
  -4   0  -2    9.19    3.17
   4   0   3   -4.31    3.14
   4   0   3   -0.17    4.21
  -4   0  -3   -1.48    3.28
  -4   0  -3    2.22    3.20
   4   0   3   -2.04    3.89
  -4   0  -4   -1.47    3.79
   4   0   4    5.44    4.36
   4   0   4    3.32    3.29
   4   0   4    5.91    3.32
  -4   0  -4   10.31    3.38
   4   0   5   -5.90    5.03
  -4   0  -5    2.64    3.90
   4   0   5   -2.27    3.67
   4   0   5    1.33    3.64
  -4   0  -5    0.81    3.64
   4   0   6 1623.15   99.66
  -4   0  -6 1249.37   99.55
   4   0   6 1601.19   99.59
   4   0   6 1590.37   99.54
  -4   0  -6 1507.81   99.54
   4   0   7   -4.12    5.44
  -4   0  -7   14.22    4.27
   4   0   7   -1.24    4.60
   4   0   7   -3.07    4.52
  -4   0  -7    3.85    3.96
   4   0   7   -3.88    4.63
  -4   0  -8  604.74   40.78
   4   0   8  653.41   40.88
  -4   0  -8  562.08   40.67
   4   0   8  625.77   40.75
   4   0   8  628.81   40.74
  -4   0  -8  616.39   40.65
   4   0   8  571.37   40.67
  -4   0  -9    3.69    4.70
   4   0   9   -5.94    5.84
   4   0   9    2.28    4.75
  -4   0  -9   11.54    5.57
   4   0   9   -5.05    4.86
   4   0   9   -0.15    5.05
  -4   0  -9   -0.49    4.50
  -4   0 -10 1145.18   72.43
   4   0  10 1057.39   72.37
   4   0  10 1092.64   72.38
  -4   0 -10 1173.66   72.37
   4   0  10 1114.81   72.31
   4   0  10 1003.36   72.16
  -4   0 -10 1059.83   72.19
  -4   0 -11   -2.12    5.19
   4   0  11    0.86    5.74
  -4   0 -11    4.16    5.65
   4   0  11    5.28    5.55
  -4   0 -11   -1.57    4.91
   4   0  11    3.78    5.40
  -4   0 -12  217.01   15.91
   4   0  12  231.18   16.18
  -4   0 -12  223.50   16.08
   4   0  12  225.47   16.03
  -4   0 -12  208.60   15.74
   4   0  12  183.63   15.66
  -4   0 -13   -3.06    6.43
  -4   0 -13    7.64    9.51
   4   0  13    5.14    6.34
  -4   0 -13  -11.12    6.03
  -4   0 -14  157.86   12.80
   4   0  14  154.40   12.97
  -4   0 -14  151.69   12.87
   4   0  14  163.94   12.82
  -4   0 -14  116.11   12.00
  -4   0 -15    2.25    7.44
  -4   0 -15   22.36    7.91
   4   0  15   -5.67    7.51
   4   0  15    4.53    7.08
  -4   0 -15   -0.54    6.81
  -4   0 -16   17.60    8.17
   4   0  16   21.20    8.62
  -4   0 -16   28.33    8.58
   4   0  16   20.49    8.38
  -4   0 -16   26.69    7.52
  -4   0 -17    4.81    8.27
  -4   0 -17   -7.93    8.97
   4   0  17    3.79    8.87
   4   0  17    6.97    8.53
  -4   0 -17    0.93    7.53
  -4   0 -18   50.83   10.10
   4   0  18   54.06   10.13
  -4   0 -18   21.18    8.82
  -4   0 -19    2.10    9.85
  -4   0 -19   -3.86    8.71
  -4   0 -20  -11.17   10.06
  -4   0 -20   14.49    9.36
  -4   0 -21    3.31   11.04
  -4   0 -21  -14.94    9.94
  -4   0 -22   11.06   13.24
  -4   0 -22    2.07   10.66
  -4   0 -23   -4.27   12.45
   4   1 -24    2.52   12.97
   4  -1 -24  -18.49   12.93
   4  -1 -23   -4.81   12.79
   4   1 -23   17.05   12.37
  -4   1  23   -4.16   12.89
   4  -1 -23  -22.12   12.49
   4  -1 -22   17.85   12.87
   4   1 -22   23.72   11.73
  -4   1  22   30.58   13.57
   4  -1 -22   -0.93   11.46
   4   1 -21   88.57   12.97
   4  -1 -21   79.36   13.67
  -4   1  21   97.80   13.45
   4  -1 -21   89.66   12.99
   4  -1 -20    9.17   10.45
   4   1 -20   -5.13    9.74
  -4   1  20    0.44   10.45
   4  -1 -20   -2.09   10.14
   4  -1 -19   42.32   10.53
   4   1 -19   25.76    9.33
  -4   1  19   26.16   10.10
   4  -1 -19   15.76    9.27
   4  -1 -18  115.05   13.45
   4   1 -18  113.55   12.84
  -4  -1  18  141.15   14.85
   4  -1 -18  154.88   14.18
   4   1 -18  149.49   13.56
  -4   1  18  140.97   13.88
  -4   1  18  116.44   13.56
   4  -1 -18  103.25   12.79
   4  -1 -17    4.62    9.00
   4   1 -17    0.95    7.74
  -4   1  17    5.58    9.22
   4   1 -17   -5.86    8.60
  -4  -1  17    2.29   10.26
   4  -1 -17   -6.72    9.31
  -4   1  17   10.64    8.24
   4   1 -17    0.94    6.49
   4  -1 -17   -3.81    8.08
   4  -1 -16   -1.77    8.02
   4   1 -16    5.00    7.25
  -4  -1  16    0.71    9.06
  -4   1  16  -15.94    8.58
   4  -1 -16    8.04    8.79
   4   1 -16   -1.45    7.85
  -4   1  16   -1.37    7.80
   4  -1 -16   -1.95    8.05
   4   1 -16    3.29    6.06
   4  -1 -15   78.78    9.81
   4   1 -15   79.68    9.23
   4  -1 -15   75.83   10.00
  -4   1  15   63.13    9.89
   4   1 -15   86.46    9.93
  -4  -1  15   89.99   10.98
  -4   1  15   81.70    9.83
  -4  -1  15   82.66    7.88
   4   1 -15   82.03    8.24
   4  -1 -15   98.29    9.72
   4  -1 -14   28.81    7.70
   4   1 -14   25.17    7.53
  -4   1  14   20.16    7.55
  -4  -1  14   35.96    8.74
   4  -1 -14   45.33    7.71
   4   1 -14   19.11    6.74
   4  -1 -14   25.26    6.82
   4   1 -14   33.55    5.97
  -4  -1  14   25.74    5.19
   4  -1 -13  115.41   12.04
   4   1 -13   95.45    9.16
  -4  -1  13   80.35   10.92
   4   1 -13   76.56    9.32
  -4   1  13   81.08    9.80
   4  -1 -13   88.52    9.52
  -4  -1  13   91.51    7.85
   4  -1 -13   91.02   10.11
   4   1 -13   92.25    8.08
  -4  -1  12   52.49    9.44
   4   1 -12   63.98    7.39
   4  -1 -12   44.96    7.46
  -4   1  12   42.38    8.32
   4   1 -12   58.71    6.56
  -4  -1  12   47.68    6.16
   4  -1 -12   43.24    7.00
   4  -1 -12   44.94    6.75
   4   1 -12   47.19    5.79
  -4  -1  12   48.29    5.57
   4  -1 -11   66.45    7.71
  -4  -1  11   58.12    8.34
  -4   1  11   75.57    7.58
   4   1 -11   61.14    7.52
   4   1 -11   71.26    7.11
   4  -1 -11   65.66    7.57
   4  -1 -11   64.34    7.23
  -4  -1  11   63.60    6.28
   4   1 -11   65.60    6.38
   4   1 -10  272.68   19.86
   4  -1 -10  271.32   20.16
  -4  -1  10  275.79   20.67
   4   1 -10  320.92   20.32
  -4   1  10  286.15   20.16
   4  -1 -10  290.46   20.28
   4   1 -10  295.06   20.57
  -4   1  10  287.89   20.52
  -4  -1  10  270.52   19.55
   4  -1 -10  297.05   20.19
   4   1 -10  287.92   19.54
   4   1  -9  479.88   29.76
   4  -1  -9  433.49   30.07
   4   1  -9  468.47   30.10
   4  -1  -9  433.42   29.96
  -4   1   9  415.55   29.88
  -4  -1   9  435.51   30.29
   4   1  -9  449.73   30.23
  -4  -1   9  394.11   29.44
  -4   1   9  450.60   30.21
   4   1  -9  472.16   29.48
   4  -1  -9  416.48   29.98
   4   1  -8  188.63   13.03
   4  -1  -8  172.06   13.40
   4   1  -8  184.10   13.48
   4  -1  -8  178.97   13.38
  -4   1   8  177.74   13.30
  -4  -1   8  172.66   13.89
  -4   1   8  181.40   13.86
   4   1  -8  183.19   13.89
  -4  -1   8  170.71   12.69
  -4   1   8  170.54   13.49
   4   1  -8  200.14   12.68
   4  -1  -8  175.21   13.29
   4  -1  -7  353.43   24.11
  -4  -1   7  317.39   23.56
   4   1  -7  333.31   23.73
   4  -1  -7  367.14   24.00
  -4   1   7  338.24   23.99
   4   1  -7  362.52   24.18
  -4  -1   7  360.92   24.43
   4  -1  -7  361.63   24.17
  -4   1   7  363.64   24.25
   4   1  -7  363.98   24.26
  -4  -1   7  369.67   23.59
  -4   1   7  348.92   24.37
   4  -1  -7  374.75   24.19
   4   1  -7  341.38   23.48
   4   1  -6   51.42    4.95
  -4  -1   6   52.14    4.75
   4  -1  -6   54.19    5.54
   4  -1  -6   49.48    5.79
  -4  -1   6   50.40    6.46
   4   1  -6   46.57    6.03
  -4   1   6   44.67    5.55
   4   1  -6   50.91    6.67
  -4   1   6   45.03    6.81
   4  -1  -6   62.11    5.86
  -4  -1   6   57.29    4.65
   4  -1  -6   45.89    5.59
  -4   1   6   50.43    6.41
   4   1  -6   32.98    4.22
   4   1  -5   39.31    4.05
  -4  -1   5   36.29    4.20
  -4  -1   5   42.31    5.98
  -4   1   5   36.53    5.06
   4  -1  -5   33.22    5.08
   4   1  -5   40.50    5.34
   4   1  -5   42.02    3.83
   4  -1  -5   32.45    5.24
  -4   1   5   42.11    6.15
   4   1  -5   39.89    5.94
  -4  -1   5   40.93    3.97
   4  -1  -5   38.71    5.02
  -4   1   5   39.58    5.86
  -4  -1   4  985.78   61.30
   4   1  -4  904.59   61.28
  -4   1   4  898.82   61.53
   4  -1  -4  948.31   61.58
   4   1  -4  910.30   61.71
  -4  -1   4  910.01   61.80
   4  -1  -4  933.40   61.69
  -4   1   4  923.40   61.74
  -4   1   4  900.19   61.65
  -4  -1   4 1004.64   61.31
   4  -1  -4  895.56   61.89
   4   1  -4  911.25   61.31
   4  -1  -4  862.80   61.66
   4   1  -3   38.65    2.72
  -4  -1   3   24.72    5.72
   4  -1  -3   25.43    4.42
  -4   1   3   26.51    4.15
   4   1  -3   24.04    4.91
  -4  -1   3   28.72    2.84
   4  -1  -3   29.16    4.35
   4  -1  -3   27.50    6.18
   4   1  -3   24.16    3.25
   4   1  -3   26.53    4.14
  -4   1   3   25.12    4.79
   4  -1  -3   15.10    4.32
   4  -1  -2   80.37    7.58
  -4   1   2   88.73    6.94
   4  -1  -2   83.81    7.00
   4   1  -2   83.45    7.78
   4  -1  -2   92.90    7.18
  -4   1   2   83.10    7.34
   4  -1  -2   78.13    8.17
   4  -1  -2   87.20    8.80
   4   1  -2  102.52    6.69
   4   1  -2   83.63    7.21
   4  -1  -1  241.97   17.49
   4   1  -1  264.45   17.19
  -4   1   1  224.36   17.11
  -4   1   1  258.49   17.23
  -4   1   1  263.51   17.37
   4  -1  -1  252.70   17.75
  -4   1   1  242.95   17.25
   4   1  -1  270.34   17.34
   4   1  -1  250.88   16.93
   4  -1   0   19.07    5.03
  -4   1   0   29.03    4.03
   4   1   0   22.10    4.01
   4  -1   0   20.63    5.45
  -4   1   0   18.67    4.46
   4   1   0   14.45    3.83
  -4   1   0   25.50    4.09
  -4  -1   0   20.30    3.18
   4  -1   1  505.77   38.50
  -4   1  -1  562.62   38.42
  -4  -1  -1  588.56   38.07
   4   1   1  630.17   38.09
   4  -1   1  569.74   38.56
   4   1   1  576.84   38.40
  -4   1  -1  557.12   38.53
   4  -1   1  521.16   38.18
   4   1   1  587.43   38.34
   4  -1   1  557.00   38.63
   4   1   1  620.69   38.38
   4   1   2 2944.52  182.29
  -4  -1  -2 2831.07  182.30
  -4   1  -2 2761.20  182.51
   4  -1   2 2569.89  182.56
   4   1   2 2672.00  182.45
   4  -1   2 2676.69  182.32
   4   1   2 2639.83  182.40
  -4   1  -2 2803.82  182.51
   4  -1   2 2816.85  182.57
   4   1   2 2948.58  182.44
  -4   1  -3   70.85    6.58
   4   1   3   72.03    6.06
  -4  -1  -3   63.87    5.63
   4  -1   3   72.95    6.83
   4   1   3   61.31    6.23
  -4   1  -3   58.79    7.01
   4   1   3   70.25    6.56
   4  -1   3   71.68    7.10
   4   1   4  103.63    8.20
  -4  -1  -4  111.49    7.86
  -4   1  -4   98.44    8.22
   4   1   4   94.07    8.26
   4  -1   4   88.84    8.77
  -4   1  -4   96.86    8.45
  -4  -1  -4  101.24    8.13
   4   1   4  107.66    8.55
  -4  -1  -5    6.66    3.79
  -4   1  -5    2.38    4.24
   4   1   5   -2.30    4.45
   4   1   5   -2.04    4.40
   4  -1   5   -0.77    5.28
  -4   1  -5    2.65    4.84
  -4  -1  -5    6.35    4.00
   4   1   5   -4.50    4.92
  -4   1  -5    1.81    4.44
  -4  -1  -6  429.25   29.60
  -4   1  -6  435.54   29.64
   4   1   6  444.80   29.62
   4  -1   6  451.34   29.84
   4   1   6  454.58   29.65
  -4   1  -6  420.13   29.75
  -4  -1  -6  444.69   29.62
  -4   1  -6  408.61   29.21
   4   1   6  474.55   29.76
   4  -1   7  455.13   28.67
   4   1   7  417.49   28.24
  -4  -1  -7  401.15   28.46
   4   1   7  444.53   28.38
  -4  -1  -7  415.50   28.31
  -4   1  -7  461.97   28.46
   4  -1   7  375.99   27.83
  -4  -1  -7  419.41   28.32
  -4   1  -7  401.39   27.93
   4   1   7  421.78   28.37
  -4   1  -8    3.03    4.71
   4   1   8   -3.06    5.47
   4  -1   8    4.55    5.33
  -4  -1  -8   -2.62    5.70
   4   1   8   11.30    4.98
   4  -1   8   11.92    5.74
  -4   1  -8    4.97    5.90
  -4   1  -8    5.15    3.62
  -4  -1  -8    1.64    4.88
   4   1   8   -8.32    5.34
   4  -1   8    1.04    3.71
   4   1   9  172.42   13.39
   4  -1   9  157.65   13.18
  -4   1  -9  181.57   13.43
  -4  -1  -9  179.62   13.67
   4  -1   9  176.03   13.87
   4   1   9  183.72   13.18
  -4   1  -9  173.33   13.55
  -4  -1  -9  186.06   13.22
   4   1   9  166.58   13.32
   4  -1   9  178.40   12.61
  -4   1  -9  165.41   12.54
  -4   1 -10   43.72    6.73
   4  -1  10   41.34    6.68
   4   1  10   44.82    7.03
  -4   1 -10   43.45    6.93
  -4  -1 -10   41.99    7.21
   4   1  10   41.33    6.57
   4  -1  10   55.34    7.51
  -4   1 -10   39.84    7.17
  -4   1 -10   43.39    5.37
   4  -1  10   56.60    5.44
  -4  -1 -10   44.95    5.97
  -4   1 -11   21.78    6.86
   4   1  11   25.76    6.13
  -4  -1 -11   35.82    7.31
   4  -1  11   23.02    7.20
  -4   1 -11   24.70    6.11
  -4   1 -11   33.60    4.86
   4  -1  11   30.20    4.81
  -4  -1 -11   35.10    6.21
  -4   1 -12  190.11   14.16
  -4   1 -12  186.38   14.99
  -4  -1 -12  169.17   15.06
   4  -1  12  178.61   15.05
   4   1  12  167.87   14.48
   4   1  12  184.70   13.61
  -4  -1 -12  180.81   13.80
  -4   1 -12  160.98   13.03
   4  -1  12  175.71   12.97
  -4   1 -13   40.66    7.85
  -4  -1 -13   32.96    8.10
   4  -1  13   38.99    8.59
  -4   1 -13   38.10    7.97
   4   1  13   36.10    7.51
   4   1  13   29.89    6.83
  -4  -1 -13   15.49    7.40
  -4   1 -13   37.09    5.83
   4  -1  13   29.67    5.25
  -4   1 -14  290.78   19.94
  -4   1 -14  269.17   19.91
   4  -1  14  258.31   20.23
  -4  -1 -14  283.23   20.16
   4   1  14  277.36   19.91
   4   1  14  236.70   19.39
  -4  -1 -14  239.58   19.49
  -4   1 -14  263.86   18.83
   4  -1  14  258.21   18.61
  -4   1 -15   83.98    9.89
  -4  -1 -15   75.36   10.10
   4  -1  15   58.37   10.06
  -4   1 -15   66.66    9.48
   4   1  15   49.92    9.45
   4   1  15   59.01    8.64
  -4  -1 -15   59.30    8.99
  -4   1 -15   47.59    7.36
  -4   1 -16   18.84    8.59
   4  -1  16   -1.10    9.44
  -4   1 -16   20.78    8.74
   4   1  16    4.19    8.75
  -4  -1 -16   31.99    9.53
   4   1  16   -1.88    7.69
  -4  -1 -16   -2.36    7.77
  -4   1 -16    3.70    6.39
  -4  -1 -17   18.67    9.83
  -4   1 -17   25.05    9.50
   4  -1  17   30.86   10.77
   4   1  17   16.08    9.54
   4   1  17   31.62    8.46
  -4   1 -17   25.63    6.87
  -4  -1 -17   13.34    8.92
  -4  -1 -18   48.26   11.50
  -4   1 -18   39.28   10.56
   4   1  18   35.81    9.53
  -4  -1 -18   49.07   10.12
  -4   1 -18   36.38    7.95
  -4  -1 -19   13.47   10.67
  -4   1 -19    3.93    9.81
   4   1  19    6.20    9.41
  -4  -1 -19    2.85    9.33
  -4  -1 -20   20.97   11.26
  -4   1 -20   15.26   11.10
   4   1  20    7.43   10.59
  -4  -1 -20   18.53   10.50
  -4  -1 -21   -1.01   11.62
  -4   1 -21    9.28   11.64
   4   1  21    5.32   10.80
  -4  -1 -21    2.27   11.02
  -4  -1 -22   39.90   14.20
  -4   1 -22   32.15   13.00
   4   1  22   44.67   12.55
  -4  -1 -22   53.70   12.68
  -4  -1 -23   41.24   13.96
  -4   1 -23   20.23   13.11
   4   1  23    5.49   12.32
  -4  -1 -23   14.62   12.51
   4   1  24   -2.10   12.88
  -4  -1 -24   13.69   13.15
   4  -2 -22   45.53   14.29
  -4   2  22   59.09   13.62
   4  -2 -22   48.75   13.44
   4  -2 -21   24.67   13.90
  -4   2  21    7.90   12.65
   4  -2 -21   23.39   12.58
   4  -2 -20   30.78   12.12
  -4   2  20   13.19   11.17
   4  -2 -20    9.49   10.81
   4  -2 -19   17.05   11.53
   4  -2 -19   45.74   11.35
   4  -2 -18   43.05   10.99
   4   2 -18   42.68    9.72
   4  -2 -18   40.49   10.67
  -4   2  17   37.18   10.39
   4  -2 -17   34.12   10.87
   4   2 -17   56.59    9.11
   4  -2 -17   53.48   10.84
   4   2 -16   12.54    9.18
   4  -2 -16   17.91   10.20
  -4  -2  16   -2.72   14.11
  -4   2  16   -6.85   11.12
   4   2 -16   -3.45    7.84
   4  -2 -16    7.55    8.96
   4  -2 -16    1.14    8.38
  -4   2  15   70.12   10.31
  -4  -2  15   87.80   12.88
   4  -2 -15   76.27   10.93
   4   2 -15   76.39   10.45
   4  -2 -15   74.42   10.80
   4   2 -15   75.09    9.11
   4  -2 -15   77.01   10.79
  -4   2  14   22.56    7.89
  -4  -2  14   31.38   10.64
   4   2 -14   17.16    8.16
   4  -2 -14   16.82    8.74
   4   2 -14   12.49    6.42
   4  -2 -14   26.70    8.28
   4  -2 -14   16.45    8.15
  -4  -2  14   11.94    3.85
  -4  -2  13  159.89   12.95
   4   2 -13  185.58   13.57
   4  -2 -13  146.91   14.80
   4   2 -13  188.70   14.57
   4  -2 -13  177.74   14.96
  -4  -2  13  206.22   16.59
  -4   2  13  162.99   14.38
  -4  -2  13  176.60   12.24
   4  -2 -13  166.14   14.48
   4   2 -12    7.37    7.52
  -4  -2  12   -4.14    9.59
  -4   2  12    4.77    7.08
   4  -2 -12   -0.28    7.48
   4   2 -12   -1.18    5.44
  -4  -2  12   -1.17    4.46
   4  -2 -12    4.52    6.62
  -4  -2  12   -0.25    3.18
   4   2 -11   14.91    7.53
   4  -2 -11   18.15    7.79
  -4  -2  11   13.71   10.42
  -4   2  11   24.59    7.69
  -4  -2  11   26.09    4.71
   4   2 -11   20.24    5.67
  -4  -2  11   19.95    3.39
   4  -2 -11   13.56   10.91
   4   2 -11   26.29    3.50
   4   2 -10   12.79    7.44
  -4  -2  10   13.29   15.47
  -4   2  10   16.86   11.65
   4  -2 -10    7.72    7.61
   4   2 -10   14.65    4.81
  -4  -2  10   15.32    4.15
   4  -2 -10   15.86    6.25
   4   2 -10   17.73    2.97
  -4   2   9   20.08    6.37
   4  -2  -9   10.13    6.80
   4   2  -9    8.98    6.70
  -4  -2   9   11.97    8.46
   4   2  -9   10.25    4.55
  -4  -2   9   12.39    3.95
   4   2  -9   17.53    5.96
   4   2  -9   18.77    2.57
   4  -2  -9    9.86    5.94
  -4  -2   8   49.82    8.95
  -4   2   8   58.89    7.21
   4  -2  -8   53.16    7.56
   4   2  -8   48.56    7.39
   4   2  -8   54.57    5.23
  -4  -2   8   45.90    4.96
   4   2  -8   44.01    3.72
   4   2  -8   44.11    6.58
   4   2  -7   21.34    3.61
  -4  -2   7   21.26    3.47
   4  -2  -7   30.19    6.58
  -4  -2   7   37.04    7.82
   4   2  -7   28.46    6.55
  -4   2   7   18.64    5.98
  -4   2   7   15.41    6.15
   4  -2  -7   22.58    8.44
   4   2  -7   20.48    5.04
  -4   2   7   27.03    5.99
   4   2  -7   19.00    1.84
   4   2  -6   48.45    4.41
  -4  -2   6   37.91    4.27
   4   2  -6   41.06    7.12
  -4   2   6   46.28    6.52
   4  -2  -6   38.94    7.07
  -4  -2   6   39.07    8.42
   4   2  -6   46.67    4.62
  -4   2   6   39.35    6.78
   4  -2  -6   40.73    8.77
  -4   2   6   53.03    6.50
   4   2  -6   50.45    6.36
  -4  -2   5    3.65    2.63
   4   2  -5    2.52    2.46
  -4  -2   5   -3.02    7.51
   4   2  -5   -4.33    6.14
   4  -2  -5   -8.99    5.78
  -4   2   5    0.36    5.35
   4  -2  -5    2.17    8.10
   4   2  -5    1.67    2.82
   4   2  -5   -3.58    5.10
  -4   2   5    1.73    5.25
   4   2  -5    1.61    1.96
   4   2  -5    1.03    1.78
   4  -2  -5   -1.32    5.07
  -4  -2   4    8.80    2.29
   4   2  -4    9.24    5.64
   4   2  -4    5.60    2.15
   4   2  -4   20.06    6.36
   4  -2  -4   13.39    5.93
  -4   2   4   10.19    5.53
  -4   2   4    6.93    6.50
   4  -2  -4   13.01    4.68
   4  -2  -4   -5.51    8.14
   4   2  -4   10.17    2.42
   4  -2  -4   13.67    4.90
  -4   2   4    7.51    4.78
   4   2  -4    2.72    2.25
   4  -2  -3  210.82   14.68
  -4  -2   3  191.36   13.34
  -4   2   3  202.38   14.81
   4   2  -3  216.83   14.58
   4   2  -3  189.39   15.45
   4  -2  -3  229.39   14.86
  -4   2   3  228.69   15.37
   4  -2  -3  191.10   14.94
   4  -2  -3  211.43   14.52
  -4   2   3  209.56   14.43
   4   2  -3  209.89   14.88
   4  -2  -3  218.43   14.54
  -4  -2   3  201.21   14.82
   4   2  -3  184.12   13.56
   4  -2  -2  279.17   19.57
  -4   2   2  285.34   19.69
   4  -2  -2  344.38   19.73
   4   2  -2  298.67   19.65
   4   2  -2  282.92   20.42
   4  -2  -2  287.08   19.42
   4  -2  -2  268.69   19.71
  -4   2   2  283.45   20.16
  -4   2   2  283.50   19.27
   4   2  -2  306.31   19.99
   4   2  -2  225.06   18.66
   4  -2  -2  280.42   19.30
  -4  -2   2  312.97   19.79
  -4  -2   2  282.59   18.72
  -4  -2   1  163.94   12.29
  -4  -2   1  193.96   12.33
   4  -2  -1  180.14   13.59
  -4   2   1  197.12   13.78
   4   2  -1  199.80   13.83
   4   2  -1  183.23   14.78
  -4   2   1  190.44   14.43
  -4   2   1  196.43   13.18
  -4  -2   1  181.51   12.35
   4  -2  -1  183.65   13.92
   4  -2  -1  183.12   13.12
  -4  -2   1  195.27   14.14
  -4  -2   1  198.24   12.73
   4   2  -1  176.13   12.82
  -4   2   0  277.25   18.40
   4  -2   0  247.60   18.69
  -4  -2   0  252.89   17.74
  -4  -2   0  271.29   17.75
  -4   2   0  252.28   19.43
  -4   2   0  270.03   18.84
   4   2   0  268.09   18.89
  -4   2   0  280.59   18.27
   4  -2   0  261.81   18.90
  -4  -2   0  260.28   17.81
  -4   2   0  264.90   18.72
  -4  -2   0  270.85   18.19
   4  -2   0  267.87   18.32
   4   2   0  274.45   18.22
  -4  -2   0  266.75   19.17
  -4  -2  -1    6.55    2.76
   4  -2   1    2.91    5.12
  -4   2  -1    0.42    4.39
  -4  -2  -1   -3.35    6.68
   4  -2   1    4.10    7.47
  -4   2  -1    1.28    6.13
  -4   2  -1    1.88    4.86
   4   2   1   -3.15    5.94
  -4   2  -1    2.01    5.15
   4   2   1    5.91    3.05
   4  -2   1    2.26    5.74
  -4  -2  -1    1.07    3.89
  -4   2  -1    5.70    3.79
   4  -2   1   -4.68    3.73
   4   2   1    6.16    4.18
  -4   2  -2   64.51    6.12
   4  -2   2   53.70    8.47
   4  -2   2   58.63    6.78
  -4  -2  -2   49.79    4.89
   4  -2   2   58.94    8.35
  -4   2  -2   53.88    7.86
   4   2   2   57.66    7.14
  -4   2  -2   45.17    6.51
   4  -2   2   50.43    7.14
   4   2   2   61.04    5.28
   4   2   2   66.59    7.08
  -4  -2  -2   43.73    5.74
   4  -2   2   60.29    5.16
   4   2   2   49.82    6.01
   4  -2   3  409.57   29.21
  -4  -2  -3  414.96   28.70
  -4   2  -3  455.54   29.14
   4   2   3  449.77   29.51
   4  -2   3  472.61   30.16
   4   2   3  423.45   28.77
   4  -2   3  430.66   28.66
   4   2   3  422.80   29.36
   4  -2   3  390.64   29.29
  -4   2  -3  459.24   29.29
  -4  -2  -3  444.57   29.09
   4   2   3  409.75   29.05
   4  -2   3  430.70   29.78
   4   2   4  111.62    8.99
   4  -2   4  115.94    9.84
  -4  -2  -4  104.45    8.80
  -4   2  -4  127.41    9.18
   4  -2   4  117.20   10.98
   4   2   4  131.13   10.18
   4   2   4  114.93    9.08
  -4   2  -4  107.11    9.49
   4   2   4  112.84    9.88
   4  -2   4  118.87    8.42
   4  -2   4   98.66   10.11
  -4  -2  -4  116.30    9.38
   4   2   4  106.38    9.44
   4  -2   4  128.88   10.74
  -4   2  -5  310.43   21.52
   4   2   5  313.65   21.35
  -4  -2  -5  327.38   21.37
   4  -2   5  292.20   21.67
   4   2   5  327.88   21.99
   4  -2   5  347.24   22.75
   4  -2   5  311.22   20.85
  -4  -2  -5  331.68   22.61
  -4   2  -5  309.57   21.66
   4   2   5  312.95   21.37
   4   2   5  302.45   21.59
   4  -2   5  289.27   20.91
  -4  -2  -5  311.84   21.62
  -4  -2  -6   45.36    5.73
  -4   2  -6   43.31    5.96
   4  -2   6   37.88    6.53
   4   2   6   43.04    5.86
  -4  -2  -6   42.73    7.59
   4   2   6   38.67    6.77
   4  -2   6   41.28    7.72
  -4  -2  -6   51.54    8.16
  -4   2  -6   55.47    6.79
   4   2   6   47.09    5.93
   4  -2   6   42.23    4.17
   4   2   6   31.22    6.15
   4  -2   6   41.39    4.34
  -4  -2  -6   39.64    5.87
   4   2   7   24.01    5.48
  -4  -2  -7   19.33    5.26
  -4   2  -7   21.14    5.32
   4  -2   7   22.40    5.92
   4   2   7   26.02    6.03
   4  -2   7   24.04    7.94
  -4  -2  -7   17.76    7.14
  -4  -2  -7    6.91    7.45
   4   2   7   29.56    5.56
  -4   2  -7   25.14    6.05
   4   2   7   19.64    5.67
   4  -2   7   21.68    3.68
  -4   2  -8  173.47   12.77
   4   2   8  156.46   12.73
  -4  -2  -8  170.55   12.79
   4  -2   8  163.94   12.84
   4  -2   8  169.10   14.18
  -4  -2  -8  181.56   13.96
   4   2   8  167.62   13.22
   4   2   8  158.87   12.80
  -4   2  -8  162.91   13.11
  -4  -2  -8  157.27   13.79
   4  -2   8  166.93   11.80
  -4   2  -9   34.22    6.11
   4  -2   9   35.03    6.22
   4   2   9   41.18    6.66
  -4  -2  -9   36.91    6.45
   4  -2   9   30.00    8.50
   4   2   9   36.57    6.92
  -4  -2  -9   34.00    7.91
  -4  -2  -9   42.78    8.05
   4   2   9   25.62    6.85
  -4   2  -9   35.84    6.88
   4  -2   9   31.57    4.43
  -4  -2 -10   17.83    7.08
  -4   2 -10    5.82    6.06
   4   2  10   -2.67    9.62
   4  -2  10   17.03   11.54
  -4  -2 -10   18.87   10.84
  -4   2 -10   15.53    6.97
   4  -2  10   15.07    3.97
  -4   2 -10   13.40    7.36
  -4  -2 -11   88.27   10.92
  -4   2 -11   78.80    9.09
   4  -2  11  108.35   11.68
   4   2  11   83.86    9.74
  -4  -2 -11   95.64   10.75
  -4   2 -11   92.21    9.78
  -4   2 -11   89.02   11.61
  -4  -2 -11   85.29   10.96
   4  -2  11   86.85    7.38
  -4   2 -12    9.74    6.75
  -4  -2 -12   14.42    7.34
  -4   2 -12   12.98    7.78
   4  -2  12    7.27    9.72
  -4  -2 -12    7.62    8.76
   4   2  12    2.64    7.06
  -4   2 -12    3.83    7.42
  -4  -2 -12    2.43    6.98
   4  -2  12    9.34    4.23
  -4   2 -12   14.12    7.56
  -4   2 -13   -0.59    7.21
  -4  -2 -13    7.49    7.34
   4  -2  13    5.76    9.49
   4   2  13   11.67    7.58
  -4   2 -13   29.41    8.62
  -4  -2 -13    2.66    8.78
  -4   2 -13   17.38    7.76
  -4  -2 -13    3.24    7.58
   4  -2  13   11.67    4.29
  -4   2 -13    9.00    7.57
  -4   2 -14   83.98   10.81
  -4  -2 -14   97.75   11.26
  -4   2 -14   89.83   11.52
   4   2  14  101.81   11.17
   4  -2  14  108.84   13.14
  -4  -2 -14   84.70   11.97
  -4   2 -14   98.65   11.53
   4  -2  14  105.19    8.49
  -4   2 -14  114.05   11.33
  -4  -2 -14  117.58   11.25
  -4  -2 -15  147.91   15.73
  -4   2 -15  156.13   15.55
   4  -2  15  188.58   17.70
   4   2  15  189.00   15.94
  -4   2 -15  229.17   16.39
  -4  -2 -15  175.08   16.65
  -4   2 -15  187.67   16.11
  -4  -2 -15  195.20   16.11
  -4   2 -15  215.31   16.64
  -4   2 -16    2.88    8.66
  -4  -2 -16    1.62    9.29
  -4  -2 -16    6.20    9.19
  -4   2 -17   56.81   10.25
  -4  -2 -17   48.14   11.45
  -4  -2 -17   43.61   10.42
  -4   2 -18   24.37   10.49
  -4  -2 -18   14.18   10.56
   4   2  18   39.57   10.06
  -4  -2 -18   29.53   10.32
  -4   2 -19    1.72   10.33
  -4  -2 -19   20.38   11.32
   4   2  19   15.54    9.95
  -4  -2 -19   -0.46   10.67
  -4   2 -20    4.53   11.22
  -4  -2 -20   31.87   12.26
   4   2  20   11.84   10.46
  -4  -2 -20   10.69   11.13
  -4   2 -21   14.31   12.08
  -4  -2 -21   21.70   13.37
   4   2  21   21.03   11.59
  -4  -2 -21    3.57   12.21
  -4   2 -22   -1.51   12.38
  -4  -2 -22   -2.28   13.54
   4   2  22   38.56   12.61
  -4  -2 -22    0.54   12.84
  -4   2 -23   17.31   13.45
   4   2  23   -7.95   12.61
   4  -3 -20   -5.06   12.87
   4   3 -20    0.53   12.40
   4  -3 -20   -4.34   12.72
   4  -3 -19    5.22   12.69
   4  -3 -19  -13.03   12.83
   4   3 -19    7.66   11.76
   4  -3 -18   -5.37   11.23
   4   3 -18   -1.96   11.44
   4  -3 -18    9.93   11.56
   4  -3 -17    4.70   10.55
   4  -3 -17   -7.13   11.38
   4   3 -17    4.21   10.55
   4  -3 -16   70.25   11.77
   4  -3 -16   72.22   12.61
   4   3 -16   93.21   12.43
   4  -3 -15   -2.11    9.13
   4   3 -15   17.73    9.95
  -4   3  14   27.80    9.95
   4  -3 -14   12.01   11.20
   4  -3 -14   23.08    9.88
   4   3 -14    2.07    9.45
   4  -3 -13   13.88   10.78
  -4   3  13   29.36   11.36
  -4  -3  13   20.33   15.73
   4   3 -13    2.88    9.74
   4  -3 -13   16.51    9.03
   4   3 -13   11.86    8.78
  -4  -3  12  205.08   20.11
   4  -3 -12  239.64   18.11
   4   3 -12  219.67   17.50
  -4   3  12  197.91   17.08
   4  -3 -12  197.95   16.86
   4   3 -12  213.93   17.44
   4  -3 -12  166.34   16.80
  -4   3  11   48.75    9.52
   4   3 -11   50.85    9.87
   4  -3 -11   53.90   10.10
  -4  -3  11   51.38   13.13
  -4  -3  11   49.95    6.05
   4  -3 -11   55.46    8.94
   4  -3 -11   48.28    9.07
   4   3 -11   59.42    9.62
  -4   3  10   -1.19    8.38
  -4  -3  10   -6.16   11.61
   4  -3 -10  -12.15    8.80
   4   3 -10   11.91    8.03
   4   3 -10  -11.92    8.13
   4  -3 -10   -5.09    7.03
  -4  -3  10    3.18    4.12
   4  -3 -10    4.27    7.48
   4   3  -9   21.68    7.86
   4  -3  -9   23.18    7.66
  -4  -3   9   18.94    4.28
  -4   3   9   18.97    8.37
   4   3  -9   22.32    8.29
   4  -3  -9   31.04    8.81
  -4  -3   9   12.78   11.57
   4  -3  -9   18.34    7.51
   4  -3  -9   28.16    7.79
   4   3  -8   19.55    3.91
   4   3  -8   18.76    7.41
  -4  -3   8   21.51    4.12
   4  -3  -8   15.45    6.94
  -4  -3   8   26.96   11.24
   4  -3  -8   15.60    8.34
   4   3  -8    5.65    8.32
  -4   3   8   12.41    8.15
   4  -3  -8   20.61    6.89
   4   3  -8   14.49    4.18
   4  -3  -8    8.43    6.93
  -4  -3   7   89.88    6.98
   4  -3  -7  101.17    9.81
   4   3  -7   80.86    6.73
   4   3  -7   90.69   10.06
   4   3  -7   82.32   10.39
   4  -3  -7   93.76   10.20
  -4  -3   7   83.52   12.66
  -4   3   7  100.50   10.14
   4   3  -7   72.25    6.88
   4  -3  -7  103.10    9.62
   4  -3  -7   85.46    9.67
  -4  -3   6  356.32   22.56
   4   3  -6  311.36   22.40
   4  -3  -6  404.64   24.55
  -4   3   6  384.14   24.57
   4   3  -6  383.26   24.74
   4  -3  -6  437.85   27.90
   4   3  -6  299.96   22.46
   4   3  -6  360.35   24.90
   4  -3  -6  369.13   27.26
  -4  -3   5   26.05    3.66
   4   3  -5   25.40    7.30
   4   3  -5   37.08    7.66
   4  -3  -5   35.45    8.64
  -4   3   5   58.68   16.82
   4   3  -5   15.95   10.19
  -4   3   5   40.30    8.66
   4  -3  -5   29.97    9.18
   4  -3  -5   27.58    8.91
  -4  -3   4    2.22    2.84
   4  -3  -4    1.75    7.12
   4   3  -4    3.02    6.59
  -4   3   4   -4.39   10.72
   4   3  -4    2.57    8.55
  -4  -3   4   -2.34    5.68
  -4   3   4   14.09    7.61
   4  -3  -4   -0.23    5.81
  -4   3   4    5.46    5.73
   4  -3  -4    2.62    5.96
   4   3  -4    2.15    2.55
  -4  -3   3   26.36    3.74
   4  -3  -3   36.13    6.24
   4   3  -3   29.45    8.94
  -4   3   3   50.23    8.08
   4   3  -3   32.02    7.04
  -4   3   3   37.07    8.10
   4  -3  -3   42.64    6.27
  -4  -3   3   26.74    3.98
   4  -3  -3   23.85    6.88
  -4  -3   3   34.36    4.22
   4   3  -3   33.17    3.84
   4  -3  -3   26.76    5.91
  -4   3   3   51.94    6.61
  -4  -3   2  685.20   44.10
   4  -3  -2  669.12   44.90
   4   3  -2  745.96   46.15
  -4   3   2  698.16   45.96
   4   3  -2  700.83   45.28
  -4   3   2  695.55   45.38
  -4  -3   2  504.94   44.15
   4  -3  -2  637.31   44.93
  -4   3   2  728.66   45.77
  -4   3   2  707.54   44.69
   4  -3  -2  715.36   44.99
  -4  -3   2  692.42   44.09
   4   3  -2  658.26   44.20
  -4  -3   2  700.08   44.28
   4  -3  -2  717.49   44.89
  -4  -3   1    1.78    3.18
   4  -3  -1    4.54    5.66
  -4  -3   1    8.73    3.37
  -4   3   1   10.31    6.76
   4   3  -1   10.99    6.97
  -4   3   1   -6.65    8.70
   4   3  -1    6.30    8.99
   4  -3  -1    9.29    5.44
  -4   3   1    5.73    7.61
   4  -3  -1    6.96    6.32
  -4  -3   1    1.56    3.59
   4   3  -1   10.21    3.85
  -4   3   1   16.82    4.80
  -4  -3   1    6.69    3.91
   4  -3  -1    5.01    4.91
   4  -3   0  305.60   20.31
  -4  -3   0  314.72   19.48
  -4  -3   0  295.90   19.41
   4   3   0  318.72   21.16
  -4   3   0  283.68   21.83
  -4   3   0  294.43   21.12
   4   3   0  313.16   22.39
   4  -3   0  296.24   20.52
  -4  -3   0  194.16   19.48
  -4   3   0  293.73   19.80
  -4   3   0  293.51   21.41
  -4  -3   0  316.47   19.95
   4  -3   0  296.30   20.03
   4   3   0  278.10   19.68
  -4  -3  -1   90.05    7.20
  -4  -3  -1   93.76    7.05
  -4   3  -1   96.68    9.56
   4   3   1   97.00   10.04
  -4   3  -1   88.72   10.62
  -4  -3  -1   54.60    7.33
  -4   3  -1   86.62    7.49
   4   3   1   96.10    9.85
   4   3   1   93.41    7.72
  -4  -3  -1  107.03    8.20
   4  -3   1   89.94    7.69
  -4   3  -2  168.01   12.82
  -4  -3  -2  180.61   12.57
   4   3   2  196.89   14.55
  -4   3  -2  165.45   13.89
  -4   3  -2  155.79   15.03
   4   3   2  195.39   14.47
  -4   3  -2  161.84   13.17
  -4   3  -2  173.36   12.43
  -4  -3  -2  181.44   13.25
   4  -3   2  163.97   12.67
   4   3   2  180.89   12.96
  -4   3  -3    8.24    4.52
  -4  -3  -3   -0.13    4.40
  -4   3  -3    4.43    6.25
  -4   3  -3   16.83    8.89
   4   3   3    9.60    7.11
   4   3   3   -0.28    6.84
  -4   3  -3    9.03    5.41
  -4  -3  -3    7.21    5.42
   4   3   3   17.15    5.53
   4  -3   3    4.47    4.14
  -4  -3  -4  322.85   23.22
  -4   3  -4  321.38   23.14
   4   3   4  369.21   24.80
  -4   3  -4  324.43   26.47
   4   3   4  341.83   23.15
  -4   3  -4  330.42   23.37
   4   3   4  368.38   24.34
  -4  -3  -4  354.71   23.86
   4  -3   4  322.99   23.49
   4   3   4  325.30   23.31
  -4  -3  -5  272.48   21.36
  -4   3  -5  274.00   18.75
  -4   3  -5  250.39   22.81
  -4  -3  -5  279.80   22.05
   4   3   5  279.44   20.90
   4  -3   5  274.37   22.90
   4   3   5  284.29   18.65
   4   3   5  252.20   19.70
  -4   3  -5  233.00   18.83
  -4  -3  -5  258.28   21.92
   4  -3   5  241.92   19.51
  -4   3  -6  283.63   20.27
  -4  -3  -6  274.76   20.69
  -4  -3  -6  334.66   22.00
   4  -3   6  331.86   23.15
   4   3   6  324.04   21.51
  -4   3  -6  275.99   20.47
   4   3   6  327.47   20.41
  -4  -3  -6  286.87   23.62
   4  -3   6  258.72   19.29
   4  -3   6  295.70   19.45
  -4  -3  -7    5.31    5.87
  -4   3  -7    8.64    5.40
   4  -3   7    3.31   10.21
   4   3   7   -7.38    7.62
  -4  -3  -7   -3.92    8.67
   4   3   7    5.08    6.05
  -4   3  -7   -0.80    5.90
   4  -3   7    1.91    2.90
  -4  -3  -7   -3.87    6.87
  -4   3  -8  317.30   20.94
  -4  -3  -8  307.18   21.05
   4  -3   8  351.64   23.94
  -4  -3  -8  360.36   22.69
   4   3   8  332.87   22.22
   4  -3   8  273.79   19.72
  -4   3  -8  266.94   20.98
  -4  -3  -8  327.74   21.66
   4  -3   8  284.47   19.70
  -4   3  -9  230.43   15.76
  -4  -3  -9  259.44   16.24
   4  -3   9  265.58   19.35
  -4  -3  -9  284.93   18.07
   4   3   9  227.74   16.96
   4  -3   9  173.33   14.02
  -4   3  -9  226.27   15.91
  -4  -3  -9  243.63   16.76
   4  -3   9  206.93   14.07
  -4  -3 -10   93.17    9.06
  -4   3 -10   65.28    7.94
   4  -3  10   79.40   12.96
  -4  -3 -10   80.11   11.50
   4   3  10   92.35   10.03
  -4   3 -10   71.56    8.61
   4  -3  10   54.77    5.15
   4  -3  10   62.15    5.16
  -4  -3 -10   64.34    9.37
  -4  -3 -11   90.42    9.74
   4  -3  11   79.17   13.19
   4   3  11  110.68   11.21
  -4  -3 -11  104.50   12.46
   4  -3  11   67.80    5.93
  -4  -3 -11   93.72   10.41
  -4  -3 -12   22.58    8.01
  -4   3 -12    5.14    7.29
   4  -3  12   13.64   12.10
   4   3  12   16.51    9.38
  -4  -3 -12    8.50   10.88
  -4   3 -12   14.14    8.04
  -4  -3 -12   18.00    8.71
  -4  -3 -13   -3.88    8.65
  -4   3 -13   13.11    7.85
  -4   3 -13    4.01   10.41
  -4   3 -13   -3.87    8.55
  -4  -3 -13    3.95    9.25
  -4  -3 -14   11.76   11.17
  -4   3 -14   18.74    8.37
  -4   3 -14   -5.66    9.23
  -4   3 -14    5.57   11.56
  -4  -3 -15   16.63    9.62
  -4   3 -15   28.58    8.95
  -4   3 -15    8.37    9.73
  -4   3 -15   10.16   10.81
  -4  -3 -16   40.69   10.63
  -4   3 -16   29.27    9.80
  -4   3 -16   48.70   11.06
  -4   3 -16   43.87   11.94
  -4  -3 -17   14.72   10.87
  -4   3 -17   21.69   10.06
  -4   3 -17   17.70   10.97
  -4   3 -17   34.80   12.47
  -4  -3 -17   12.54   11.82
  -4   3 -18    3.70   10.86
  -4  -3 -18   12.71   13.64
  -4   3 -18   17.17   11.73
  -4  -3 -18    2.52   11.93
  -4   3 -18   22.76   14.05
  -4  -3 -19  -14.91   12.45
  -4   3 -19    5.21   11.35
  -4  -3 -19    3.71   12.58
  -4   3 -19   15.66   13.44
  -4  -3 -20   74.30   15.34
  -4  -3 -20   44.30   14.68
  -4   3 -20  105.41   17.01
  -4  -3 -21   14.26   14.40
   4   3  21   -1.92   12.16
   4  -4 -18   73.57   14.55
   4   4 -17   10.54   13.58
   4  -4 -17   26.80   13.16
   4  -4 -17   -0.56   13.17
   4   4 -16   14.64   13.60
   4  -4 -16   -0.49   11.80
   4  -4 -16   -8.58   12.17
   4   4 -15    0.55   13.28
   4  -4 -15    7.97   15.92
   4  -4 -15   -3.59   15.28
   4   4 -14  -18.42   12.24
   4  -4 -14    9.80   10.73
   4  -4 -14    6.85   11.15
   4  -4 -13    5.08   10.18
   4   4 -13    2.54   11.77
   4  -4 -13  -18.12   11.02
   4   4 -12   55.88   12.70
   4  -4 -12   68.13   11.11
   4  -4 -12   73.55   11.51
   4   4 -11   21.04   10.83
   4  -4 -11    3.45    8.74
   4  -4 -11   12.53    9.61
   4   4 -10  142.94   15.45
   4  -4 -10  128.03   14.22
   4  -4 -10  162.85   14.60
  -4   4   9   -9.57   10.06
   4   4  -9   11.83   10.35
   4  -4  -9   -6.71   11.02
   4  -4  -9   11.65   11.03
   4   4  -8   22.09   10.29
   4  -4  -8   26.03    8.77
   4   4  -8   20.17    8.76
   4  -4  -8   29.61   11.03
  -4   4   8   36.83   11.32
   4  -4  -8   36.72    8.96
   4  -4  -8   26.62    9.38
   4  -4  -7    1.31    7.81
   4   4  -7   12.06    8.47
   4   4  -7   18.50   11.23
   4  -4  -7    8.59    9.78
  -4   4   7   13.57   10.42
   4  -4  -7   11.59    7.91
   4  -4  -7    8.36    8.08
   4  -4  -6  264.35   18.64
   4  -4  -6  281.80   19.30
   4   4  -6  270.18   18.65
  -4   4   6  253.15   19.22
   4   4  -6  287.02   20.38
   4  -4  -6  260.60   18.27
  -4  -4   6  178.01   16.07
  -4   4   6  252.28   19.90
   4  -4  -6  258.83   18.37
   4   4  -5  237.69   18.66
   4   4  -5  204.21   16.69
  -4   4   5  237.20   17.52
  -4  -4   5  167.25   13.98
   4  -4  -5  245.73   16.33
  -4   4   5  235.60   18.00
   4  -4  -5  210.14   16.30
   4   4  -4   37.64    9.27
  -4   4   4   42.49   11.40
  -4   4   4   41.69    9.85
   4   4  -4   28.91   11.55
  -4  -4   4   35.95    4.82
   4  -4  -4   36.71    8.13
  -4   4   4   29.60   10.23
   4  -4  -4   40.95    7.85
  -4  -4   3  120.02    9.38
  -4   4   3  130.23   13.59
   4   4  -3  127.44   12.80
  -4   4   3  116.47   14.54
   4   4  -3  140.46   15.00
  -4  -4   3  119.51    9.38
   4  -4  -3  121.19   11.69
  -4   4   3  134.07   13.80
  -4  -4   3  121.41    9.37
   4  -4  -3  142.07   11.37
  -4  -4   2   30.33    4.97
  -4  -4   2   41.87    4.84
   4   4  -2   42.80    9.43
   4   4  -2   24.02   11.58
  -4   4   2   39.44   10.08
  -4   4   2   31.70   11.14
  -4   4   2   29.86   10.21
  -4  -4   2   22.13    5.24
   4  -4  -2   35.95    7.49
   4  -4  -2   35.82    7.11
  -4  -4   2   37.38    5.32
  -4  -4   1    9.89    4.52
  -4  -4   1    9.30    4.17
   4   4  -1   19.82    9.11
  -4   4   1   12.07    9.28
  -4   4   1   -0.45   10.55
   4   4  -1   23.84   11.54
   4  -4  -1   -2.65    7.14
  -4  -4   1   -1.04    4.73
  -4   4   1   25.66    9.89
   4  -4  -1    3.63    5.97
  -4  -4   1    4.21    5.02
  -4  -4   0  102.75    8.05
  -4  -4   0   69.98    7.86
  -4   4   0  100.85   12.97
  -4   4   0  111.97   11.83
   4   4   0  130.28   14.22
   4   4   0  110.12   11.94
   4   4   0   96.30   12.35
  -4  -4   0   47.80    8.27
   4  -4   0   95.02    9.77
  -4   4   0  119.35   13.22
  -4  -4   0  110.46    8.74
   4  -4   0  114.28    9.10
  -4  -4  -1    3.68    4.70
  -4  -4  -1    3.15    4.59
  -4   4  -1    9.68    8.98
   4   4   1   -0.36    9.72
  -4   4  -1   -5.61   10.50
   4   4   1   -0.95   11.94
  -4  -4  -1    4.70    5.03
  -4   4  -1  -16.97   10.37
   4  -4   1    6.59    6.78
   4   4   1  -12.40   10.36
  -4  -4  -1    4.57    5.98
   4  -4   1   -0.18    5.53
  -4  -4  -2   15.71    4.92
  -4  -4  -2    1.94    4.65
   4   4   2   -5.16   11.81
   4   4   2    8.67    9.87
  -4   4  -2   -4.10    8.77
  -4   4  -2   -0.43   10.22
   4  -4   2    6.76    6.65
  -4  -4  -2   -0.15    5.20
   4   4   2   -4.68    9.44
  -4  -4  -2    5.12    6.46
   4  -4   2    7.73    5.11
  -4  -4  -3   69.42    6.93
  -4  -4  -3   59.68    6.45
  -4   4  -3   62.95    9.74
   4   4   3   80.82   11.21
  -4   4  -3   60.08   11.44
   4   4   3   67.34   10.56
  -4  -4  -3   27.47    6.94
  -4  -4  -3   62.25    8.30
   4  -4   3   59.80    6.53
  -4  -4  -4   24.02    6.07
  -4  -4  -4   14.95    4.99
  -4   4  -4   22.01   10.60
  -4   4  -4   29.70    8.64
   4   4   4   21.41   10.10
   4   4   4   40.79    9.78
  -4  -4  -4   27.15    5.82
  -4  -4  -4   24.86    7.73
   4  -4   4   17.56    4.97
  -4   4  -5   28.20    6.10
  -4  -4  -5   29.95    6.52
   4   4   5   43.31   10.11
  -4   4  -5   28.56    8.44
  -4   4  -5   24.77   10.87
  -4  -4  -5   32.66   10.70
   4   4   5   50.66    9.90
  -4   4  -5   21.94    6.83
  -4  -4  -5   40.05    8.50
   4  -4   5   30.64    4.70
  -4   4  -6   29.27    6.24
  -4  -4  -6   30.03    6.86
  -4   4  -6   26.92   10.64
  -4   4  -6   26.56    8.48
  -4  -4  -6   22.66   10.62
   4   4   6   28.47   10.17
  -4   4  -6   17.69    6.91
  -4  -4  -6   21.66    8.61
  -4   4  -7  233.37   18.65
  -4  -4  -7  261.40   19.07
   4   4   7  278.59   21.21
  -4   4  -7  250.18   19.04
  -4  -4  -7  294.27   20.44
  -4  -4  -8    1.82    8.58
  -4   4  -8   11.70    6.35
  -4   4  -8   -0.92    7.13
  -4  -4  -8   -2.22    9.35
  -4  -4  -9   -7.71    8.81
  -4   4  -9   -1.21    6.47
  -4   4  -9   12.63    7.34
  -4  -4  -9   -1.96   11.74
  -4  -4 -10   54.89    9.36
  -4  -4 -10   46.77   10.75
  -4  -4 -11   18.53    9.14
  -4  -4 -11   31.41   10.68
  -4  -4 -12    5.39    9.74
  -4  -4 -12    6.87   10.77
  -4  -4 -13   63.97   11.34
  -4  -4 -13   70.83   12.94
  -4  -4 -14  131.50   15.16
  -4  -4 -14  122.86   15.57
  -4  -4 -15   22.16   15.75
  -4  -4 -15    9.46   17.10
  -4  -4 -16   -0.46   11.74
  -4   4 -16  -13.04   14.90
  -4  -4 -16    6.05   13.22
  -4   4 -17  -18.14   15.69
  -4  -4 -17   16.09   12.93
  -4  -4 -17   10.87   14.29
  -4  -4 -18   13.34   13.81
  -4  -4 -19    5.93   14.42
   4  -5 -15    5.73   13.58
   4  -5 -14    4.98   14.77
   4  -5 -14   -2.81   15.60
   4  -5 -13    1.43   12.64
   4  -5 -13   10.71   13.57
   4  -5 -12   -1.83   11.98
   4  -5 -12    5.10   13.36
   4  -5 -11   32.88   11.85
   4  -5 -11   40.68   12.97
   4  -5 -10   13.46   11.29
   4  -5 -10   14.66   12.01
   4  -5  -9   32.50   15.51
   4  -5  -9   50.19   16.49
   4  -5  -8   43.78   15.56
   4  -5  -8   69.23   16.36
   4  -5  -7    6.86   10.46
   4  -5  -7   18.63   10.82
   4  -5  -7   -0.77   10.75
   4  -5  -6   20.71   10.07
   4  -5  -6   13.13   10.07
   4  -5  -6   -0.36    9.56
   4  -5  -5   -6.58    9.50
  -4   5   5   13.39   12.71
   4  -5  -5   -3.19    9.54
   4  -5  -5   27.42    9.79
   4  -5  -4   34.51   10.89
   4  -5  -4   24.92   10.70
  -4   5   4   73.96   14.22
   4  -5  -4   59.13   10.13
  -4   5   3   23.08   12.79
   4  -5  -3   17.38    9.89
   4  -5  -3    8.11    8.95
  -4   5   2    8.10   12.44
   4  -5  -2   17.84    9.61
   4   5  -2    2.10   12.73
   4  -5  -2   14.52    8.71
  -4   5   1   -2.72   12.80
   4  -5  -1    3.87    9.18
   4   5  -1   -5.22   12.36
   4  -5   0   27.33    9.64
   4   5   0  -10.79   12.17
  -4   5   0   11.06   12.85
   4   5   1  123.86   15.34
   4  -5   1  101.36   12.05
  -4   5  -1   97.50   15.86
   4   5   2    8.02   11.95
   4  -5   2    4.00    9.14
  -4   5  -2  -15.52   13.32
   4   5   3  138.04   15.36
   4  -5   3  102.80   12.25
  -4   5  -3   94.10   16.14
  -4  -5  -3  119.50   12.43
   4  -5   4   14.06    9.01
   4   5   4   10.50   12.22
  -4  -5  -4    3.72    9.25
   4   5   5   41.09   12.77
   4  -5   5   49.65    9.77
  -4  -5  -5   42.31   10.63
  -4  -5  -6   18.22   10.63
  -4  -5  -7   14.83   12.08
  -4  -5  -8    3.88   17.73
  -4  -5  -9   45.45   15.74
  -4  -5 -10   10.69   12.80
  -4  -5 -11   12.76   13.12
  -4  -5 -12   13.92   13.87
  -4  -5 -13   35.23   14.67
  -4  -5 -14   16.36   16.60
   4   6  -3   -5.57   15.40
   4   6  -2   54.04   16.48
   4   6  -1    9.74   15.43
   4   6   0    3.64   15.21
   4   6   1   -0.61   15.02
   4   6   2   13.90   15.17
   4   6   3   73.70   16.77
   4   6   4   15.09   15.48
   5   0 -24    3.12   12.93
   5   0 -23    1.98   12.24
  -5   0  23   13.68   13.27
   5   0 -22   29.96   12.35
  -5   0  22   20.00   14.39
   5   0 -21   15.95   10.83
  -5   0  21    2.37   11.18
   5   0 -21   14.10    9.91
   5   0 -20  142.98   14.37
  -5   0  20  126.55   14.82
   5   0 -20  137.93   13.69
   5   0 -19    1.97    9.06
  -5   0  19  -13.76   11.14
  -5   0  19   11.38   10.13
   5   0 -19   -6.11    8.58
   5   0 -18   36.83    9.41
   5   0 -18   41.55   10.34
  -5   0  18   55.34   12.80
  -5   0  18   66.27   10.44
   5   0 -18   41.98    8.83
   5   0 -17  -11.36    8.29
  -5   0  17    8.68    9.37
   5   0 -17    0.59    8.57
  -5   0  17   11.41    8.71
   5   0 -17   -0.89    7.25
   5   0 -16    8.30    7.47
   5   0 -16   12.68    7.95
  -5   0  16    2.23    8.51
  -5   0  16   -1.02    8.18
   5   0 -16   15.40    6.96
  -5   0  15    4.36    7.76
   5   0 -15   -2.48    7.15
   5   0 -15    2.38    6.95
   5   0 -15    5.71    6.61
   5   0 -14  208.66   15.74
  -5   0  14  208.64   16.27
   5   0 -14  224.53   15.94
   5   0 -14  180.63   15.43
   5   0 -13   14.33    6.63
  -5   0  13    4.07   15.35
   5   0 -13    1.24    5.99
   5   0 -13   -9.27    5.62
   5   0 -12  299.52   21.81
   5   0 -12  337.84   21.88
  -5   0  12  312.30   22.00
  -5   0  12  305.46   21.78
   5   0 -12  296.47   21.69
  -5   0  11    2.76    5.75
   5   0 -11    0.82    4.91
  -5   0  11    4.85    5.42
   5   0 -11    3.55    5.23
  -5   0  11    1.55    5.70
   5   0 -11    4.45    4.80
  -5   0  11    1.76    5.07
  -5   0  10  300.25   23.95
   5   0 -10  362.82   23.93
  -5   0  10  361.74   23.97
   5   0 -10  330.21   23.80
  -5   0  10  319.25   23.97
  -5   0  10  336.32   23.81
   5   0 -10  407.13   23.89
   5   0  -9   -5.81    4.84
  -5   0   9   -5.77    4.79
   5   0  -9    0.67    4.56
  -5   0   9   -3.41    5.23
   5   0  -9    0.64    4.55
  -5   0   9    0.29    4.89
   5   0  -8 3718.01  245.83
  -5   0   8 3911.05  245.79
   5   0  -8 3775.48  245.70
  -5   0   8 3572.77  245.83
  -5   0   8 3761.01  245.78
   5   0  -8 3684.35  245.79
   5   0  -7    2.10    4.04
  -5   0   7   -0.45    3.93
   5   0  -7   -0.69    3.73
  -5   0   7    0.13    4.95
  -5   0   7    1.46    4.51
   5   0  -7   -1.30    4.19
   5   0  -6   -0.82    3.92
  -5   0   6    5.91    3.51
   5   0  -6   -0.74    3.44
  -5   0   6   -1.18    4.64
  -5   0   6   -0.65    4.26
   5   0  -6    0.34    3.88
   5   0  -5    4.72    3.74
   5   0  -5    3.33    2.88
  -5   0   5   -1.62    3.01
  -5   0   5    0.41    4.44
   5   0  -5    1.73    3.62
   5   0  -5   -1.56    3.54
  -5   0   4  858.62   53.72
   5   0  -4  827.71   53.68
  -5   0   4  752.21   53.95
   5   0  -4  797.26   53.91
   5   0  -4  794.71   53.93
   5   0  -3    4.43    1.91
  -5   0   3   -1.53    2.13
   5   0  -3   -0.08    3.38
   5   0  -3   -0.77    3.32
   5   0  -2  876.39   57.06
   5   0  -2  818.23   57.10
   5   0  -2  902.11   57.14
   5   0  -1   -1.94    3.67
   5   0  -1    1.57    4.24
   5   0  -1   -2.08    3.06
   5   0   0 1872.80  121.62
   5   0   0 1827.02  121.61
   5   0   1    1.86    4.15
  -5   0  -1   -1.09    1.50
   5   0   1   -5.24    2.09
   5   0   1    2.42    4.35
   5   0   1   -0.32    3.97
   5   0   2   16.37    4.20
   5   0   2    7.47    2.60
  -5   0  -2    4.60    2.18
  -5   0  -2    8.11    3.27
   5   0   2   10.51    4.19
   5   0   3    1.55    4.57
   5   0   3   -2.79    3.28
  -5   0  -3   -0.23    2.48
  -5   0  -3   -3.12    3.45
   5   0   3    0.27    4.30
   5   0   4 3064.90  202.54
   5   0   4 3195.78  202.64
  -5   0  -4 3026.68  202.64
  -5   0  -4 3054.31  202.59
   5   0   5   -0.47    5.01
  -5   0  -5    3.05    4.21
   5   0   5   -1.60    3.94
   5   0   5   -2.15    3.51
  -5   0  -5   -2.57    3.64
  -5   0  -6  205.92   13.69
   5   0   6  195.84   13.90
   5   0   6  191.78   13.48
   5   0   6  178.57   13.40
  -5   0  -6  173.97   13.37
   5   0   7    5.78    5.36
  -5   0  -7   -2.84    4.67
   5   0   7   -2.70    4.41
   5   0   7   -5.84    4.76
  -5   0  -7   -2.50    3.94
   5   0   7    2.10    4.78
   5   0   8  528.62   33.73
  -5   0  -8  517.59   33.68
   5   0   8  517.95   33.60
   5   0   8  506.20   33.55
  -5   0  -8  509.78   33.50
   5   0   8  415.18   33.49
   5   0   9   -2.91    5.90
  -5   0  -9    4.09    5.08
   5   0   9    0.18    5.16
   5   0   9   -6.03    4.89
  -5   0  -9   -8.11    4.85
   5   0   9   10.10    5.26
   5   0  10    9.28    6.27
  -5   0 -10    8.74    4.99
   5   0  10   10.33    5.14
   5   0  10   11.56    4.83
   5   0  10    8.52    5.27
  -5   0 -10   -1.33    4.66
  -5   0 -11    4.63    5.70
   5   0  11    3.50    5.59
   5   0  11   10.13    5.79
  -5   0 -11    5.34    5.17
   5   0  11   -7.50    5.52
  -5   0 -12   15.38    6.19
   5   0  12   16.50    6.37
   5   0  12    6.52    6.03
  -5   0 -12    5.98    5.27
  -5   0 -13   10.62    9.95
  -5   0 -13    7.59    7.60
   5   0  13    0.26    7.23
   5   0  13   11.48    7.23
  -5   0 -13   -0.24    6.57
  -5   0 -14   83.24   10.15
  -5   0 -14  133.31   10.78
   5   0  14  109.18   10.71
   5   0  14  106.80   10.42
  -5   0 -14   86.62    9.66
  -5   0 -15    5.98    7.94
   5   0  15   -0.30    7.74
  -5   0 -15   10.86    7.82
   5   0  15    0.60    7.10
  -5   0 -15    3.60    6.78
  -5   0 -16  329.40   25.71
   5   0  16  363.31   25.91
  -5   0 -16  406.07   26.07
   5   0  16  356.63   25.80
  -5   0 -16  323.48   25.32
   5   0  17   -5.89    8.91
  -5   0 -17   -8.01    8.70
  -5   0 -17   12.06    7.62
  -5   0 -18   11.83    9.34
  -5   0 -18    8.09    8.38
  -5   0 -19   -9.54   10.07
  -5   0 -19   -6.81    8.97
  -5   0 -20  158.50   15.09
  -5   0 -20  117.15   13.87
  -5   0 -21    0.49   11.57
  -5   0 -21    3.57    9.96
  -5   0 -22    2.59   13.18
  -5   0 -22    9.54   10.75
  -5   0 -23  -18.65   13.21
   5   1 -24   38.18   13.56
   5  -1 -24   20.03   13.10
   5  -1 -23   99.60   14.46
   5   1 -23   54.74   13.73
  -5   1  23   71.91   14.49
   5  -1 -23   66.62   13.76
   5  -1 -22   26.48   12.57
   5   1 -22    4.05   11.63
  -5   1  22   38.03   13.27
   5  -1 -22   22.29   11.66
   5  -1 -21   18.39   11.35
   5   1 -21   17.32   10.74
  -5   1  21   14.22   11.45
   5  -1 -21   -8.39   10.52
   5  -1 -20   49.37   11.21
   5   1 -20   24.09   10.05
  -5   1  20   25.47   11.01
   5  -1 -20   18.34   10.37
   5  -1 -19   21.73   10.72
   5   1 -19   41.71    9.80
  -5   1  19   48.26   10.95
   5  -1 -19   40.88   10.13
   5  -1 -18   -6.56    9.68
   5   1 -18    3.09    8.87
   5  -1 -18    8.16   10.01
   5   1 -18   11.38    9.29
  -5   1  18    0.35    9.54
  -5  -1  18    5.78   10.96
  -5   1  18    5.97   10.01
   5  -1 -18   12.19    8.92
   5  -1 -17   85.63   10.83
   5   1 -17   58.89    9.85
   5  -1 -17   89.42   11.41
   5   1 -17   97.97   10.87
  -5  -1  17   82.41   13.13
  -5   1  17   74.37   12.11
  -5   1  17   94.07   11.17
   5  -1 -17   79.45   10.51
   5   1 -17   75.79    8.99
   5   1 -16    4.41    7.44
   5  -1 -16    2.78    8.05
   5  -1 -16    7.66    8.63
   5   1 -16   17.50    8.28
  -5  -1  16   20.68    9.53
  -5   1  16   10.01    8.27
  -5   1  16    7.03    7.94
   5   1 -16   -4.20    6.27
   5  -1 -16    2.64    7.80
   5   1 -15   13.80    6.88
   5  -1 -15    7.81    7.62
   5  -1 -15    5.73    7.91
  -5   1  15    0.85    7.75
  -5  -1  15    5.98    8.66
   5   1 -15    2.41    7.38
  -5   1  15   10.20    7.72
   5  -1 -15    5.20    7.39
   5   1 -15   10.63    5.83
  -5  -1  15    6.56    4.99
   5  -1 -14  115.85   11.33
   5   1 -14  123.45   10.83
   5  -1 -14  125.03   11.51
  -5   1  14  116.79   11.61
   5   1 -14  137.82   11.28
  -5  -1  14  139.36   12.62
  -5  -1  14  116.47    9.71
   5   1 -14  103.83    9.98
   5  -1 -14  121.40   11.01
   5   1 -13   97.25    9.49
   5  -1 -13  102.65   10.46
   5  -1 -13   92.10   10.13
  -5   1  13   94.36   10.30
  -5  -1  13   94.90   11.21
   5   1 -13  109.40    9.97
  -5  -1  13  103.92    8.57
   5  -1 -13   85.60    9.94
   5   1 -13  128.64    9.00
   5  -1 -12  171.75   13.02
   5   1 -12  159.12   12.46
   5   1 -12  152.60   13.15
   5  -1 -12  161.28   13.07
  -5   1  12  150.27   16.82
  -5  -1  12  145.60   19.10
  -5  -1  12  144.43   11.69
   5  -1 -12  151.07   12.70
   5   1 -12  180.72   12.01
   5  -1 -11  129.02   11.33
   5   1 -11  161.71   10.83
   5  -1 -11  129.42   11.27
   5   1 -11  143.44   11.29
  -5  -1  11  130.24   12.07
  -5   1  11  135.31   11.23
  -5  -1  11  126.07   10.24
   5   1 -11  145.45   10.42
   5  -1 -11  117.61   11.09
   5   1 -10   62.59    6.37
   5  -1 -10   60.51    7.13
   5   1 -10   63.97    7.22
   5  -1 -10   57.41    7.12
  -5   1  10   48.49    7.03
  -5  -1  10   68.67    8.01
   5   1 -10   54.24    7.85
   5   1 -10   66.52    5.93
  -5  -1  10   55.52    5.83
   5  -1 -10   62.17    6.99
   5  -1  -9   42.59    6.00
   5   1  -9   38.76    5.21
  -5  -1   9   32.94    6.62
   5  -1  -9   31.79    6.17
   5   1  -9   39.85    5.87
  -5   1   9   28.53    5.57
   5   1  -9   40.22    6.61
   5   1  -9   41.86    4.57
   5  -1  -9   33.51    5.64
  -5  -1   9   34.75    4.70
   5   1  -8   19.80    4.22
   5  -1  -8   29.18    5.46
  -5  -1   8   26.26    4.00
  -5  -1   8   21.82    6.28
   5   1  -8   29.05    5.28
   5  -1  -8   21.61    5.32
  -5   1   8   22.88    4.95
  -5   1   8   17.33    6.33
   5   1  -8   25.28    6.23
  -5  -1   8   22.78    4.04
   5  -1  -8   17.70    4.96
  -5  -1   8   22.44    3.96
   5  -1  -8   17.04    5.24
   5   1  -8   14.31    3.56
  -5  -1   7  622.05   41.27
   5  -1  -7  606.06   41.66
   5   1  -7  615.05   41.28
   5  -1  -7  591.72   41.48
   5   1  -7  606.60   41.60
  -5   1   7  627.28   41.49
  -5  -1   7  614.54   41.84
   5  -1  -7  633.96   41.72
   5   1  -7  611.01   41.71
  -5  -1   7  653.67   41.25
  -5   1   7  639.08   41.73
  -5   1   7  630.68   41.83
  -5  -1   7  615.82   41.25
   5   1  -7  625.64   41.17
   5  -1  -7  605.49   41.71
  -5  -1   6 2250.74  149.24
   5   1  -6 2140.55  149.22
   5  -1  -6 2275.01  149.40
   5   1  -6 2202.37  149.48
  -5   1   6 2211.92  149.38
  -5  -1   6 2267.05  149.65
  -5  -1   6 2365.17  149.25
  -5   1   6 2310.64  149.61
   5  -1  -6 2222.06  149.60
  -5  -1   6 2381.17  149.21
   5   1  -6 2340.80  149.21
   5   1  -6 2273.25  149.51
  -5   1   6 2240.67  149.52
   5  -1  -6 2222.69  149.58
   5   1  -5   35.29    4.09
  -5   1   5   36.30    4.91
  -5  -1   5   39.89    6.08
   5  -1  -5   30.87    5.24
   5   1  -5   40.23    5.49
  -5   1   5   35.60    6.33
   5   1  -5   53.49    4.05
   5  -1  -5   41.66    5.41
  -5  -1   5   40.79    4.35
   5   1  -5   44.23    6.15
  -5   1   5   38.73    5.92
   5  -1  -5   44.20    5.17
   5   1  -4  119.59    8.80
   5  -1  -4  131.17    9.59
  -5  -1   4  131.65   10.17
   5   1  -4  115.59    9.82
  -5   1   4  115.39    9.40
   5  -1  -4  124.62    9.69
  -5  -1   4  145.16    8.94
   5  -1  -4  126.07   10.66
   5   1  -4  125.55    9.05
   5  -1  -4  129.91    9.79
  -5   1   4  125.21    9.94
   5   1  -3   -5.07    1.74
  -5  -1   3    0.14    4.85
  -5   1   3    1.23    3.56
   5   1  -3    4.39    4.38
   5  -1  -3   -0.26    3.79
   5  -1  -3   -3.53    3.77
   5  -1  -3    0.13    5.93
   5   1  -3    7.57    2.88
  -5   1   3    4.99    4.56
   5  -1  -3    2.29    3.95
   5  -1  -2 1780.44  112.03
   5  -1  -2 1671.25  111.79
  -5   1   2 1577.00  111.80
   5   1  -2 1757.36  111.98
   5   1  -2 1676.23  111.81
   5  -1  -2 1636.06  112.06
   5  -1  -2 1658.95  112.10
  -5   1   2 1728.30  111.94
   5   1  -2 1703.73  111.83
   5   1  -2 1804.81  111.75
   5   1  -1    6.92    3.64
   5  -1  -1   -2.34    4.86
  -5   1   1    4.73    3.53
  -5   1   1    1.85    3.04
   5   1  -1    2.44    3.87
   5  -1  -1    2.10    5.32
  -5   1   1    1.36    4.31
  -5   1   1    0.37    4.25
   5   1  -1    0.57    2.86
   5   1   0    2.48    2.29
  -5  -1   0    0.48    2.09
   5  -1   0    9.81    5.07
  -5   1   0    3.65    3.71
   5   1   0   -6.59    3.89
   5  -1   0   -4.30    5.50
  -5  -1   0    2.87    2.32
  -5   1   0   -2.29    4.28
  -5  -1   0    1.33    3.33
  -5   1   0    5.66    4.04
  -5  -1   0    1.98    3.20
   5   1   1    0.05    2.90
  -5   1  -1    7.83    4.02
   5  -1   1   -1.60    5.29
  -5  -1  -1    3.79    2.56
   5  -1   1    0.58    5.06
   5  -1   1   -0.12    4.56
   5   1   1    1.37    3.90
   5   1   1   -0.30    3.56
   5  -1   1   -0.34    5.67
  -5   1  -1   -9.44    4.55
   5   1   1    2.85    4.21
   5  -1   1    2.64    3.17
   5  -1   2  514.99   33.93
  -5   1  -2  460.96   33.72
   5   1   2  558.72   33.52
  -5  -1  -2  513.29   33.44
   5  -1   2  481.14   33.81
  -5  -1  -2  436.34   33.73
   5   1   2  491.36   33.66
  -5   1  -2  494.21   33.83
   5   1   2  502.71   33.53
   5  -1   2  471.57   33.99
   5   1   2  570.56   33.78
   5  -1   2  518.04   33.91
   5   1   3  118.41    9.07
  -5   1  -3  115.56    9.24
  -5  -1  -3  103.69    8.81
   5  -1   3  127.06    9.92
  -5   1  -3  110.83    9.22
   5  -1   3  119.66    9.62
   5   1   3  107.57    9.26
  -5   1  -3  142.39    9.65
  -5  -1  -3  131.53    9.12
   5   1   3  129.85    9.50
   5  -1   3  127.09    9.74
  -5   1  -3  105.26    9.25
   5   1   4   24.44    4.88
  -5  -1  -4   18.93    3.90
  -5   1  -4   25.75    4.56
   5  -1   4   30.85    5.70
   5   1   4   28.46    4.77
  -5   1  -4   26.77    5.05
  -5   1  -4   22.71    5.39
  -5  -1  -4   26.13    4.60
  -5   1  -4   29.22    4.77
   5   1   4   27.43    5.32
   5   1   5    3.95    4.59
  -5   1  -5    9.15    4.37
  -5  -1  -5   -2.72    4.07
   5   1   5   10.45    4.63
  -5   1  -5    2.46    4.72
   5  -1   5    1.73    5.08
  -5   1  -5    2.24    4.97
  -5  -1  -5    5.00    4.17
  -5   1  -5   -0.43    4.23
   5   1   5    3.84    5.04
  -5   1  -6  859.32   58.23
  -5  -1  -6  902.35   58.15
   5   1   6  936.07   58.19
   5   1   6  832.42   58.12
   5  -1   6  868.26   58.35
  -5   1  -6  875.62   58.30
  -5  -1  -6  936.82   58.27
   5   1   6  844.01   58.21
  -5   1  -6  828.79   58.14
   5   1   7  360.67   24.00
  -5  -1  -7  356.54   23.93
  -5   1  -7  363.62   24.01
   5  -1   7  350.87   24.24
   5   1   7  342.69   23.90
  -5   1  -7  342.01   24.11
  -5  -1  -7  355.78   23.98
   5   1   7  336.88   24.09
  -5   1  -7  330.12   23.66
  -5  -1  -8  162.99   11.86
   5   1   8  170.35   12.18
  -5   1  -8  144.71   12.05
   5  -1   8  151.18   12.18
   5   1   8  165.35   11.88
  -5   1  -8  146.56   12.17
  -5  -1  -8  149.33   11.91
  -5   1  -8  155.10   11.47
   5   1   8  142.44   12.15
   5   1   9  351.28   23.12
  -5  -1  -9  331.62   23.05
  -5   1  -9  333.38   23.12
   5  -1   9  309.56   23.26
   5   1   9  339.80   22.96
  -5   1  -9  310.77   23.08
  -5   1  -9  332.33   22.58
  -5  -1  -9  335.24   23.03
   5   1   9  317.77   23.01
   5   1  10  425.37   28.97
  -5   1 -10  456.77   29.13
   5  -1  10  421.06   29.27
   5   1  10  411.18   28.89
  -5   1 -10  412.17   28.97
  -5  -1 -10  414.56   28.86
  -5   1 -10  409.79   28.46
  -5  -1 -11    6.11    6.80
   5  -1  11   -0.26    6.97
   5   1  11    6.64    5.99
  -5   1 -11   -4.44    6.15
  -5  -1 -11   -4.85    5.57
  -5   1 -11    5.94    4.67
  -5   1 -12   20.93    6.89
  -5  -1 -12   22.61   11.63
   5  -1  12    8.75   10.15
   5   1  12   15.86    9.26
   5   1  12   10.55    5.90
  -5  -1 -12    7.82    6.21
   5  -1  12    3.93    3.93
  -5   1 -12   16.43    5.25
  -5   1 -13   11.33    7.20
   5   1  13    5.18    6.82
  -5  -1 -13   13.83    8.08
   5  -1  13   10.00    7.84
   5   1  13   14.69    6.27
  -5   1 -13    8.31    5.46
  -5  -1 -13   17.63    6.51
   5  -1  13   10.85    4.36
  -5   1 -14   32.09    7.99
  -5   1 -14    7.52    8.17
  -5  -1 -14    6.04    8.28
   5  -1  14   14.59    8.41
   5   1  14    3.08    7.31
   5   1  14   11.77    6.65
  -5  -1 -14    7.19    6.95
  -5   1 -14    1.66    5.50
  -5   1 -15   39.50    8.74
  -5  -1 -15   30.34    9.37
   5  -1  15   23.87    9.21
   5   1  15   26.55    8.47
  -5   1 -15   47.06    9.04
   5   1  15   40.96    7.94
  -5  -1 -15   26.30    7.77
  -5   1 -15   18.47    6.28
  -5   1 -16  175.89   14.79
   5  -1  16  174.88   14.94
   5   1  16  142.05   14.26
  -5  -1 -16  189.28   15.16
  -5   1 -16  194.57   14.78
   5   1  16  148.11   13.80
  -5   1 -16  129.74   12.73
  -5  -1 -16  132.70   13.80
  -5   1 -17   12.73    9.15
   5   1  17   15.12    8.42
  -5  -1 -17   12.72    8.41
  -5   1 -17    4.78    6.58
  -5   1 -18   69.12   11.35
   5   1  18   66.22   10.18
  -5  -1 -18   40.13    9.85
  -5   1 -18   34.57    8.16
  -5  -1 -19   72.29   13.18
  -5   1 -19  102.33   12.88
   5   1  19  105.10   12.26
  -5  -1 -19   93.60   12.15
  -5  -1 -20   -0.96   11.73
  -5   1 -20    6.99   11.05
   5   1  20    1.24   10.18
  -5  -1 -20   11.33   10.11
  -5   1 -21   41.26   12.13
  -5  -1 -21   21.32   12.60
   5   1  21   62.69   11.98
  -5  -1 -21   48.21   11.74
  -5   1 -22   64.08   13.70
  -5  -1 -22   82.74   14.26
   5   1  22   24.99   12.63
  -5  -1 -22   59.50   12.71
  -5  -1 -23   10.15   13.88
  -5   1 -23    5.39   13.13
   5   1  23   -7.97   12.65
  -5  -1 -23  -18.36   12.78
   5   1  24   10.45   13.71
  -5  -1 -24   -9.63   13.43
   5  -2 -22    5.06   13.63
  -5   2  22    3.71   13.18
   5  -2 -22   13.04   12.54
   5  -2 -21   36.13   13.70
  -5   2  21   34.31   13.19
   5  -2 -21   38.88   12.59
   5  -2 -20   39.56   12.35
  -5   2  20   15.88   11.54
   5  -2 -20   20.37   11.40
   5  -2 -19   27.79   11.64
   5  -2 -19   15.74   10.41
   5  -2 -18   24.84   10.59
   5  -2 -18    3.40    9.98
  -5   2  17  208.88   20.31
   5  -2 -17  287.04   21.08
   5   2 -17  273.74   19.68
   5  -2 -17  246.82   20.58
  -5  -2  16  -10.53   14.53
  -5   2  16   10.65   10.78
   5  -2 -16   21.90   10.26
   5   2 -16   -6.21    9.03
   5  -2 -16   -2.01    9.35
   5   2 -16   21.48    7.74
   5  -2 -16   26.23    9.25
   5   2 -15  154.42   13.68
  -5  -2  15  160.59   15.87
  -5   2  15  139.14   13.65
   5  -2 -15  141.67   14.25
   5   2 -15  144.94   12.44
   5  -2 -15  139.83   13.92
   5  -2 -15  129.78   13.55
  -5   2  14   41.81    8.55
   5   2 -14   38.15    8.56
  -5  -2  14   35.24   10.96
   5  -2 -14   27.26    9.20
   5   2 -14   26.83    6.69
   5  -2 -14   23.33    8.59
  -5  -2  14   36.62    4.62
   5  -2 -14   42.15    8.67
  -5  -2  13    9.17   10.08
  -5   2  13   14.66    7.25
   5   2 -13   14.92    7.70
   5  -2 -13    9.67    8.48
  -5  -2  13   13.82    4.77
   5  -2 -13   18.22    7.65
   5   2 -13   17.95    6.13
   5  -2 -13    1.94    7.21
  -5  -2  13    9.57    3.73
   5  -2 -12  248.57   19.88
  -5  -2  12  261.13   18.60
   5   2 -12  294.99   18.99
  -5  -2  12  298.20   21.75
   5   2 -12  271.89   19.98
  -5   2  12  264.74   19.92
   5  -2 -12  275.70   20.15
  -5  -2  12  265.20   18.09
   5  -2 -12  223.85   19.67
  -5   2  11   20.40    7.40
   5   2 -11   19.77    7.60
  -5  -2  11   34.75   10.35
   5  -2 -11   34.03    7.88
  -5  -2  11   22.13    4.50
   5   2 -11   27.31    5.34
   5  -2 -11   21.58    7.62
   5  -2 -11   20.31    8.06
   5   2 -11   22.74    3.66
  -5  -2  10   73.07   23.53
  -5   2  10   55.45   16.28
   5   2 -10   55.42    9.53
   5  -2 -10   66.12    9.39
   5   2 -10   74.54    6.83
  -5  -2  10   62.84    6.08
   5   2 -10   59.18    5.43
   5  -2 -10   67.60    8.04
  -5   2   9    9.94    6.54
  -5  -2   9   20.33    8.89
   5   2  -9   23.04    6.67
   5  -2  -9    6.09    6.92
  -5  -2   9   15.11    3.86
   5   2  -9   22.17    4.45
   5  -2  -9    9.83    5.92
   5   2  -9   15.54    2.69
   5   2  -9    6.75    5.80
  -5   2   8  136.25   10.62
  -5  -2   8  132.38   12.41
   5   2  -8  138.70   10.89
   5  -2  -8  132.12   11.03
  -5  -2   8  129.20    8.90
   5   2  -8  134.30    9.10
   5   2  -8  142.73   10.42
   5   2  -8   99.55    8.34
  -5  -2   7   15.54    3.35
   5   2  -7   17.82    3.53
  -5   2   7   13.17    6.07
   5   2  -7   13.39    6.49
  -5  -2   7   21.37    7.93
   5  -2  -7   16.04    6.63
  -5   2   7   17.60    6.27
   5   2  -7   31.25    2.72
   5   2  -7   17.44    5.24
  -5   2   7   14.17    5.79
   5   2  -7    7.71    2.51
  -5  -2   6   93.43    6.96
   5   2  -6   90.67    6.96
   5   2  -6   94.77    9.58
   5  -2  -6  108.96    9.17
  -5  -2   6  105.47   10.85
  -5   2   6  111.65    8.98
   5  -2  -6  112.04   10.90
   5   2  -6   85.59    6.80
   5   2  -6   96.47    7.05
   5   2  -6   95.80    6.77
   5   2  -6  101.04    8.72
  -5   2   6  101.43    8.77
  -5  -2   5  968.15   61.71
   5   2  -5  908.90   61.70
   5  -2  -5 1006.06   62.58
  -5   2   5  980.27   62.53
  -5  -2   5  940.13   63.23
   5   2  -5  958.66   62.74
  -5   2   5  964.07   62.41
   5   2  -5  929.17   61.74
   5   2  -5  877.67   61.70
   5  -2  -5  992.38   63.09
   5   2  -5  990.10   61.77
   5  -2  -5  910.71   62.48
   5   2  -5  934.15   62.56
   5   2  -4    9.86    5.53
   5  -2  -4   -1.35    5.60
   5  -2  -4    1.05    5.57
  -5   2   4   -0.70    5.61
   5   2  -4    6.64    6.22
   5  -2  -4   -4.55    6.57
   5  -2  -4    0.48    8.28
  -5   2   4    1.96    5.02
   5   2  -4    4.43    2.79
   5  -2  -4   10.48    4.45
   5  -2  -3  628.74   44.16
   5  -2  -3  701.72   44.22
   5   2  -3  662.07   44.57
  -5   2   3  646.19   44.24
   5   2  -3  643.77   44.07
   5  -2  -3  620.72   44.31
  -5   2   3  654.97   44.00
   5   2  -3  714.65   44.34
   5   2  -3  669.84   43.55
   5  -2  -3  635.43   44.08
   5  -2  -2  141.96   11.01
   5   2  -2  142.52   12.00
  -5   2   2  130.18   10.95
   5   2  -2  143.22   10.93
   5  -2  -2  135.55   11.28
  -5   2   2  152.14   10.64
   5  -2  -2  125.53   10.52
   5  -2  -2  133.66   10.31
  -5  -2   2  141.11   10.97
  -5  -2   2  132.13    9.66
   5   2  -2  165.23   11.29
   5   2  -2  123.53    9.63
   5  -2  -1  106.87    9.71
  -5   2   1  102.01   10.64
  -5   2   1  110.76    9.61
   5   2  -1  106.85   10.83
   5   2  -1  111.74    9.84
   5  -2  -1  106.75   10.18
   5  -2  -1  115.07    9.21
  -5   2   1  111.67    9.20
  -5  -2   1  117.39    8.59
  -5  -2   1  111.65    9.87
   5   2  -1  133.98    8.58
  -5   2   0  432.49   28.88
  -5  -2   0  409.51   28.20
   5  -2   0  396.55   29.09
  -5   2   0  406.45   29.53
  -5   2   0  430.44   29.10
  -5  -2   0  454.76   29.14
   5   2   0  446.26   29.23
   5  -2   0  421.55   28.78
  -5   2   0  461.50   28.74
   5  -2   0  392.82   29.20
  -5   2   0  449.89   29.15
  -5  -2   0  439.13   28.65
   5   2   0  436.12   28.70
   5  -2   1  609.59   43.31
  -5  -2  -1  625.19   42.69
  -5   2  -1  660.84   43.26
  -5   2  -1  615.62   43.62
  -5   2  -1  635.39   43.28
   5   2   1  690.89   43.57
  -5  -2  -1  628.36   43.50
   5  -2   1  675.65   43.05
   5  -2   1  551.14   43.32
   5   2   1  657.21   42.68
  -5   2  -1  657.24   42.95
  -5   2  -1  663.49   43.40
   5  -2   1  689.16   43.81
  -5  -2  -1  663.45   43.06
   5   2   1  669.12   43.08
  -5  -2  -2   31.73    3.85
  -5   2  -2   31.47    5.27
   5  -2   2   29.30    7.42
   5  -2   2   24.85    6.13
   5  -2   2   37.21    7.64
  -5   2  -2   25.35    6.62
   5   2   2   23.40    6.20
   5   2   2   29.10    6.14
   5   2   2   31.82    4.09
   5  -2   2   25.67    6.60
  -5   2  -2   28.97    5.82
   5  -2   2   24.08    4.19
  -5  -2  -2   30.00    4.72
   5   2   2   29.36    5.18
   5  -2   3  193.92   14.69
   5   2   3  194.65   13.69
  -5  -2  -3  192.05   13.69
  -5   2  -3  201.88   14.30
   5   2   3  202.15   14.82
   5  -2   3  215.90   15.60
  -5   2  -3  174.42   14.76
   5  -2   3  199.80   13.67
   5   2   3  186.42   13.70
   5  -2   3  179.67   14.88
  -5   2  -3  203.65   14.63
   5   2   3  211.20   14.67
   5  -2   3  208.29   15.30
  -5  -2  -3  215.20   14.25
   5   2   3  176.37   14.24
  -5  -2  -4   30.65    4.80
  -5   2  -4   49.43    5.65
   5  -2   4   28.68    6.40
   5   2   4   26.41    4.91
  -5   2  -4   47.49    7.08
   5  -2   4   41.77    7.85
   5   2   4   37.49    6.49
   5   2   4   49.46    5.13
   5  -2   4   36.62    7.00
  -5   2  -4   38.52    6.50
   5   2   4   48.82    6.21
  -5  -2  -4   48.07    5.66
   5  -2   4   34.91    4.39
   5   2   4   38.30    5.95
   5  -2   4   43.38    7.46
  -5   2  -5  120.65   11.39
  -5  -2  -5  139.96   10.18
  -5   2  -5  146.59   10.78
   5   2   5  125.31   10.18
   5  -2   5  127.86   10.91
   5  -2   5  134.77   12.24
  -5   2  -5  135.13   11.35
   5   2   5  143.27   11.17
   5  -2   5  126.07    9.55
   5   2   5  138.84   10.24
  -5   2  -5  137.02   10.85
   5  -2   5  129.86   11.12
   5  -2   5  121.40    9.77
   5  -2   5  166.15   11.84
   5   2   5  123.67   10.69
  -5  -2  -5  139.80   10.57
  -5  -2  -6  243.66   16.39
  -5   2  -6  230.99   16.46
   5   2   6  233.91   16.31
   5  -2   6  228.03   16.77
   5   2   6  256.06   17.04
  -5   2  -6  221.20   17.19
   5  -2   6  264.79   17.83
   5  -2   6  217.49   15.67
  -5   2  -6  239.09   16.71
  -5  -2  -6  235.60   16.65
   5  -2   6  210.81   15.74
   5   2   6  201.94   16.61
  -5   2  -6  263.79   17.29
  -5  -2  -7   68.14    7.49
  -5   2  -7   94.35    8.85
  -5   2  -7   84.68    8.06
   5   2   7   77.63    7.79
   5  -2   7   79.92    8.38
   5  -2   7  108.94   10.18
   5   2   7   89.75    8.57
  -5   2  -7   64.19    8.86
  -5  -2  -7   94.69    9.40
  -5   2  -7   81.66    8.67
   5  -2   7   78.00    6.68
   5   2   7   78.39    8.25
  -5  -2  -8   53.54    6.80
   5  -2   8   59.53    7.40
  -5   2  -8   50.64    7.02
   5   2   8   66.28    7.01
   5   2   8   60.02    7.74
   5  -2   8   71.19    9.45
  -5   2  -8   63.24    7.80
  -5  -2  -8   45.55    8.38
   5  -2   8   51.60    5.53
  -5   2  -8   65.23    7.81
  -5   2  -9    7.54    5.77
  -5  -2  -9   -0.23    5.55
   5   2   9   12.58    6.60
   5   2   9   -2.58    6.35
   5  -2   9    0.32    7.93
  -5  -2  -9   11.82    7.53
  -5   2  -9    5.04    6.23
  -5   2  -9   -0.28    6.18
   5  -2   9   -1.73    3.82
  -5  -2 -10   11.25   12.76
  -5   2 -10    7.41    6.50
   5   2  10   28.11    8.99
   5  -2  10   22.48   10.85
  -5  -2 -10   11.76   11.16
  -5   2 -10   15.72    7.37
  -5   2 -10    3.27   11.18
   5  -2  10   15.47    4.30
  -5   2 -11   73.83    8.79
  -5  -2 -11   65.76    8.90
   5  -2  11   62.33   10.72
   5   2  11   76.45    8.92
  -5  -2 -11   70.47   10.44
  -5   2 -11   63.26    9.22
  -5  -2 -11   63.04    9.12
   5  -2  11   83.16    6.90
  -5   2 -11   87.88    9.65
  -5  -2 -12   14.32    7.25
  -5   2 -12   -0.30    7.21
   5  -2  12  -19.04    9.51
   5   2  12   15.43    7.11
  -5  -2 -12   21.52    9.18
  -5   2 -12    2.65    8.11
  -5  -2 -12   -8.35    7.22
   5  -2  12    1.43    4.40
  -5   2 -12    4.67    7.51
  -5   2 -13  149.36   12.51
  -5  -2 -13  136.23   12.50
   5  -2  13  141.74   14.14
   5   2  13  125.24   12.26
  -5  -2 -13  134.52   13.50
  -5   2 -13  122.94   12.75
   5  -2  13  145.71   10.38
  -5  -2 -13  103.53   12.46
  -5   2 -13  112.47   12.60
  -5   2 -14   10.58    8.15
  -5  -2 -14    5.93    7.99
   5  -2  14    0.41    9.91
   5   2  14   17.83    8.24
  -5  -2 -14   12.14    9.69
  -5   2 -14    7.14    8.96
  -5  -2 -14   22.82    8.38
   5  -2  14   10.27    4.81
  -5   2 -14   23.20    8.71
  -5   2 -15   14.32    8.54
  -5  -2 -15   24.71    9.31
   5   2  15   17.94    8.93
   5  -2  15   26.49   11.26
  -5   2 -15   40.82    9.69
  -5  -2 -15   27.14    8.54
  -5   2 -15   38.84    9.37
  -5   2 -16    1.85    9.00
  -5  -2 -16    7.62    9.22
  -5   2 -16    9.45   10.00
  -5  -2 -16   -3.55    9.26
  -5   2 -16   15.95    9.99
  -5  -2 -17   -2.14    9.81
  -5   2 -17   11.17   10.39
   5   2  17    7.75    8.55
  -5  -2 -17    6.25    9.48
  -5   2 -17   21.87   10.13
  -5   2 -18   22.75   10.28
  -5  -2 -18   42.98   10.91
   5   2  18   22.51    9.56
  -5   2 -18   12.60   11.26
  -5  -2 -18   10.12   10.46
  -5   2 -18   55.00   11.48
  -5  -2 -19   48.54   11.99
  -5   2 -19   56.66   11.40
   5   2  19    9.55   10.29
  -5   2 -19   50.54   12.02
  -5  -2 -19   40.85   11.23
  -5   2 -20   77.96   13.39
  -5  -2 -20   65.83   15.04
  -5   2 -20   74.77   14.16
   5   2  20   91.09   12.62
  -5  -2 -20   98.98   13.81
  -5   2 -21   17.84   11.83
  -5  -2 -21    5.97   12.52
   5   2  21    1.34   11.25
  -5   2 -21   20.36   12.88
  -5  -2 -21    2.56   12.17
  -5   2 -22   11.64   12.86
  -5  -2 -22   26.91   14.13
  -5   2 -22   22.38   13.76
   5   2  22   17.37   12.24
  -5  -2 -22   17.75   13.15
  -5   2 -22    8.95   14.16
  -5   2 -23   13.81   13.58
  -5   2 -23   -9.39   14.76
   5   2  23   13.89   12.96
   5   3 -20  219.89   20.47
   5  -3 -20  226.56   21.15
   5   3 -19   24.46   11.76
   5  -3 -19   18.25   12.53
   5  -3 -18   12.44   12.30
   5  -3 -18   17.94   12.14
   5   3 -18   12.06   11.54
   5  -3 -17    7.61   11.03
   5  -3 -17   11.39   11.26
   5   3 -17   30.06   11.01
   5  -3 -16   37.82   11.03
   5  -3 -16   37.50   11.12
   5   3 -16   51.23   11.05
   5  -3 -15   18.31    9.93
   5   3 -15   38.98   10.57
  -5   3  14    5.80    9.90
   5  -3 -14   -8.43   11.72
   5  -3 -14    8.05   10.52
   5   3 -14    5.76    9.61
  -5  -3  13   -4.32   17.19
   5  -3 -13   16.31   10.89
  -5   3  13   10.96   11.77
   5   3 -13   -1.43    9.77
   5  -3 -13   22.10    8.76
   5   3 -13    9.43    9.13
  -5   3  12   -0.64    9.37
   5   3 -12   -1.37    8.97
  -5  -3  12    9.85   13.28
   5  -3 -12   10.11   10.09
   5  -3 -12   -0.72    7.97
   5   3 -12   16.86    9.10
  -5  -3  11   87.61   13.99
  -5   3  11   62.74   10.10
   5  -3 -11   65.40   10.59
   5   3 -11   54.98    9.85
   5  -3 -11   63.53    9.22
  -5  -3  11   48.05    5.95
   5   3 -11   46.09    9.46
   5  -3 -11   52.80    9.27
   5  -3 -10   81.52   10.49
  -5   3  10   80.82   10.05
   5   3 -10   65.38   10.01
  -5  -3  10   81.38   13.42
  -5  -3  10   67.97    6.26
   5   3 -10   67.27    9.81
   5  -3 -10   47.18    9.24
   5  -3 -10   57.60    9.42
   5  -3  -9  342.86   24.92
  -5  -3   9  320.96   23.27
   5   3  -9  350.76   25.35
   5  -3  -9  378.18   25.39
  -5  -3   9  410.82   27.52
  -5   3   9  345.61   25.09
   5  -3  -9  371.56   25.04
   5   3  -9  347.72   25.28
   5  -3  -9  338.53   25.01
   5  -3  -8  207.83   16.17
  -5  -3   8  189.85   14.02
   5  -3  -8  227.17   16.64
  -5  -3   8  198.35   18.87
  -5   3   8  206.95   16.46
   5   3  -8  214.82   16.80
   5  -3  -8  207.32   16.01
   5   3  -8  217.30   16.44
   5  -3  -8  204.27   15.93
   5  -3  -7  121.28   11.93
   5   3  -7  110.37   11.99
   5   3  -7  135.14   12.57
  -5   3   7  124.10   12.09
   5  -3  -7  158.73   12.73
   5  -3  -7  152.90   11.94
   5  -3  -7  120.73   11.75
  -5  -3   6  145.69   11.44
   5  -3  -6  203.32   14.35
  -5   3   6  194.79   14.12
   5   3  -6  185.47   13.43
   5   3  -6  207.19   14.92
   5  -3  -6  184.38   14.61
   5   3  -6  168.24   14.28
   5  -3  -6  193.23   14.67
   5   3  -5  130.69   11.40
  -5  -3   5  106.33    6.84
   5  -3  -5  137.49   10.77
   5   3  -5  117.99    9.94
  -5   3   5  141.19   13.29
   5   3  -5  156.88   12.09
  -5  -3   5   82.27    7.13
  -5   3   5  156.74   15.80
   5  -3  -5  107.49   16.20
   5   3  -5   82.16    6.66
   5  -3  -5  115.11   16.55
  -5  -3   4   55.56    5.58
   5  -3  -4  107.82    9.57
  -5   3   4   69.30   17.52
   5   3  -4   80.10    9.21
   5   3  -4  126.62   11.89
  -5  -3   4   45.67    6.53
  -5   3   4   84.28   10.06
   5  -3  -4  100.51    9.63
   5  -3  -4   96.40   10.32
  -5  -3   3   76.51    7.90
  -5  -3   3   67.04    7.51
   5   3  -3  129.66   12.12
   5   3  -3  142.19   10.50
  -5   3   3  108.04   13.58
  -5   3   3  119.12   11.10
   5  -3  -3  122.50    9.65
  -5   3   3  128.06    9.30
   5   3  -3  104.72    7.60
   5  -3  -3  128.58    9.68
  -5  -3   2   21.15    3.43
  -5  -3   2   25.89    4.36
   5   3  -2   33.83    7.25
  -5   3   2   27.78    8.53
  -5   3   2   30.11    8.19
   5   3  -2   28.25    9.38
   5  -3  -2   44.53    6.47
   5  -3  -2   41.94    6.25
  -5  -3   2   28.27    4.69
   5   3  -2   40.77    4.33
  -5   3   2   31.69    6.12
  -5  -3   1  156.70   10.11
  -5  -3   1  137.90   10.09
   5  -3  -1  148.20   11.78
   5   3  -1  175.98   12.61
   5   3  -1  175.77   14.39
  -5   3   1  146.35   12.93
  -5   3   1  157.49   13.53
  -5  -3   1   92.32   10.19
   5  -3  -1  148.39   11.73
  -5   3   1  164.00   11.35
   5  -3  -1  142.66   12.08
   5  -3  -1  180.23   11.62
   5   3  -1  158.93   10.71
  -5  -3   1  149.77   10.88
   5  -3   0   81.62    8.20
  -5  -3   0   91.94    9.85
  -5  -3   0   72.34    5.99
  -5  -3   0   85.04    6.11
   5   3   0   76.12    9.19
   5   3   0   72.59   11.03
  -5   3   0   80.34   10.23
  -5   3   0   72.25    9.35
  -5  -3   0   48.43    6.28
   5  -3   0   74.49    8.56
   5  -3   0   69.08    7.38
  -5   3   0   79.73    7.22
  -5  -3   0   93.43    7.30
   5   3   0   78.11    7.04
  -5  -3  -1  141.75    9.89
   5  -3   1  136.10   11.50
  -5  -3  -1  141.80   12.97
  -5  -3  -1  142.31   10.03
  -5   3  -1  142.64   12.91
   5   3   1  148.59   12.48
  -5   3  -1  154.51   12.44
   5  -3   1  136.92   11.61
  -5  -3  -1   90.82   10.09
   5   3   1  152.11   12.83
  -5   3  -1  140.71   10.56
  -5  -3  -1  162.69   11.01
   5   3   1  133.46   10.76
   5  -3   1  154.84   10.68
  -5  -3  -2   91.02    7.32
  -5  -3  -2  112.75   11.07
   5  -3   2   87.71    8.63
  -5   3  -2   69.34    7.80
  -5   3  -2   78.55   10.29
  -5   3  -2   73.89    9.65
   5   3   2   87.28    9.92
   5  -3   2   87.64    9.19
  -5   3  -2   90.09    7.56
  -5   3  -2   87.93    8.48
   5   3   2   74.60    9.95
   5   3   2   74.45    8.05
  -5  -3  -2   91.98    8.21
   5  -3   2   91.53    7.85
  -5   3  -3  310.63   23.10
   5  -3   3  336.13   23.50
  -5  -3  -3  313.28   22.99
  -5   3  -3  334.96   24.55
  -5   3  -3  332.29   24.94
   5   3   3  328.91   24.40
   5   3   3  353.36   22.84
   5  -3   3  339.55   23.65
  -5   3  -3  311.40   23.42
   5   3   3  345.34   24.01
  -5  -3  -3  371.30   23.74
   5  -3   3  351.98   23.27
   5   3   3  321.10   23.15
  -5  -3  -4   14.92   10.71
  -5   3  -4   -8.73    5.14
   5  -3   4    9.26    5.82
  -5   3  -4    8.14    7.83
   5   3   4   17.75    9.40
   5   3   4    8.53    7.25
   5  -3   4   -4.83    6.38
  -5   3  -4    0.99    5.65
   5   3   4    6.33    4.79
   5   3   4   15.58    5.64
  -5  -3  -4   -0.22   10.59
   5  -3   4   -4.77   10.50
  -5   3  -5  208.06   16.74
  -5  -3  -5  211.42   17.66
   5  -3   5  236.20   19.59
  -5   3  -5  234.70   17.93
   5   3   5  248.55   18.15
  -5   3  -5  210.06   16.99
   5   3   5  262.43   16.60
   5   3   5  239.28   18.04
   5  -3   5  220.32   16.17
  -5  -3  -5  238.86   21.60
  -5  -3  -6  199.35   14.80
  -5   3  -6  189.23   14.81
   5   3   6  209.77   16.00
  -5   3  -6  210.56   16.10
   5  -3   6  195.92   17.90
   5   3   6  206.50   14.75
  -5   3  -6  214.41   15.16
   5  -3   6  208.17   13.88
  -5  -3  -6  203.60   15.67
   5  -3   6  174.07   13.67
  -5   3  -7  128.58   11.31
  -5  -3  -7  146.59   11.38
   5  -3   7  149.33   15.03
   5   3   7  134.89   12.71
  -5   3  -7  132.40   12.97
   5  -3   7  142.99   10.02
   5   3   7  159.57   11.49
  -5   3  -7  125.89   11.62
  -5  -3  -7  126.98   12.10
   5  -3   7  130.58    9.82
  -5  -3  -8    6.64    6.14
  -5   3  -8    0.70    5.60
   5  -3   8   -7.73   10.84
   5   3   8    4.11    8.29
  -5   3  -8   -2.61    8.18
  -5   3  -8    2.50    6.20
   5  -3   8    4.07    3.63
  -5  -3  -8    0.30    7.24
   5  -3   8    0.34    3.46
  -5  -3  -9   20.54    6.93
  -5   3  -9   18.76    8.92
  -5   3  -9   18.65    6.57
   5  -3   9    8.44   11.22
   5   3   9   20.47    8.38
  -5   3  -9   26.06    8.91
  -5   3  -9   10.73    6.94
  -5  -3  -9   11.84    7.83
   5  -3   9   11.23    3.61
   5  -3   9   16.55    3.68
  -5  -3 -10   52.58    7.62
  -5   3 -10   51.29    9.96
  -5   3 -10   24.48    7.13
   5   3  10   30.02    9.05
   5  -3  10   21.44   11.62
  -5  -3 -10   28.33   10.85
  -5   3 -10   32.33    7.63
  -5  -3 -10   24.79    8.25
   5  -3  10   23.58    4.05
   5  -3  10   32.18    4.10
  -5  -3 -11   17.03    7.61
  -5   3 -11   -3.82    9.39
  -5   3 -11   -1.12    6.91
   5   3  11    9.95    8.78
  -5  -3 -11   11.62   10.86
   5  -3  11    8.01   11.79
  -5   3 -11    4.63    7.64
  -5  -3 -11  -12.22    8.15
   5  -3  11    3.38    3.43
  -5   3 -12  195.07   15.70
  -5  -3 -12  160.94   13.70
  -5   3 -12  164.11   13.57
   5   3  12  176.84   14.57
   5  -3  12  214.29   17.34
   5  -3  12  127.38   10.81
  -5   3 -12  151.09   13.84
  -5  -3 -12  162.34   14.15
  -5  -3 -13   13.60    9.08
  -5   3 -13   -3.18   10.39
  -5   3 -13    7.70    7.92
  -5   3 -13   16.26    8.98
  -5  -3 -13    6.39    9.41
  -5  -3 -14   15.38   10.18
  -5   3 -14   15.95    8.39
  -5   3 -14    9.47   11.69
  -5   3 -14   11.92    9.42
  -5  -3 -15   -4.41    9.55
  -5   3 -15   -4.68    8.88
  -5   3 -15   -8.42   10.03
  -5   3 -15   25.12   11.36
  -5  -3 -16  100.88   13.40
  -5   3 -16  125.18   12.85
  -5   3 -16  115.72   13.43
  -5   3 -16   84.09   14.17
  -5  -3 -17   16.38   11.02
  -5   3 -17   11.30   10.56
  -5   3 -17    0.78   11.18
  -5  -3 -17   -7.80   11.67
  -5   3 -17  -13.87   12.16
  -5  -3 -18   12.05   16.30
  -5   3 -18    3.40   10.93
  -5   3 -18  -17.35   11.81
  -5  -3 -18   13.27   13.31
  -5   3 -18   12.91   16.57
  -5  -3 -19   13.27   12.51
  -5   3 -19    5.83   11.14
  -5   3 -19   10.02   12.44
  -5  -3 -19    4.79   12.79
  -5   3 -19    5.27   13.62
  -5  -3 -20   20.47   13.93
  -5  -3 -20   24.44   13.41
  -5   3 -20    3.07   15.01
   5   3  21   45.67   13.16
   5   4 -17   27.52   14.06
   5  -4 -17  -12.07   13.08
   5  -4 -17    8.97   13.70
   5   4 -16    2.79   13.08
   5  -4 -16   -4.00   11.81
   5  -4 -16   -3.22   12.42
   5   4 -15   10.32   13.16
   5  -4 -15   -1.43   15.82
   5  -4 -15  -16.97   15.87
   5   4 -14  116.03   15.40
   5  -4 -14  113.71   14.04
   5  -4 -14  114.05   14.76
   5   4 -13   14.11   11.60
   5  -4 -13    7.78   10.50
   5  -4 -13   -4.66   10.96
   5   4 -12   11.11   11.13
   5  -4 -12   -3.30    9.48
   5  -4 -12   18.17   10.14
   5   4 -11   20.89   10.92
   5  -4 -11   14.23    9.27
   5  -4 -11   -5.11    9.89
   5  -4 -10  161.95   14.91
   5   4 -10  150.73   16.10
   5  -4 -10  164.73   15.41
   5   4  -9   56.36   11.71
   5  -4  -9   65.38   11.60
  -5   4   9   69.37   11.45
   5  -4  -9   69.85   12.07
   5  -4  -9   58.55   12.38
   5   4  -8   15.53    9.46
   5  -4  -8    5.99    9.31
  -5   4   8   29.64   10.70
   5  -4  -8   12.96   10.41
   5  -4  -8   11.83    9.45
   5  -4  -8   12.81    9.11
   5  -4  -7   -7.25    8.56
   5   4  -7    4.97    8.62
   5  -4  -7   16.27   10.10
  -5   4   7   10.69   11.31
   5  -4  -7    5.41    8.22
   5  -4  -7   18.78    8.24
   5  -4  -6   -3.73    8.23
   5   4  -6    2.54    8.24
   5  -4  -6    6.89    9.13
   5   4  -6    6.30   10.66
  -5   4   6    5.48    9.65
  -5   4   6    0.44    9.86
   5  -4  -6   13.13    8.01
   5  -4  -6    0.31    7.74
   5   4  -5   82.20   10.61
   5   4  -5   80.06   12.72
  -5   4   5   59.84   11.00
   5  -4  -5   81.78    9.95
  -5   4   5   78.12   11.91
   5  -4  -5   79.02    9.65
  -5  -4   4    6.06    2.75
  -5   4   4   -0.35    9.42
   5   4  -4   15.60    8.58
  -5   4   4    1.85   10.29
   5   4  -4    0.44   10.76
  -5   4   4   34.89   10.79
   5  -4  -4    8.78    7.49
   5  -4  -4   18.14    7.28
  -5  -4   3    6.47    3.02
  -5   4   3  -10.02   10.10
   5   4  -3   -4.59    8.70
   5   4  -3    0.90   11.41
  -5   4   3    8.20    9.46
  -5   4   3    9.30   10.25
   5  -4  -3    8.57    7.31
   5  -4  -3   11.51    6.76
  -5  -4   2   -1.12    3.26
  -5   4   2   11.64   10.05
   5   4  -2   12.07   11.60
   5   4  -2   -0.33    8.70
  -5   4   2    4.68    9.44
  -5   4   2    0.42   10.15
   5  -4  -2  -10.91    7.22
   5  -4  -2    2.84    6.44
  -5  -4   2   -3.27    4.71
  -5  -4   1    2.43    3.63
   5   4  -1    2.34   11.75
  -5   4   1    8.85    9.85
   5   4  -1    1.71    8.91
  -5   4   1   27.26    9.26
  -5   4   1   -7.72   10.53
   5  -4  -1    6.75    7.10
   5  -4  -1   -1.31    6.03
  -5  -4   1    3.68    5.06
  -5  -4   0   56.16    6.51
  -5   4   0   59.71   11.63
  -5   4   0   78.32   10.94
   5   4   0   81.84   13.27
   5   4   0   79.54   11.00
   5  -4   0   85.20    9.23
   5   4   0   89.25   11.86
  -5   4   0   71.95   12.03
   5  -4   0   80.81    7.96
  -5  -4   0   78.43    7.68
  -5  -4  -1   97.75    8.54
  -5   4  -1  105.89   12.86
  -5   4  -1  117.56   12.23
   5   4   1  120.77   12.71
   5   4   1   80.36   14.16
   5  -4   1  106.46   10.27
  -5   4  -1   90.86   13.67
   5   4   1   99.59   12.91
   5  -4   1  115.50    9.41
  -5  -4  -1  108.09    9.75
  -5  -4  -2   30.12    5.54
  -5   4  -2   34.96    9.63
  -5   4  -2   56.77   10.80
   5   4   2   53.17   10.50
   5   4   2    6.91    9.72
   5  -4   2   39.67    6.11
  -5  -4  -2   44.47    7.21
  -5  -4  -3    4.51    5.11
  -5   4  -3   11.38    8.70
  -5   4  -3    5.02    9.76
   5   4   3   -7.96    9.52
   5   4   3  -11.36    9.39
   5  -4   3    8.82    5.05
  -5  -4  -3    5.03    6.97
  -5  -4  -4   33.47    6.09
  -5   4  -4   40.99   10.54
  -5   4  -4   32.23    6.42
  -5   4  -4   32.49    8.81
   5   4   4   51.96   10.47
  -5   4  -4   36.55    7.19
   5   4   4   40.18   10.15
  -5  -4  -4   14.56    7.69
   5  -4   4   35.65    5.51
  -5  -4  -5  162.51   13.19
  -5   4  -5  178.34   13.31
  -5   4  -5  176.77   16.16
  -5   4  -5  166.09   14.68
   5   4   5  193.02   15.97
   5   4   5  193.81   15.69
  -5   4  -5  150.00   13.70
  -5  -4  -5  163.72   14.33
   5  -4   5  163.01   12.34
  -5   4  -6  226.37   16.48
  -5  -4  -6  210.11   16.56
  -5   4  -6  215.88   19.30
  -5   4  -6  234.54   17.77
   5   4   6  229.00   18.83
  -5   4  -6  204.98   16.92
  -5  -4  -6  226.03   17.88
  -5  -4  -7   40.63    8.05
  -5   4  -7   29.92    6.70
  -5   4  -7   41.18    7.80
  -5  -4  -7   15.39    9.04
  -5  -4  -8    2.87    9.53
  -5   4  -8   13.33    6.64
  -5   4  -8   -0.25    7.53
  -5  -4  -8   -1.87   10.82
  -5  -4  -9    4.25    8.02
  -5   4  -9   11.40    6.77
  -5   4  -9    4.58    7.73
  -5  -4  -9   28.63   11.12
  -5  -4 -10  116.25   11.86
  -5   4 -10  100.96   10.86
  -5   4 -10  109.10   11.35
  -5  -4 -10  123.14   13.38
  -5  -4 -11   21.03    8.95
  -5  -4 -11   14.18   10.55
  -5  -4 -12   -7.42    9.90
  -5   4 -12    0.54   12.09
  -5  -4 -12    1.40   11.02
  -5   4 -13   21.42   13.05
  -5  -4 -13   24.94   10.53
  -5  -4 -13   30.24   12.01
  -5  -4 -14   14.54   13.51
  -5   4 -14   34.42   13.42
  -5  -4 -14    0.51   12.11
  -5   4 -15   17.50   17.36
  -5  -4 -15   -0.86   12.22
  -5  -4 -15    1.60   16.17
  -5   4 -16   46.43   14.90
  -5  -4 -16   56.82   13.06
  -5  -4 -16   23.24   12.98
  -5  -4 -17    5.30   12.46
  -5   4 -17    2.61   15.14
  -5  -4 -17    5.18   14.05
  -5  -4 -18   94.58   16.86
  -5  -4 -19    1.06   13.49
   5  -5 -14    5.08   14.86
   5  -5 -14  -18.12   16.05
   5  -5 -13   48.72   13.54
   5  -5 -13   43.65   14.46
   5  -5 -12   13.11   11.98
   5  -5 -12   27.09   13.41
   5  -5 -11   23.41   11.28
   5  -5 -11   36.89   12.40
   5  -5 -10    9.15   11.53
   5  -5 -10   25.34   12.32
   5  -5  -9   33.81   13.45
   5  -5  -9   48.72   14.31
   5  -5  -8  115.84   19.48
   5  -5  -8  169.14   19.58
   5  -5  -8  122.16   19.75
   5  -5  -7    7.93   11.76
   5  -5  -7   11.37   11.69
   5  -5  -7    3.48   12.17
   5  -5  -6   16.03   10.42
   5  -5  -6   17.22   10.44
   5  -5  -6    7.62    9.93
   5  -5  -5    3.09    9.98
   5  -5  -5    0.76    9.86
  -5   5   5   17.79   12.91
   5  -5  -5  -12.31    9.58
   5  -5  -4   -9.16   10.00
  -5   5   4   -4.34   12.94
   5  -5  -4   16.02    8.93
  -5   5   3   92.79   15.21
   5  -5  -3   84.86   12.46
   5  -5  -3   86.25   11.07
  -5   5   2   13.55   12.86
   5  -5  -2   43.63   10.39
   5  -5  -2   45.50    9.17
  -5   5   1  301.37   25.44
   5  -5  -1  336.97   23.58
   5   5  -1  258.65   25.07
  -5   5   0   49.32   13.44
   5  -5   0   38.78   10.19
   5   5   0   56.53   13.36
   5  -5   1   -8.87    9.57
  -5   5  -1    4.52   13.15
   5   5   1   -5.47   11.99
   5   5   2   -1.97   11.85
   5  -5   2   -8.12    9.33
  -5   5  -2   -9.80   13.78
   5   5   3   85.23   13.65
   5  -5   3   64.57   10.65
  -5   5  -3   39.67   14.97
  -5  -5  -3   76.25   10.36
   5  -5   4   18.58    9.34
   5   5   4   39.82   12.54
  -5  -5  -4    9.62    9.23
   5   5   5   16.54   12.23
  -5  -5  -5   -1.72    9.58
  -5  -5  -6   21.17   10.95
  -5  -5  -7   12.06   15.57
  -5  -5  -8   19.88   17.83
  -5  -5  -9   38.32   13.36
  -5  -5 -10   -5.36   12.78
  -5  -5 -11   12.33   13.41
  -5  -5 -12   70.12   15.37
  -5  -5 -13    5.08   14.59
  -5  -5 -14   14.70   16.96
   5   6  -3   12.78   15.45
   5   6  -2   -1.20   14.99
   5   6  -1    2.39   14.98
   5   6   0   13.71   15.02
   5   6   1   17.80   14.92
   5   6   2   75.14   16.46
   5   6   3  100.95   17.67
   5   6   4   47.95   15.88
   6   0 -24   -4.18   12.93
   6   0 -23    0.99   12.20
  -6   0  23   -1.60   13.68
   6   0 -22   66.42   13.16
   6   0 -21    3.12   10.63
   6   0 -21    0.76    9.88
   6   0 -20   -2.52   10.30
   6   0 -20    7.57    9.63
  -6   0  19   18.98   11.48
   6   0 -19   -1.58    9.46
   6   0 -19    6.45    8.69
   6   0 -18  130.88   12.59
  -6   0  18  107.41   14.11
   6   0 -18  108.44   11.89
   6   0 -18   96.37   11.29
   6   0 -17    8.39    8.58
  -6   0  17  -12.49    9.57
   6   0 -17   -8.96    8.33
   6   0 -17    7.57    7.66
   6   0 -16   72.60   10.16
  -6   0  16   82.71   10.70
   6   0 -16  102.99   10.31
   6   0 -16   68.04    9.23
   6   0 -15    4.41    7.01
  -6   0  15    0.58    7.77
   6   0 -15    7.20    7.31
   6   0 -15   -6.54    6.38
  -6   0  14  956.73   61.69
   6   0 -14  954.86   61.37
   6   0 -14  895.55   61.46
   6   0 -14  866.79   61.30
  -6   0  13  -11.89    8.00
   6   0 -13    5.71    5.91
   6   0 -13    8.77    6.91
   6   0 -13    4.48    6.37
  -6   0  12  100.00   10.07
   6   0 -12  107.30    8.94
   6   0 -12  121.27    9.22
   6   0 -12   79.79    8.62
  -6   0  12   88.52    8.88
   6   0 -11   -4.56    5.02
  -6   0  11    1.73    5.58
   6   0 -11    8.10    4.98
  -6   0  11    4.71    5.90
   6   0 -11   -3.74    4.74
  -6   0  11    3.24    5.25
   6   0 -10 3009.41  195.10
  -6   0  10 3125.38  195.09
   6   0 -10 3150.49  194.96
  -6   0  10 3026.74  195.03
  -6   0  10 2501.95  195.05
  -6   0  10 2837.74  195.08
   6   0 -10 3074.51  195.08
   6   0  -9   -4.91    4.61
  -6   0   9    0.74    4.73
   6   0  -9    0.64    4.25
  -6   0   9   -2.05    4.61
  -6   0   9    1.65    5.28
   6   0  -9   -1.48    4.17
  -6   0   9    0.77    4.89
   6   0  -8   18.11    4.38
  -6   0   8   11.45    4.60
   6   0  -8   12.34    4.19
  -6   0   8   17.15    5.48
  -6   0   8   17.60    4.59
  -6   0   8   15.57    5.01
   6   0  -8   18.87    4.73
   6   0  -7   -5.66    3.94
  -6   0   7   -0.76    3.89
   6   0  -7   -0.47    3.56
  -6   0   7   -1.10    5.18
  -6   0   7    5.55    4.24
  -6   0   7   -0.91    4.44
   6   0  -7    2.04    4.24
   6   0  -6  428.11   28.40
  -6   0   6  424.75   28.20
   6   0  -6  427.67   28.09
  -6   0   6  413.94   28.51
  -6   0   6  458.86   28.50
   6   0  -6  392.42   28.35
   6   0  -6  417.13   28.38
  -6   0   6  402.06   28.39
  -6   0   5    1.23    3.17
   6   0  -5   -1.56    2.84
  -6   0   5    0.11    4.47
   6   0  -5    1.67    3.78
  -6   0   5   -1.18    3.67
   6   0  -5    2.98    3.75
  -6   0   5  -10.56    4.55
  -6   0   4 2834.04  192.74
   6   0  -4 2934.96  192.68
   6   0  -4 2908.72  192.94
   6   0  -4 3203.18  193.03
  -6   0   4 2934.51  192.95
   6   0  -3    5.66    3.78
  -6   0   3   -1.65    2.14
   6   0  -3   -0.97    3.53
   6   0  -3    2.61    4.25
   6   0  -3    0.78    3.51
   6   0  -2 1699.94  110.84
   6   0  -2 1699.53  110.88
   6   0  -2 1652.34  110.90
   6   0  -1    0.95    4.10
   6   0  -1    5.52    4.57
   6   0   0  173.38   12.06
   6   0   0  159.28   12.26
   6   0   1    3.27    4.82
  -6   0  -1    0.39    2.15
   6   0   1   -0.04    2.22
   6   0   1   -2.03    4.98
   6   0   2 1920.31  102.07
   6   0   2 1595.20  101.75
  -6   0  -2 1429.93  101.59
   6   0   2 1783.64  102.05
  -6   0  -2 1504.81  101.61
   6   0   3   -0.75    4.88
   6   0   3    4.11    2.96
  -6   0  -3    1.39    2.70
  -6   0  -3   -3.59    3.68
   6   0   3    4.26    4.72
   6   0   4  149.74   10.24
   6   0   4  124.97    9.53
  -6   0  -4  119.74    9.26
  -6   0  -4  135.24    9.67
  -6   0  -5    5.00    4.09
   6   0   5   -1.11    3.92
   6   0   5    4.18    4.99
  -6   0  -5    3.41    3.83
  -6   0  -6   78.58    7.04
   6   0   6   76.80    6.89
   6   0   6   71.50    7.62
  -6   0  -6   70.13    7.12
  -6   0  -6   85.83    6.96
   6   0   7    6.08    5.65
  -6   0  -7   -2.37    4.92
  -6   0  -7   -1.17    4.49
   6   0   7   -0.87    4.43
   6   0   7   -2.57    4.17
  -6   0  -7   -0.45    4.44
   6   0   7    1.68    4.97
   6   0   8   36.74    6.17
  -6   0  -8   29.49    5.57
   6   0   8   36.92    5.52
   6   0   8   22.53    5.14
   6   0   8   32.09    5.62
  -6   0  -8   27.67    5.06
   6   0   9    6.03    6.09
  -6   0  -9    0.87    4.96
   6   0   9    6.05    5.30
   6   0   9   -3.62    4.93
  -6   0  -9    2.85    4.35
   6   0   9   -2.51    5.22
  -6   0 -10  378.41   23.87
   6   0  10  353.42   23.64
   6   0  10  331.13   23.44
  -6   0 -10  333.69   23.40
   6   0  10  301.93   23.40
  -6   0 -11   -0.52    5.38
   6   0  11    8.22    5.94
   6   0  11   -1.04    5.49
   6   0  11    7.81    5.60
  -6   0 -11   -4.46    5.30
  -6   0 -12  602.34   37.92
   6   0  12  528.15   37.78
   6   0  12  556.77   37.59
  -6   0 -12  529.50   37.49
  -6   0 -13    3.02    8.24
   6   0  13   -9.50    6.77
   6   0  13    0.76    6.25
  -6   0 -13    2.72    6.00
  -6   0 -14  187.15   16.58
   6   0  14  235.83   16.80
   6   0  14  212.23   16.27
  -6   0 -14  205.39   16.19
   6   0  15   -1.52    7.78
  -6   0 -15    5.23    8.06
  -6   0 -15    1.14    7.12
   6   0  16  182.78   14.57
  -6   0 -16  170.05   14.80
  -6   0 -16  132.82   13.75
   6   0  17   17.12    9.35
  -6   0 -17   -7.16    9.18
  -6   0 -17    0.64    7.80
  -6   0 -18   45.77   10.80
  -6   0 -18   36.90    9.15
  -6   0 -19   -1.80   10.23
  -6   0 -19   -9.01    8.86
  -6   0 -20  542.11   36.37
  -6   0 -20  465.07   35.25
  -6   0 -21   -6.56   11.72
  -6   0 -21   -5.99   10.25
  -6   0 -22  171.81   17.77
  -6   0 -22  141.64   15.65
  -6   0 -23  -14.72   13.93
   6  -1 -24   34.31   13.29
   6  -1 -23    9.65   12.87
   6   1 -23  -13.42   12.58
  -6   1  23   19.93   13.49
   6  -1 -23   18.51   12.52
   6  -1 -22   45.93   12.93
   6   1 -22   32.49   12.06
  -6   1  22   10.71   12.83
   6  -1 -22   38.55   11.91
   6  -1 -21   22.73   11.54
   6   1 -21   28.81   10.54
  -6   1  21   18.78   11.96
   6  -1 -21   -1.76   10.66
   6  -1 -20   40.38   11.18
   6   1 -20   38.10   10.56
  -6   1  20   11.39   11.38
   6  -1 -20   21.65   10.52
   6   1 -19    9.27    9.43
   6  -1 -19   -4.80    9.98
  -6   1  19   19.00   10.63
   6  -1 -19  -12.17    9.52
   6  -1 -18   21.82    9.86
   6   1 -18   33.08    8.93
  -6   1  18   30.05   10.20
   6  -1 -18   23.50   10.15
   6   1 -18   35.02    9.81
  -6  -1  18   45.39   12.07
  -6   1  18   35.36   11.24
   6  -1 -18   37.53    9.71
   6  -1 -17   18.21    8.69
   6   1 -17   11.83    8.07
   6  -1 -17   10.95    9.27
   6   1 -17   -7.23    8.62
  -6  -1  17   -0.39   13.31
  -6   1  17    7.78   11.39
  -6   1  17    3.81    8.93
   6  -1 -17   -4.23    8.08
   6   1 -17   15.63    6.94
  -6   1  16  603.84   42.43
  -6  -1  16  656.06   43.00
   6  -1 -16  612.75   42.40
   6   1 -16  651.55   42.33
   6  -1 -16  597.42   42.48
   6   1 -16  657.24   42.16
   6   1 -16  594.31   41.61
   6  -1 -16  559.44   42.23
   6  -1 -15   25.58    8.10
   6   1 -15   29.35    7.85
  -6   1  15   25.06    8.05
  -6  -1  15   32.97    9.24
   6   1 -15   22.41    7.09
   6  -1 -15   29.47    8.07
  -6  -1  15   12.21    5.18
   6  -1 -15   18.90    7.51
   6   1 -15   17.66    5.97
   6  -1 -14   70.09    9.13
   6   1 -14   79.47    9.03
  -6  -1  14   84.79   10.29
  -6   1  14   65.35    9.13
   6   1 -14   80.13    8.41
   6  -1 -14   63.57    9.00
   6  -1 -14   67.07    8.78
   6   1 -14   62.20    7.49
  -6  -1  14   68.38    6.97
   6   1 -13   98.58    8.76
   6  -1 -13   78.63    9.28
   6  -1 -13   88.26    9.38
   6   1 -13   93.56    9.37
  -6   1  13   69.95    9.31
  -6  -1  13   77.39   10.33
  -6  -1  13   83.46    7.61
   6  -1 -13   82.92    8.96
   6   1 -13   97.11    8.09
   6   1 -12  381.27   26.68
   6  -1 -12  382.71   27.09
  -6   1  12  331.12   29.40
  -6  -1  12  410.58   31.86
   6   1 -12  413.19   27.11
   6  -1 -12  390.97   27.02
  -6  -1  12  369.77   26.22
   6  -1 -12  376.58   26.90
   6   1 -12  406.04   26.41
   6   1 -11  327.62   22.07
   6  -1 -11  305.90   22.47
   6   1 -11  344.64   22.38
  -6  -1  11  323.08   23.01
   6  -1 -11  324.94   22.33
  -6   1  11  312.15   22.38
  -6  -1  11  315.93   21.79
   6   1 -11  297.43   21.76
   6  -1 -11  312.56   22.42
   6   1 -10   19.17    4.79
   6  -1 -10   22.18    5.22
   6   1 -10   19.61    5.65
  -6  -1  10   27.88    6.85
   6  -1 -10   19.60    5.74
  -6   1  10   27.25    5.53
   6   1 -10   23.88    6.51
   6   1 -10   24.15    4.55
   6  -1 -10   17.57    5.73
  -6  -1  10   23.80    4.46
   6   1  -9   16.15    4.28
   6  -1  -9    9.93    5.37
  -6  -1   9   12.14    3.97
  -6   1   9   10.13    4.81
  -6  -1   9   11.29    6.24
   6   1  -9    6.66    5.16
   6  -1  -9   10.57    5.40
   6   1  -9    9.49    5.91
  -6  -1   9   10.68    4.08
   6  -1  -9    8.82    5.44
   6  -1  -9   14.01    5.29
  -6  -1   9   20.09    4.17
   6   1  -9    7.14    3.84
   6   1  -8   26.37    4.48
  -6  -1   8   26.25    4.47
   6  -1  -8   23.77    5.21
   6  -1  -8   24.38    5.29
  -6  -1   8   25.49    6.30
   6   1  -8   21.69    5.25
  -6   1   8   24.55    4.89
  -6  -1   8   24.78    4.36
   6  -1  -8   30.93    5.24
   6   1  -8   24.20    6.04
   6  -1  -8   23.75    5.20
   6   1  -8   23.02    3.50
  -6  -1   8   25.45    4.35
   6   1  -7   72.84    6.20
   6  -1  -7   79.62    7.41
   6   1  -7   70.00    7.11
  -6  -1   7   65.66    7.72
   6  -1  -7   69.04    6.98
  -6   1   7   62.81    6.64
   6   1  -7   81.73    7.55
  -6  -1   7   76.68    6.39
  -6  -1   7   77.20    6.26
   6  -1  -7   81.97    7.22
  -6   1   7   70.54    7.46
   6   1  -7   63.88    5.68
   6  -1  -7   74.20    7.27
   6   1  -6  459.48   30.66
   6   1  -6  451.91   31.04
  -6   1   6  403.80   30.88
   6  -1  -6  453.35   30.94
  -6  -1   6  508.41   31.44
  -6   1   6  429.87   31.33
  -6  -1   6  495.63   30.70
   6  -1  -6  458.76   31.19
  -6   1   6  476.00   31.18
   6   1  -6  475.14   31.12
   6   1  -6  458.36   30.65
   6  -1  -6  446.11   31.10
   6   1  -5   18.38    3.30
  -6  -1   5   19.73    5.63
  -6   1   5   22.70    4.16
   6  -1  -5   20.98    4.54
   6   1  -5   24.02    4.69
   6   1  -5   26.06    5.03
  -6  -1   5   28.65    3.82
   6  -1  -5   23.13    4.89
  -6   1   5   24.86    6.15
   6  -1  -5   31.20    6.34
   6   1  -5   17.73    3.34
  -6   1   5   27.19    5.52
   6  -1  -5   25.27    4.68
   6   1  -4  939.44   62.34
   6  -1  -4  893.00   62.59
  -6   1   4  948.21   62.57
   6   1  -4  877.05   62.72
  -6  -1   4  923.50   62.91
  -6   1   4 1004.32   62.86
  -6  -1   4  994.75   62.38
   6  -1  -4  878.63   62.82
   6   1  -4 1008.22   62.52
   6  -1  -4  897.96   62.96
   6  -1  -4  939.90   62.85
   6   1  -4  980.97   62.68
   6  -1  -3   15.07    5.19
   6   1  -3   10.92    1.92
   6   1  -3   16.15    2.26
   6   1  -3   13.93    4.27
   6  -1  -3   13.94    3.92
  -6   1   3   15.87    3.69
   6  -1  -3   13.92    6.03
   6   1  -3   -1.20    2.14
   6  -1  -3   17.25    4.09
   6   1  -3   16.16    2.55
   6  -1  -3   12.16    5.53
  -6   1   3   21.36    4.89
   6  -1  -3   11.93    4.08
   6   1  -2    4.49    2.00
   6  -1  -2    0.12    5.21
  -6   1   2   -3.39    3.48
   6   1  -2    2.52    4.05
   6   1  -2   -0.44    3.37
   6   1  -2    0.51    2.08
   6  -1  -2    0.63    5.88
   6   1  -2    3.06    2.18
  -6   1   2    8.55    5.05
   6  -1  -2   -9.01    5.79
   6   1  -2    8.24    2.96
  -6   1   2   -2.90    4.68
   6   1  -2   -6.43    3.21
  -6   1   1   73.81    6.59
   6   1  -1   67.38    5.42
  -6  -1   1   81.59    5.47
   6  -1  -1   81.28    7.62
  -6   1   1   76.68    6.08
   6   1  -1   83.06    6.61
  -6   1   1   64.63    6.41
  -6  -1   1   78.32    5.58
   6  -1  -1   62.57    7.93
  -6   1   1   71.62    7.28
  -6   1   1   81.58    6.93
   6   1  -1   82.00    6.26
  -6   1   1   79.37    6.96
   6   1  -1   74.65    6.04
  -6  -1   0  634.47   41.60
   6  -1   0  603.65   42.18
   6   1   0  611.63   41.61
  -6   1   0  593.99   42.02
   6   1   0  650.68   41.95
  -6  -1   0  633.49   41.62
   6  -1   0  586.48   42.29
  -6   1   0  647.66   42.14
  -6   1   0  595.54   42.15
  -6  -1   0  602.97   41.72
   6   1   0  719.00   41.96
  -6  -1   0  684.75   41.90
  -6   1  -1 1222.73   91.44
   6   1   1 1593.39   91.17
   6  -1   1 1339.63   91.54
  -6  -1  -1 1438.94   91.14
   6   1   1 1347.77   91.33
   6  -1   1 1316.94   91.44
   6  -1   1 1327.76   91.58
  -6   1  -1 1225.81   91.46
   6   1   1 1377.98   91.20
  -6  -1  -1 1428.18   91.15
  -6  -1  -1 1266.11   91.18
   6  -1   1 1373.88   91.50
   6   1   1 1558.54   91.41
  -6   1  -2    8.60    4.36
   6   1   2   15.47    3.72
   6  -1   2   21.19    5.94
  -6  -1  -2   14.24    3.40
   6   1   2   16.76    4.21
   6  -1   2    8.07    4.71
   6  -1   2    9.70    6.29
   6   1   2   16.06    3.58
  -6   1  -2   11.12    4.79
   6   1   2   14.37    4.82
   6  -1   2   14.89    5.39
   6   1   3   14.20    4.11
   6  -1   3    9.89    5.92
  -6   1  -3    7.47    4.62
  -6  -1  -3   13.92    3.68
  -6   1  -3    6.29    4.29
   6   1   3   17.10    4.23
   6  -1   3   13.83    5.01
  -6  -1  -3    6.10    4.66
   6  -1   3    9.96    6.68
  -6   1  -3   12.10    4.84
  -6  -1  -3    7.62    4.81
   6   1   3   16.83    5.12
   6  -1   3   13.17    5.46
   6  -1   4   93.58    8.70
  -6   1  -4   85.90    7.93
  -6  -1  -4   89.80    7.53
   6   1   4  102.64    7.93
   6  -1   4   92.28    8.25
   6   1   4   96.96    7.76
  -6   1  -4   84.53    7.92
  -6  -1  -4   91.57    8.11
   6  -1   4   83.66    9.16
  -6  -1  -4   84.80    7.88
  -6   1  -4   77.82    8.23
   6   1   4   99.50    8.15
  -6   1  -4  100.92    7.83
  -6   1  -5  262.15   18.45
  -6  -1  -5  259.23   18.12
   6   1   5  288.94   18.44
   6  -1   5  246.80   18.79
  -6   1  -5  272.46   18.42
  -6  -1  -5  260.38   18.50
   6   1   5  265.50   18.38
   6  -1   5  234.70   18.58
  -6   1  -5  239.66   18.53
  -6  -1  -5  269.09   18.23
   6   1   5  260.24   18.51
  -6  -1  -5  284.38   18.38
  -6   1  -5  255.27   18.30
   6   1   6    6.36    5.19
  -6   1  -6   -2.52    4.74
  -6  -1  -6    7.41    4.36
  -6  -1  -6   -5.12    5.63
  -6   1  -6   -6.06    5.06
   6   1   6    2.45    4.71
   6  -1   6   -4.01    5.37
  -6   1  -6   -4.58    5.31
  -6  -1  -6   -0.34    4.38
  -6   1  -6    4.57    4.65
   6   1   6    7.16    5.38
   6   1   7    8.67    5.53
  -6   1  -7    3.11    5.15
  -6  -1  -7    5.73    4.33
  -6   1  -7   10.59    5.26
   6   1   7    5.15    4.64
   6  -1   7    9.38    5.83
  -6   1  -7    5.57    5.70
  -6  -1  -7   -6.90    4.94
  -6   1  -7    1.69    3.99
   6   1   7    3.81    5.32
  -6   1  -7    7.00    4.38
   6   1   8    8.69    5.52
  -6   1  -8    5.40    5.01
  -6  -1  -8    2.28    4.92
   6  -1   8   14.69    6.03
   6   1   8   10.37    4.84
  -6   1  -8   12.68    5.43
  -6   1  -8    0.61    5.31
  -6   1  -8    8.13    5.68
  -6   1  -8    8.68    4.35
   6   1   8    5.84    5.46
  -6  -1  -8    1.41    4.89
   6   1   9  104.78    8.70
  -6   1  -9   85.06    8.56
  -6  -1  -9   92.14    8.35
   6  -1   9   81.68    8.88
   6   1   9   84.61    8.25
  -6   1  -9   70.72    8.53
  -6   1  -9   91.28    8.66
  -6   1  -9   79.84    7.56
   6   1   9   90.37    8.76
  -6  -1  -9   94.23    8.49
  -6   1 -10   55.63    6.88
  -6  -1 -10   53.62    6.89
   6  -1  10   46.44    7.70
   6   1  10   43.02    6.82
  -6   1 -10   49.38    7.08
  -6  -1 -10   51.53    6.93
  -6   1 -10   58.05    6.06
  -6   1 -11   54.91    7.84
  -6  -1 -11   56.81    7.46
   6  -1  11   67.79    8.60
   6   1  11   64.11    7.83
   6   1  11   61.42    7.18
  -6  -1 -11   53.37    7.45
  -6   1 -11   69.23    6.77
  -6  -1 -12   84.47   14.92
  -6   1 -12   66.60   10.22
   6  -1  12   72.08    9.53
   6   1  12   54.86    8.46
   6   1  12   64.23    8.15
  -6  -1 -12   64.98    9.41
  -6   1 -12   65.37    7.33
  -6   1 -13   45.30    8.07
   6  -1  13   51.81    9.30
   6   1  13   48.80    8.21
   6   1  13   68.40    7.75
  -6  -1 -13   50.04    8.04
  -6   1 -13   50.64    6.79
  -6   1 -14   89.94   10.26
   6  -1  14   74.98   10.37
   6   1  14   64.61    9.29
   6   1  14   72.78    8.98
  -6   1 -14   86.01    8.39
  -6  -1 -14   64.73    9.05
  -6   1 -15    7.88    8.65
   6  -1  15    6.28    9.01
   6   1  15    1.83    8.15
   6   1  15   13.58    7.45
  -6  -1 -15    8.17    7.80
  -6   1 -15    8.41    6.34
  -6   1 -16  386.31   26.16
   6   1  16  352.67   25.95
  -6  -1 -16  379.09   26.58
   6  -1  16  338.00   26.35
   6   1  16  382.48   25.73
  -6  -1 -16  353.39   25.68
  -6   1 -16  306.66   24.83
  -6   1 -17   79.69   11.58
   6   1  17   94.43   11.06
  -6  -1 -17   92.80   11.00
  -6   1 -17   83.24    9.71
  -6   1 -18    0.43    9.95
   6   1  18   -9.77    9.22
  -6  -1 -18    4.70    9.11
  -6   1 -18    5.01    7.65
  -6   1 -19    4.96   10.64
   6   1  19   14.79    9.85
  -6  -1 -19  -11.23    9.92
  -6   1 -20   47.80   11.73
   6   1  20   53.19   11.49
  -6  -1 -20   46.94   11.23
  -6   1 -21   -1.99   12.20
   6   1  21  -11.58   11.37
  -6  -1 -21   11.63   11.32
  -6  -1 -22  100.52   16.21
  -6   1 -22  119.31   15.30
   6   1  22   93.99   14.64
  -6  -1 -22  107.96   14.83
  -6   1 -23   55.31   14.45
   6   1  23   21.36   13.27
  -6  -1 -23   36.98   13.28
   6   1  24   27.62   13.53
  -6  -1 -24   14.96   13.74
   6  -2 -22    7.92   13.63
  -6   2  22   -0.54   13.41
   6  -2 -22   -5.23   12.16
   6  -2 -21   -8.65   12.95
  -6   2  21   15.99   12.76
   6  -2 -21    8.47   11.83
   6  -2 -20   28.81   12.48
  -6   2  20   38.41   12.88
   6  -2 -20   36.05   11.57
   6  -2 -19  127.20   14.78
   6  -2 -19  119.77   14.13
   6  -2 -18   89.96   12.42
   6  -2 -18   72.47   11.93
  -6   2  17    0.34    9.79
  -6  -2  17   -2.40   12.89
   6  -2 -17   16.83   10.82
   6  -2 -17    2.99    9.93
   6  -2 -17  -13.58    9.78
  -6  -2  16   -9.16   12.83
  -6   2  16    6.08    9.51
   6   2 -16   13.57    8.88
   6  -2 -16   16.58    9.72
   6   2 -16   14.82    7.69
   6  -2 -16  -15.70    9.81
   6  -2 -16   11.20    9.21
  -6   2  15  115.26   13.45
   6   2 -15  153.65   13.52
  -6  -2  15  134.99   15.86
   6  -2 -15  152.44   14.13
   6   2 -15  141.14   12.01
   6  -2 -15  128.07   13.70
   6  -2 -15  131.01   13.15
   6   2 -14   60.44    9.06
  -6   2  14   43.41    8.80
  -6  -2  14   33.20   11.61
   6  -2 -14   36.76    9.88
   6   2 -14   49.31    7.48
   6  -2 -14   43.12    9.14
   6  -2 -14   52.34    9.04
   6   2 -13  438.94   28.29
   6  -2 -13  421.75   29.36
  -6  -2  13  384.34   28.02
  -6  -2  13  445.72   30.47
   6   2 -13  434.50   29.21
   6  -2 -13  394.91   29.34
  -6   2  13  372.57   28.96
  -6  -2  13  418.24   27.65
   6  -2 -13  400.12   29.22
   6   2 -12    2.94    7.37
  -6   2  12    0.49    6.98
  -6  -2  12   -5.75   10.05
   6  -2 -12   -5.51    7.81
   6  -2 -12   -6.32    7.08
   6   2 -12    6.92    5.16
  -6  -2  12    0.78    4.40
   6  -2 -12    1.85    7.18
   6   2 -11   43.28    7.57
  -6   2  11   31.77    7.39
   6  -2 -11   41.50    8.05
  -6  -2  11   45.01   10.55
   6  -2 -11   36.26    7.30
  -6  -2  11   30.50    4.88
   6   2 -11   41.83    5.58
   6  -2 -11   33.44    7.23
   6   2 -11   25.96    4.18
  -6  -2  10  333.70   23.21
   6  -2 -10  327.86   26.05
   6   2 -10  361.75   23.41
  -6  -2  10  397.73   27.96
   6  -2 -10  353.11   24.50
  -6   2  10  342.58   25.18
   6   2 -10  336.41   24.50
   6  -2 -10  334.72   25.87
   6  -2 -10  369.67   25.51
   6   2 -10  328.48   22.89
   6   2  -9   13.24    4.02
   6  -2  -9    5.91    5.89
  -6  -2   9   10.99    3.58
  -6  -2   9   15.94   11.53
  -6   2   9   14.53    8.61
   6   2  -9    9.53    6.49
   6  -2  -9    7.52    6.94
   6  -2  -9   11.37    6.33
   6   2  -9   -9.95    2.97
   6  -2  -9    1.59    6.10
   6   2  -9   17.77    5.91
   6  -2  -8   31.51    6.76
  -6  -2   8   28.80    4.00
   6   2  -8   25.73    4.26
  -6  -2   8   31.03    8.97
   6   2  -8   24.17    6.70
   6  -2  -8   34.75    7.11
  -6   2   8   34.29    6.57
   6  -2  -8   22.85    6.28
  -6  -2   8   30.62    4.17
   6   2  -8   23.08    5.99
   6   2  -8   44.18    3.65
   6   2  -7  419.18   27.85
  -6  -2   7  442.52   27.82
   6  -2  -7  418.75   28.92
  -6   2   7  431.33   28.80
  -6  -2   7  446.24   29.80
   6   2  -7  417.34   28.97
  -6  -2   7  383.74   27.81
   6   2  -7  420.19   27.80
   6   2  -7  443.35   28.73
   6   2  -7  406.93   27.72
   6   2  -6  170.62   11.67
   6  -2  -6  180.61   13.42
  -6  -2   6  198.71   14.84
  -6   2   6  180.96   13.23
   6   2  -6  181.70   13.64
  -6  -2   6  152.72   11.73
   6   2  -6  174.68   11.78
   6  -2  -6  167.26   14.58
  -6   2   6  175.27   13.21
   6   2  -6  174.56   11.78
   6   2  -6  179.74   13.08
   6   2  -5    1.89    1.65
  -6  -2   5    5.23    7.47
   6   2  -5   -2.57    6.28
   6  -2  -5    4.02    5.74
  -6   2   5    2.86    5.53
  -6  -2   5   -0.55    1.75
   6   2  -5    0.50    1.87
   6  -2  -5   -1.24    7.95
  -6   2   5   -1.86    5.17
   6   2  -5   -2.32    4.66
   6   2  -5    1.40    2.84
   6   2  -5    0.44    2.62
   6  -2  -5    3.90    5.03
   6   2  -4  261.24   17.87
   6   2  -4  241.98   18.55
   6  -2  -4  254.20   18.27
  -6   2   4  226.27   18.16
  -6   2   4  231.96   17.90
   6  -2  -4  259.53   19.46
   6   2  -4  279.46   17.21
   6  -2  -4  248.68   18.04
   6   2  -4  239.89   18.07
   6  -2  -3  896.65   58.14
   6   2  -3  877.50   58.49
  -6   2   3  799.49   58.13
   6   2  -3  856.50   58.10
  -6   2   3  841.19   58.04
   6   2  -3  889.88   58.25
   6   2  -3  933.45   57.66
   6  -2  -3  831.39   58.11
   6   2  -2   11.07    5.40
  -6   2   2    9.75    5.29
   6   2  -2    8.19    7.08
   6  -2  -2   16.56    6.02
   6   2  -2   19.79    3.48
  -6   2   2    8.15    4.96
   6  -2  -2   20.51    4.86
   6  -2  -1 1256.74   85.20
   6   2  -1 1326.54   85.61
  -6   2   1 1225.20   85.10
  -6   2   1 1210.65   85.38
   6   2  -1 1290.69   85.21
   6  -2  -1 1356.84   85.07
  -6   2   1 1304.06   84.95
   6  -2  -1 1227.27   85.20
   6   2  -1 1332.23   84.78
  -6  -2   1 1280.17   84.80
  -6   2   0  138.44   10.89
  -6  -2   0  133.17    9.60
   6  -2   0  136.30   11.34
  -6   2   0  141.67   11.98
  -6  -2   0  145.05   11.23
  -6   2   0  137.94   11.19
   6   2   0  151.50   11.55
   6  -2   0  142.68   10.62
  -6   2   0  138.24   10.69
   6  -2   0  121.59   11.73
  -6   2   0  103.48   11.70
  -6   2   0  143.95   11.43
  -6  -2   0  129.75   10.43
   6   2   0  219.07   10.65
  -6   2  -1   26.33    5.07
   6  -2   1   25.93    6.19
  -6  -2  -1   17.94    3.14
   6  -2   1   34.98    7.61
  -6   2  -1   28.74    5.35
   6   2   1   15.42    6.15
  -6   2  -1   31.07    6.58
  -6  -2  -1   23.89    5.89
   6  -2   1   32.05    6.66
   6   2   1   21.00    3.28
   6   2   1    1.38    5.92
  -6   2  -1   27.71    5.88
   6  -2   1   20.55    4.59
  -6   2  -1   26.92    4.76
  -6  -2  -1   32.74    4.62
   6   2   1   39.29    4.99
   6  -2   2  387.68   26.69
   6   2   2  376.88   25.81
  -6  -2  -2  366.51   25.78
  -6   2  -2  380.61   26.47
  -6  -2  -2  407.83   26.81
   6   2   2  401.71   26.77
   6  -2   2  401.34   27.30
  -6   2  -2  371.15   26.88
   6   2   2  356.20   26.49
   6  -2   2  394.90   26.07
   6  -2   2  358.74   26.78
   6   2   2  396.52   25.80
  -6   2  -2  389.47   26.64
  -6  -2  -2  417.88   26.32
   6  -2   2  423.90   27.19
   6   2   2  377.86   26.27
  -6  -2  -3   42.90    4.71
   6  -2   3   34.26    6.63
   6   2   3   47.34    4.70
  -6   2  -3   31.81    5.93
  -6   2  -3   43.43    6.90
   6  -2   3   42.38    8.20
  -6  -2  -3   52.96    7.13
   6   2   3   39.29    6.75
   6   2   3   46.50    6.36
  -6   2  -3   42.43    6.52
   6   2   3   41.73    4.79
   6  -2   3   35.02    7.17
  -6  -2  -3   50.35    5.64
   6  -2   3   46.14    7.87
   6  -2   3   39.25    4.86
   6   2   3   42.88    6.09
  -6  -2  -4   10.62    3.79
   6  -2   4   -0.19    5.81
  -6   2  -4   12.83    4.67
   6   2   4    3.29    3.93
   6   2   4    8.13    5.78
  -6   2  -4   -1.28    6.04
   6  -2   4   -1.84    7.35
  -6  -2  -4   -3.18    6.31
   6  -2   4    7.02    6.57
  -6   2  -4   -1.11    5.09
  -6  -2  -4    9.26    4.65
   6   2   4   -2.82    5.24
   6  -2   4    4.00    3.50
   6  -2   4   -4.83    6.74
  -6   2  -5   22.58    5.35
   6  -2   5   15.50    5.99
  -6  -2  -5   19.71    4.48
  -6   2  -5   17.12    6.58
   6   2   5   24.42    4.66
   6   2   5   17.39    6.05
   6  -2   5   21.21    7.80
  -6  -2  -5   23.89    7.19
  -6   2  -5   18.16    6.21
   6  -2   5   18.36    6.49
  -6   2  -5   22.83    5.94
   6  -2   5   28.67    6.98
  -6  -2  -5   14.75    5.34
   6  -2   5   22.17    4.24
   6   2   5   20.96    5.62
   6  -2   5   23.16    3.85
   6  -2   6  102.94   10.10
   6   2   6  105.60    9.24
  -6  -2  -6  110.00    9.22
  -6   2  -6  119.41   10.35
  -6   2  -6  122.03    9.75
   6   2   6  120.95   10.12
  -6   2  -6  130.78   10.47
   6  -2   6  117.69   11.57
  -6   2  -6  115.83   10.03
   6  -2   6  118.60    8.62
  -6  -2  -6  111.66    9.58
   6  -2   6  114.28    8.73
   6   2   6   97.74    9.79
  -6  -2  -7   73.31    7.32
  -6   2  -7   66.54    8.55
  -6   2  -7   70.89    7.81
   6  -2   7   77.41    8.36
   6   2   7   68.17    7.44
   6  -2   7   76.77    9.54
   6   2   7   80.84    8.53
  -6   2  -7   81.26    8.63
  -6   2  -7   78.24    8.19
   6  -2   7   73.03    6.41
  -6   2  -8   18.77    6.16
  -6  -2  -8   19.05    5.51
  -6   2  -8   29.80    6.03
   6   2   8   15.99    5.72
   6   2   8   35.62    6.72
  -6   2  -8   24.30    7.16
   6  -2   8   36.05    8.35
  -6   2  -8   22.62    6.43
   6  -2   8   22.91    4.41
  -6  -2  -9   54.38    7.31
  -6   2  -9   43.13    7.30
   6   2   9   60.82    7.16
   6   2   9   43.87    8.31
   6  -2   9   36.12   10.06
  -6   2  -9   47.99   11.98
  -6   2  -9   45.30    7.75
   6  -2   9   44.62    5.47
  -6   2  -9   47.26    8.17
  -6  -2 -10   58.73   13.27
  -6   2 -10   47.97    8.29
  -6   2 -10   54.84    8.53
   6  -2  10   52.88   10.01
   6   2  10   58.43    8.46
  -6   2 -10   63.53    9.19
   6  -2  10   62.74    6.16
  -6   2 -10   62.37   16.39
  -6   2 -11  142.66   12.19
  -6  -2 -11  130.42   11.97
   6   2  11  122.62   12.13
  -6   2 -11  148.06   12.82
   6  -2  11  145.79   13.51
  -6   2 -11  131.43   12.65
  -6  -2 -11  106.46   12.08
  -6   2 -11  129.03   12.40
   6  -2  11  152.38   10.63
  -6  -2 -12   75.12    9.59
  -6   2 -12   81.32    9.94
   6  -2  12   80.28   11.51
   6   2  12   81.46    9.77
  -6   2 -12  101.09   10.56
  -6  -2 -12   66.21    9.85
   6  -2  12   85.31    7.65
  -6   2 -12   88.17   10.47
  -6   2 -13  296.71   21.38
  -6  -2 -13  268.91   21.04
   6  -2  13  285.81   22.35
   6   2  13  309.29   21.12
  -6   2 -13  319.99   21.77
  -6  -2 -13  242.90   20.97
   6  -2  13  265.03   19.67
  -6   2 -13  293.53   21.57
  -6   2 -14   53.37    9.28
  -6  -2 -14   56.16    9.05
   6  -2  14   58.35   11.46
   6   2  14   56.44    9.43
  -6   2 -14   50.66   10.19
  -6  -2 -14   42.34    9.32
   6  -2  14   48.40    6.27
  -6   2 -14   37.13    9.37
  -6  -2 -15   21.27    9.15
  -6   2 -15   30.86    9.18
   6  -2  15   43.50   11.79
   6   2  15   16.46    9.53
  -6   2 -15   38.64    9.94
  -6  -2 -15   24.84    8.80
  -6   2 -15   31.19    9.86
  -6   2 -16   38.26    9.83
  -6  -2 -16   42.45   11.09
  -6   2 -16   63.28   11.34
  -6   2 -16   55.30   12.46
  -6  -2 -16   33.37   10.28
  -6   2 -17   90.16   12.44
  -6  -2 -17   83.51   12.55
  -6   2 -17  104.77   13.17
   6   2  17   97.58   11.60
  -6  -2 -17  100.14   12.21
  -6   2 -17   96.00   12.92
  -6   2 -18   -2.13   10.02
  -6  -2 -18    4.11   10.27
  -6   2 -18   13.83   11.20
   6   2  18   21.23    9.63
  -6  -2 -18   20.85   10.34
  -6   2 -18   22.36   10.92
  -6   2 -19    7.63   10.73
  -6  -2 -19   -3.88   11.38
  -6   2 -19   10.57   11.82
   6   2  19   -2.38   10.00
  -6   2 -19    6.01   11.70
  -6  -2 -19   13.53   10.48
  -6   2 -20   20.72   12.33
  -6  -2 -20   57.13   16.04
   6   2  20   27.79   11.61
  -6   2 -20   41.62   13.40
  -6  -2 -20   54.68   13.37
  -6   2 -20   59.92   18.29
  -6   2 -21   50.38   12.84
  -6  -2 -21   20.15   12.77
   6   2  21   17.30   11.88
  -6   2 -21   56.26   14.25
  -6  -2 -21   31.53   12.43
  -6   2 -21   40.34   13.66
  -6   2 -22   49.68   13.78
  -6  -2 -22   45.38   14.54
   6   2  22   48.39   13.14
  -6   2 -22   61.99   14.59
  -6   2 -22   54.42   15.31
  -6  -2 -22   40.69   14.04
   6   2  23   24.79   13.36
   6   3 -20   13.80   12.36
   6  -3 -20   24.01   13.57
   6   3 -19   19.19   11.88
   6  -3 -19    3.14   12.56
   6  -3 -18   57.84   13.45
   6   3 -18   35.68   12.24
   6  -3 -17   44.87   11.95
   6   3 -17   49.37   11.44
   6  -3 -16   23.04   11.30
   6   3 -16    4.41    9.71
   6  -3 -15   -2.58   10.00
   6   3 -15   13.93    9.75
  -6   3  14   35.10   10.50
   6  -3 -14   28.59   11.82
   6  -3 -14   37.16   10.58
   6   3 -14   45.00    9.89
  -6  -3  13  320.02   28.07
   6   3 -13  350.89   23.94
   6  -3 -13  344.61   24.51
  -6   3  13  341.04   24.43
   6  -3 -13  253.47   23.23
   6   3 -13  282.37   23.54
  -6  -3  12  124.27   16.61
  -6   3  12  106.29   12.96
   6  -3 -12  112.60   12.96
   6   3 -12  106.38   12.38
   6  -3 -12   98.25   11.86
   6   3 -12  123.76   12.19
  -6   3  11   55.10    9.65
   6   3 -11   47.58    9.42
  -6  -3  11   61.31   13.86
   6  -3 -11   56.31   10.37
   6  -3 -11   40.67    8.52
   6  -3 -11   27.88    8.84
   6   3 -11   35.49    9.04
  -6  -3  10  163.73   12.56
   6  -3 -10  179.92   15.08
   6  -3 -10  190.21   15.63
   6   3 -10  171.50   15.26
  -6   3  10  199.56   15.50
  -6  -3  10  192.68   18.14
   6  -3 -10  178.23   15.04
   6   3 -10  187.97   15.21
   6  -3 -10  181.96   15.13
   6  -3  -9  197.52   16.64
  -6  -3   9  200.02   14.43
   6  -3  -9  242.39   17.33
  -6  -3   9  231.00   19.85
  -6   3   9  212.82   16.85
   6   3  -9  208.67   17.07
   6  -3  -9  218.92   16.68
   6  -3  -9  204.54   16.70
   6   3  -9  213.92   16.95
   6  -3  -8  257.24   17.68
  -6  -3   8  211.35   15.22
  -6  -3   8  251.13   20.25
   6  -3  -8  240.04   17.97
  -6   3   8  231.97   17.64
   6   3  -8  234.83   17.90
   6  -3  -8  231.21   17.59
   6  -3  -8  214.27   17.39
   6   3  -8  221.15   17.57
  -6  -3   7    5.42    2.36
   6   3  -7   11.81    7.27
   6   3  -7    0.92    8.25
   6  -3  -7   -5.96    7.83
  -6   3   7   -0.53    7.43
   6  -3  -7   -4.12    7.07
   6  -3  -7   -7.16    6.67
   6   3  -6   12.95    7.36
   6   3  -6   16.80    8.40
   6   3  -6   24.20    6.58
   6  -3  -6   23.97    7.68
  -6   3   6   17.10    7.56
   6  -3  -6   19.21    7.24
   6  -3  -6   21.84    7.14
   6   3  -5   17.48    7.67
   6  -3  -5   21.24    7.29
   6   3  -5   15.29    6.69
   6   3  -5   10.51    8.51
  -6   3   5   28.54    7.91
   6  -3  -5   27.08   12.05
   6  -3  -5   33.15   10.99
   6   3  -5   18.25    2.74
  -6   3   4   37.44   11.51
   6   3  -4   37.53    7.58
   6   3  -4   46.53    9.91
   6  -3  -4   36.76   14.56
   6  -3  -4   27.31   15.43
  -6   3   3   26.01   17.17
   6   3  -3   22.85   10.57
  -6   3   3   39.36    8.79
   6   3  -3   16.04    7.99
   6  -3  -3    8.47    8.05
   6  -3  -3   12.72   10.09
   6   3  -3   46.64    4.22
  -6   3   3   28.29    6.16
  -6   3   2  374.80   27.28
   6   3  -2  383.70   26.93
  -6   3   2  383.75   29.98
   6   3  -2  421.36   28.19
   6  -3  -2  386.99   26.55
  -6   3   2  379.52   26.03
   6  -3  -2  384.28   26.60
  -6  -3   2  384.61   26.43
   6   3  -2  355.69   25.49
  -6   3   1  256.30   22.16
  -6   3   1  261.01   20.65
   6   3  -1  274.02   20.33
   6   3  -1  286.07   21.59
  -6   3   1  276.58   19.20
   6  -3  -1  264.13   19.72
  -6  -3   1  270.18   19.31
   6   3  -1  263.25   18.83
  -6  -3   1  274.15   20.27
   6  -3  -1  297.02   19.66
  -6  -3   0  146.34   12.21
  -6  -3   0  156.75    8.98
  -6  -3   0  116.31    9.99
   6   3   0  136.45   13.64
  -6   3   0  124.26   14.39
   6   3   0  134.35   12.07
  -6   3   0  122.51   12.39
  -6   3   0  121.77   10.16
  -6  -3   0   85.43    9.04
  -6  -3   0  135.48   10.48
   6  -3   0  145.22   10.74
   6   3   0  132.10   10.13
  -6  -3  -1  122.97   29.44
  -6  -3  -1  231.37   23.83
  -6   3  -1  230.10   24.67
  -6   3  -1  246.99   26.19
   6   3   1  255.02   24.77
  -6   3  -1  259.32   23.51
   6   3   1  260.60   24.51
  -6  -3  -1  256.14   23.89
   6  -3   1  267.07   23.88
   6   3   1  234.29   23.56
  -6  -3  -1  264.97   24.81
  -6   3  -2 1305.87   88.89
  -6  -3  -2 1237.08   88.79
  -6   3  -2 1297.67   89.53
   6   3   2 1367.10   89.54
  -6  -3  -2 1376.22   89.86
  -6   3  -2 1301.71   90.12
   6   3   2 1443.40   89.42
  -6   3  -2 1340.38   89.00
  -6  -3  -2 1452.71   89.64
  -6  -3  -2 1338.43   89.06
   6  -3   2 1447.53   88.96
   6   3   2 1289.92   88.74
  -6  -3  -3   26.74   10.79
  -6   3  -3   -5.01    5.26
  -6   3  -3    6.21    7.39
   6   3   3    8.01    9.37
  -6  -3  -3    3.54   12.75
  -6   3  -3    2.60   14.40
   6   3   3    2.92    7.63
   6   3   3    6.71    4.31
  -6   3  -3   -1.07    6.19
  -6  -3  -3   12.45   12.01
   6   3   3   19.20    5.59
   6  -3   3   16.63   11.21
  -6   3  -4   -4.97    5.97
  -6  -3  -4    2.87    7.05
  -6  -3  -4    0.92    8.86
  -6   3  -4    7.75    7.57
   6   3   4    2.23    7.72
   6   3   4   15.56    7.62
   6   3   4    2.09    4.70
  -6   3  -4   11.01    6.69
  -6  -3  -4  -18.91   14.26
   6   3   4    8.35    5.86
   6  -3   4    8.46    6.36
  -6   3  -5   10.07    5.77
  -6  -3  -5   11.02    5.27
  -6   3  -5   16.70    7.91
  -6  -3  -5   25.81    9.04
   6  -3   5   42.92   10.62
   6   3   5   21.05    7.78
   6   3   5   18.23    7.38
   6   3   5   17.28    5.50
  -6   3  -5    8.13    6.54
  -6  -3  -5   16.29    8.02
   6  -3   5   18.86    4.73
  -6  -3  -6    4.29    5.27
  -6   3  -6    8.12    5.84
   6   3   6    5.67    7.72
   6  -3   6    9.38   10.35
  -6   3  -6    5.69    7.81
  -6   3  -6   10.00    6.48
   6   3   6    3.18    5.66
   6  -3   6    5.86    3.78
  -6  -3  -6    4.84    6.81
   6  -3   6    6.14    4.09
  -6  -3  -7   22.12    6.21
  -6   3  -7   32.19    6.39
  -6   3  -7   24.81    8.62
   6   3   7    8.14    8.19
   6  -3   7   23.90   10.62
  -6   3  -7   34.76    7.96
  -6   3  -7   26.15    6.77
   6   3   7   21.85    6.47
  -6  -3  -7   21.54    7.38
   6  -3   7   22.85    3.94
   6  -3   7   15.07    4.48
  -6   3  -8  450.42   33.25
  -6  -3  -8  487.04   33.25
  -6   3  -8  479.58   34.04
   6   3   8  483.54   33.95
   6  -3   8  555.11   35.47
   6  -3   8  465.68   32.38
  -6   3  -8  471.34   33.43
  -6   3  -8  479.32   34.44
   6  -3   8  514.32   32.42
  -6  -3  -8  479.72   33.80
  -6   3  -9   20.16    6.97
  -6  -3  -9   38.19    7.00
  -6   3  -9   45.41    9.40
   6   3   9   32.17    8.93
   6  -3   9   26.86   11.29
  -6   3  -9   42.01    8.95
  -6   3  -9   29.45    7.56
   6  -3   9   21.41    4.45
  -6  -3  -9   39.51    8.16
   6  -3   9   26.34    4.49
  -6   3 -10   35.12    7.60
  -6  -3 -10   37.28    7.86
  -6   3 -10   51.43   10.24
   6   3  10   52.22    9.48
   6  -3  10   68.03   12.29
  -6   3 -10   48.72    9.92
  -6   3 -10   30.40    8.23
  -6  -3 -10   30.47    8.71
   6  -3  10   40.19    4.95
  -6  -3 -11   66.51    8.98
  -6   3 -11   73.93   11.37
  -6   3 -11   88.33    9.47
   6  -3  11   81.63   13.60
   6   3  11   78.69   10.56
  -6   3 -11   83.30   11.01
  -6   3 -11   67.18    9.79
  -6  -3 -11   71.25   10.40
   6  -3  11   58.30    6.19
  -6   3 -12  207.72   16.70
  -6   3 -12  188.77   14.85
  -6  -3 -12  186.40   14.93
   6   3  12  189.93   16.05
   6  -3  12  204.30   18.48
   6  -3  12  148.20   12.45
  -6   3 -12  173.98   15.12
  -6  -3 -12  185.34   15.67
  -6  -3 -13    8.28    9.95
  -6   3 -13   12.49    8.31
  -6   3 -13  -14.96   11.48
  -6   3 -13    7.21    9.10
  -6  -3 -13    1.22    9.33
  -6  -3 -14   52.47   10.19
  -6   3 -14   42.36   11.43
  -6   3 -14   58.37    9.99
  -6   3 -14   41.15   10.62
  -6  -3 -15    7.11    9.39
  -6   3 -15   18.46    9.40
  -6   3 -15   -1.00   11.23
  -6   3 -15   13.23   10.23
  -6  -3 -16   13.51   10.59
  -6   3 -16   25.47   10.10
  -6   3 -16   31.78   11.19
  -6   3 -16   17.20   11.94
  -6  -3 -17   26.99   11.50
  -6   3 -17   39.44   11.24
  -6   3 -17   40.77   12.17
  -6   3 -17   40.06   13.03
  -6  -3 -18   15.30   16.35
  -6   3 -18   40.28   11.80
  -6   3 -18   26.24   12.59
  -6  -3 -18   33.22   14.69
  -6   3 -18   26.17   17.94
  -6  -3 -19   54.21   13.29
  -6   3 -19   33.44   12.40
  -6   3 -19   37.00   13.33
  -6  -3 -19   25.71   13.26
  -6   3 -19    7.08   13.68
  -6   3 -20   86.39   14.75
  -6  -3 -20  107.09   15.35
  -6   3 -20   73.01   15.34
   6   3  20   77.03   13.52
  -6   3 -20   87.88   16.73
   6   3  21   15.59   12.59
   6   4 -17   -1.71   13.34
   6  -4 -17    8.49   13.09
   6  -4 -17    0.56   13.90
   6   4 -16    8.87   13.16
   6  -4 -16   18.73   12.34
   6  -4 -16   48.03   12.98
   6   4 -15   -3.78   12.82
   6  -4 -15   13.05   13.88
   6  -4 -15   26.34   14.89
   6  -4 -14   22.17   11.37
   6   4 -14   19.24   12.50
   6  -4 -14   -1.97   11.70
   6   4 -13   23.06   11.96
   6  -4 -13  -12.39   10.48
   6  -4 -13   -2.84   10.90
   6   4 -12    9.12   11.20
   6  -4 -12   -8.04    9.86
   6  -4 -12   -4.09   10.34
   6   4 -11  141.63   15.43
   6  -4 -11  154.50   14.53
   6  -4 -11  126.39   14.76
   6   4 -10    0.45   10.28
   6  -4 -10   16.90    9.10
   6  -4 -10   10.20    9.33
   6  -4 -10  -11.33    9.33
   6   4  -9   13.32   10.55
   6  -4  -9   -0.76    9.24
  -6   4   9   16.44   10.32
   6  -4  -9   14.21    9.62
   6  -4  -9   20.75   10.02
   6  -4  -8  164.43   16.69
   6   4  -8  160.79   16.46
  -6   4   8  168.47   16.29
   6  -4  -8  194.55   16.53
   6  -4  -8  201.06   16.84
   6  -4  -8  181.55   17.05
   6  -4  -7   56.35   10.50
   6  -4  -7   59.42   11.12
   6   4  -7   63.14   10.04
  -6   4   7   36.20   12.17
   6  -4  -7   67.45   10.43
   6  -4  -7   63.23    9.78
   6   4  -6   21.89    8.84
   6   4  -6    5.47   11.21
  -6   4   6   34.56   11.20
   6  -4  -6   26.99    8.63
   6  -4  -6   22.49    7.95
  -6   4   5  118.67   14.37
   6   4  -5  138.80   13.06
   6   4  -5  131.86   15.01
  -6   4   5  121.14   13.64
  -6   4   5  151.57   14.78
   6  -4  -5  121.77   12.58
   6  -4  -5  130.18   12.23
  -6   4   4   30.24   10.63
   6   4  -4   34.04    9.05
   6   4  -4   26.05   11.67
  -6   4   4   26.82    9.78
  -6   4   4    9.59   10.45
   6  -4  -4   12.77    7.94
   6  -4  -4   15.48    7.32
   6   4  -3   12.66   11.62
  -6   4   3   -2.24   10.02
   6   4  -3    0.99    8.67
  -6   4   3  -10.24    9.86
   6  -4  -3   -7.44    7.78
   6  -4  -3    6.30    6.83
  -6   4   2   33.20   10.88
  -6   4   2   29.51   10.08
   6   4  -2   61.44   12.31
   6   4  -2   43.89    9.64
   6  -4  -2   48.68    8.42
  -6  -4   2   41.53    6.10
   6  -4  -2   54.56    7.51
  -6  -4   1    7.03    3.06
   6   4  -1    9.98    9.37
  -6   4   1   -3.51    9.50
   6   4  -1   12.16   11.76
  -6   4   1    0.71    9.16
   6  -4  -1   -0.59    7.18
   6  -4  -1   10.19    6.32
  -6  -4   1    6.90    5.48
  -6  -4   0    8.62    3.67
  -6   4   0   -0.86    9.35
  -6   4   0    7.37    9.36
   6   4   0   19.70   11.95
   6   4   0   -2.15    9.55
   6   4   0  -16.66   10.16
   6  -4   0   -4.04    7.42
   6  -4   0   -2.31    6.05
  -6  -4   0    3.50    5.85
  -6  -4  -1  107.95    9.89
   6   4   1  145.60   15.64
   6   4   1  151.37   13.96
  -6   4  -1  147.08   13.59
  -6   4  -1  154.58   14.15
   6  -4   1  145.20   12.03
   6   4   1  135.94   13.94
   6  -4   1  136.79   11.00
  -6  -4  -1  125.98   11.04
  -6  -4  -2   71.86    7.73
  -6   4  -2   90.93   11.55
  -6   4  -2   92.03   11.83
   6   4   2  108.61   11.99
   6   4   2   85.95   11.20
   6  -4   2   87.19    8.46
  -6  -4  -2   92.68    9.12
  -6  -4  -3   18.82    5.40
  -6   4  -3   42.50   10.35
  -6   4  -3   38.75    9.39
   6   4   3   18.06    9.89
   6   4   3   14.14    9.91
  -6  -4  -3   40.84    7.45
   6  -4   3   27.86    5.93
  -6  -4  -4  127.32   10.21
  -6   4  -4  107.13   10.50
  -6   4  -4  123.91   13.66
  -6  -4  -4  125.65   13.40
  -6   4  -4  126.90   12.47
   6   4   4  149.63   13.75
   6   4   4  142.03   13.41
  -6   4  -4  112.32   11.31
   6  -4   4  114.29    9.92
  -6  -4  -4  116.72   11.55
  -6  -4  -5    3.16    5.95
  -6   4  -5   10.20    6.14
  -6   4  -5   13.11   10.40
  -6   4  -5   11.44    8.41
  -6  -4  -5    5.09   10.48
   6   4   5    6.96   10.03
   6   4   5   15.93    9.31
  -6   4  -5   16.95    7.23
   6  -4   5    7.37    4.88
  -6  -4  -5   12.48    8.06
  -6  -4  -6    8.30    6.70
  -6   4  -6   13.99    6.52
  -6   4  -6    2.88   11.91
  -6   4  -6   16.72    9.52
   6   4   6   13.94   10.35
  -6   4  -6   14.33    7.46
   6  -4   6   10.78    5.43
  -6  -4  -6    9.15    8.32
  -6  -4  -7   45.86    9.14
  -6   4  -7   38.80    7.40
  -6   4  -7   48.31    8.32
  -6  -4  -7   50.02   10.36
  -6  -4  -8  126.96   12.13
  -6   4  -8  110.30   11.10
  -6   4  -8  119.66   11.69
  -6  -4  -8  136.68   15.00
  -6   4  -9   24.83    7.80
  -6  -4  -9   31.14    8.19
  -6   4  -9   28.19    8.51
  -6  -4  -9   37.60   10.24
  -6  -4 -10   19.12    8.45
  -6   4 -10   17.94    7.57
  -6   4 -10   21.68    8.53
  -6  -4 -10    3.80    9.91
  -6  -4 -11   -1.61    8.55
  -6   4 -11   22.24   12.10
  -6   4 -11   10.77    7.92
  -6   4 -11    9.99    8.83
  -6  -4 -11    0.89   10.38
  -6  -4 -12    3.82    9.60
  -6   4 -12   -1.10   12.45
  -6  -4 -12    4.21   11.08
  -6  -4 -13    9.67    9.93
  -6   4 -13   21.06   13.37
  -6  -4 -13  -11.26   11.54
  -6  -4 -14   -0.80   17.07
  -6   4 -14   40.04   15.45
  -6  -4 -14    6.65   13.83
  -6  -4 -15   29.99   11.52
  -6   4 -15   53.67   15.63
  -6  -4 -15   35.72   14.18
  -6  -4 -16   11.18   12.17
  -6   4 -16   -4.43   14.43
  -6  -4 -16  -27.32   13.39
  -6  -4 -17   36.00   12.53
  -6   4 -17    7.90   15.48
  -6  -4 -17   26.04   14.14
  -6  -4 -18   65.02   16.42
  -6  -4 -19  -23.19   14.04
   6  -5 -14   36.79   15.07
   6  -5 -13   10.98   13.00
   6  -5 -13    3.26   13.93
   6  -5 -12   12.04   12.24
   6  -5 -12  -20.67   13.54
   6  -5 -11   59.37   12.97
   6  -5 -11   39.14   13.35
   6  -5 -10   13.10   11.96
   6  -5 -10   16.20   11.97
   6  -5  -9  126.74   15.11
   6  -5  -9  117.35   15.28
   6  -5  -8   -2.97   16.55
   6  -5  -8   24.87   16.44
   6  -5  -8   -0.83   15.63
   6  -5  -7   12.90   14.82
   6  -5  -7  -13.93   15.13
   6  -5  -7   18.51   15.13
   6  -5  -6   11.12   11.20
   6  -5  -6   10.05   10.91
   6  -5  -6    4.81   10.88
   6  -5  -5  113.52   13.58
   6  -5  -5   92.98   13.45
  -6   5   5  122.83   15.35
   6  -5  -5  100.52   12.80
  -6   5   4   11.42   13.22
   6  -5  -4  -12.57   10.36
   6  -5  -4   12.10    9.09
  -6   5   3   25.04   13.15
   6  -5  -3    1.11   10.18
   6  -5  -3   31.34    9.18
  -6   5   2   28.24   13.25
   6   5  -2   13.17   12.57
   6  -5  -2   51.40   10.66
   6  -5  -2   36.97    9.03
  -6   5   1   26.83   13.68
   6   5  -1   -3.51   12.27
   6  -5  -1   19.65   10.43
   6  -5   0   19.94   10.04
   6   5   0   22.75   12.51
   6   5   1   20.96   12.40
   6  -5   1   26.24   10.37
   6   5   2  160.48   17.24
   6  -5   2  155.06   15.26
   6  -5   3   10.36    9.70
   6   5   3    2.88   12.06
  -6  -5  -3   10.12    8.54
   6   5   4   62.55   13.35
   6  -5   4   59.02   10.70
  -6  -5  -4   53.59   10.20
   6   5   5   43.89   12.98
  -6  -5  -5   69.43   11.30
  -6  -5  -6   52.44   14.08
  -6  -5  -7   22.69   18.01
  -6  -5  -8   28.67   14.68
  -6  -5  -9    8.37   12.39
  -6  -5 -10   86.77   14.81
  -6  -5 -11   13.47   14.21
  -6  -5 -12   37.97   14.40
  -6  -5 -13    2.27   15.98
   6   6  -3    2.98   15.06
   6   6  -2   -7.09   15.31
   6   6  -1   76.05   16.70
   6   6   0   68.29   16.62
   6   6   1   20.91   14.98
   6   6   2   56.06   15.99
   6   6   3   -2.92   14.97
   6   6   4   16.77   15.12
   7   0 -24   44.05   13.54
   7   0 -23   11.49   12.41
   7   0 -22  124.63   15.12
   7   0 -21   22.45   11.29
   7   0 -21    7.28    9.92
   7   0 -20   60.47   11.48
   7   0 -20   53.07   10.56
   7   0 -19   -3.66   10.08
  -7   0  19   -9.94   12.00
   7   0 -19   -9.94    9.26
   7   0 -19   -2.73    8.71
  -7   0  18  525.70   34.51
   7   0 -18  477.42   33.80
   7   0 -18  453.12   33.68
   7   0 -18  459.58   33.47
   7   0 -17   12.60    8.75
  -7   0  17   -3.43   11.10
   7   0 -17    9.78    8.35
   7   0 -17    6.37    7.48
   7   0 -16   42.33    8.54
  -7   0  16   26.90    9.37
   7   0 -16   42.41    8.53
  -7   0  16   27.77    8.86
   7   0 -16   48.32    7.89
   7   0 -15   -0.29    7.03
   7   0 -15   -5.56    7.32
  -7   0  15   -1.44    8.08
  -7   0  15   -1.63    7.71
   7   0 -15   -8.22    6.72
   7   0 -14  535.11   39.68
  -7   0  14  643.49   40.14
   7   0 -14  622.90   39.71
  -7   0  14  576.90   39.99
   7   0 -14  547.55   39.58
   7   0 -13    1.00    5.94
  -7   0  13    2.14    6.74
   7   0 -13   -6.20    5.92
  -7   0  13    6.13    7.35
   7   0 -13    1.39    5.88
   7   0 -12   29.45    6.04
  -7   0  12   27.73   13.66
   7   0 -12   31.59    6.26
  -7   0  12   32.88    6.60
   7   0 -12   27.48    6.01
   7   0 -11    2.10    5.20
  -7   0  11    0.96    5.56
   7   0 -11    8.39    4.98
  -7   0  11   -0.23    5.46
  -7   0  11    2.39    5.64
   7   0 -11   -0.20    5.03
  -7   0  11   -6.68    5.26
   7   0 -10  508.01   33.65
  -7   0  10  487.07   33.65
   7   0 -10  519.14   33.46
  -7   0  10  481.61   33.72
  -7   0  10  488.50   33.61
  -7   0  10  480.86   33.75
   7   0 -10  500.20   33.66
   7   0  -9   -1.04    4.52
   7   0  -9    2.61    4.18
  -7   0   9    5.48    4.69
  -7   0   9   -4.30    5.51
  -7   0   9    1.34    4.70
  -7   0   9   -2.90    5.07
   7   0  -9   -1.93    4.79
   7   0  -8    7.64    4.55
  -7   0   8    9.95    4.45
   7   0  -8   12.80    3.96
  -7   0   8    6.78    5.26
  -7   0   8    4.60    4.76
  -7   0   8    3.18    4.83
   7   0  -8    7.46    4.39
   7   0  -7    0.58    4.30
  -7   0   7   -1.52    3.92
   7   0  -7    7.65    3.63
   7   0  -7    0.72    4.31
  -7   0   7    0.14    5.18
  -7   0   7    7.04    4.49
  -7   0   7    2.26    4.92
   7   0  -7   -0.75    4.05
   7   0  -6   26.26    5.16
  -7   0   6   32.90    4.31
   7   0  -6   39.87    3.96
  -7   0   6   31.05    5.53
  -7   0   6   30.83    4.65
   7   0  -6   34.61    5.11
  -7   0   6   33.35    5.35
   7   0  -6   33.91    4.72
  -7   0   5   -1.33    3.18
   7   0  -5    3.91    2.64
  -7   0   5    0.94    4.68
  -7   0   5    5.46    3.71
   7   0  -5   -1.77    3.86
   7   0  -5   -1.77    3.84
  -7   0   5    1.11    4.79
   7   0  -4 3032.30  208.41
  -7   0   4 3168.14  208.48
   7   0  -4 3366.18  208.86
   7   0  -4 3515.55  208.79
   7   0  -3   -0.72    4.14
   7   0  -3   -1.58    3.98
   7   0  -3   -0.09    4.84
   7   0  -3   -2.78    3.54
   7   0  -2 1128.97   73.56
   7   0  -2 1055.12   73.59
   7   0  -2 1159.02   73.60
   7   0  -1   -2.96    4.38
  -7   0   1   -2.07    3.71
   7   0  -1   -1.35    4.88
  -7   0   1    3.23    4.05
   7   0   0   86.08    7.44
  -7   0   0   88.37    6.86
   7   0   0  101.55    7.79
   7   0   0   78.89    5.69
  -7   0   0   76.31    5.78
   7   0   1   -3.87    4.82
  -7   0  -1   -1.55    2.36
   7   0   1    1.12    2.23
   7   0   1   -3.86    5.06
   7   0   2  383.56   21.59
  -7   0  -2  311.11   20.96
   7   0   2  295.69   20.97
   7   0   2  356.82   21.64
  -7   0  -2  286.77   20.71
   7   0   2  379.25   21.64
  -7   0  -2  313.50   20.77
   7   0   3    0.36    5.26
   7   0   3   -3.60    3.30
  -7   0  -3   -0.29    2.55
   7   0   3    3.10    5.01
   7   0   4  268.37   16.42
   7   0   4  215.78   15.68
  -7   0  -4  210.61   15.46
  -7   0  -4  248.65   16.00
  -7   0  -5    3.83    4.05
   7   0   5    1.15    3.95
   7   0   5   -1.24    5.20
  -7   0  -5    3.98    4.08
   7   0   6 2514.87  166.65
  -7   0  -6 2462.85  166.64
   7   0   6 2636.03  166.79
  -7   0  -6 2539.09  166.73
  -7   0  -7    2.58    4.55
   7   0   7    1.05    4.62
   7   0   7   -7.08    5.77
   7   0   7    3.94    5.13
  -7   0  -7    0.65    4.36
   7   0   8  214.45   15.32
  -7   0  -8  215.93   15.40
   7   0   8  217.03   15.75
   7   0   8  201.48   15.40
  -7   0  -8  213.34   15.24
  -7   0  -9    3.59    5.46
   7   0   9    2.63    5.29
   7   0   9    3.92    6.08
  -7   0  -9   -0.93    5.30
  -7   0  -9   -7.71    4.90
   7   0   9    1.57    5.23
   7   0  10   22.57    6.23
  -7   0 -10   41.52    6.42
  -7   0 -10   55.67    6.83
  -7   0 -10   29.83    5.61
   7   0  10   37.42    6.36
   7   0  11    7.02    6.04
  -7   0 -11    6.35    6.13
  -7   0 -11   -5.74    6.31
  -7   0 -11    1.09    4.98
   7   0  12   50.61    9.13
  -7   0 -12   51.08   11.63
  -7   0 -12   57.97    8.61
  -7   0 -12   43.32    7.25
   7   0  13   11.26    7.13
  -7   0 -13   -0.32    7.16
  -7   0 -13   -2.76    5.95
   7   0  14  163.12   14.03
  -7   0 -14  178.34   14.45
  -7   0 -14  153.54   13.42
   7   0  15   -4.62    7.76
  -7   0 -15   -0.36    8.10
  -7   0 -15   -6.32    6.79
   7   0  16  447.82   29.53
  -7   0 -16  437.53   29.84
  -7   0 -16  360.85   28.76
  -7   0 -17    7.04    9.56
  -7   0 -17    6.48    7.87
  -7   0 -18  518.92   34.00
  -7   0 -18  428.73   32.78
  -7   0 -19   -1.40   10.71
  -7   0 -19    9.39    9.11
  -7   0 -20   15.35   11.79
  -7   0 -20   -2.28    9.57
  -7   0 -21   21.44   12.83
  -7   0 -21   13.51   10.25
  -7   0 -22   14.96   12.83
  -7   0 -22   -2.49   10.49
  -7   0 -23   -2.94   13.89
   7  -1 -24   63.21   14.02
   7  -1 -23    2.69   12.89
   7  -1 -23    8.79   12.65
   7  -1 -22   19.91   12.17
   7   1 -22   25.81   12.05
   7  -1 -22   32.49   11.93
   7  -1 -21    7.77   11.52
   7   1 -21    1.70   10.71
   7  -1 -21    3.08   10.77
   7  -1 -20  148.53   15.47
   7   1 -20  158.35   15.06
   7  -1 -20  125.95   14.74
  -7   1  19   30.86   11.96
   7  -1 -19   28.77   10.78
   7   1 -19   22.74    9.69
   7  -1 -19   26.38    9.82
  -7   1  18   37.38   10.56
   7  -1 -18   56.66   11.00
   7   1 -18   42.05    9.79
  -7  -1  18   45.69   12.03
   7  -1 -18   48.49    9.79
   7   1 -18   26.37    9.27
   7  -1 -18    9.81    9.29
   7   1 -17   30.89    9.17
   7  -1 -17   27.17    9.79
  -7  -1  17   20.05   13.14
  -7   1  17   36.99   11.78
   7  -1 -17   41.14    9.37
   7   1 -17   37.13    8.78
   7  -1 -17   25.14    9.04
   7  -1 -16    8.61    8.75
   7   1 -16   -5.30    8.10
  -7   1  16   -1.48    8.25
  -7  -1  16    2.16    9.88
   7   1 -16   -0.60    7.57
   7  -1 -16    2.13    7.94
   7  -1 -16   -2.34    7.72
   7   1 -16    1.61    6.38
   7  -1 -15   11.69    8.00
   7   1 -15    0.78    7.54
  -7   1  15   12.64    7.82
  -7  -1  15    9.06    9.08
   7   1 -15   19.79    7.30
   7  -1 -15   14.98    7.48
   7  -1 -15   15.39    7.53
   7   1 -15    0.21    5.79
   7   1 -14  111.38    9.66
   7  -1 -14   97.32   10.02
   7  -1 -14  102.73   10.43
  -7   1  14   73.94   10.15
   7   1 -14   94.31    9.85
  -7  -1  14   93.14   10.96
  -7  -1  14   88.94    8.23
   7  -1 -14   82.49    9.88
   7   1 -14   97.14    8.72
   7  -1 -13   -7.69    6.77
  -7   1  13    6.96    6.88
   7   1 -13    9.54    6.61
  -7  -1  13   10.78    8.11
   7   1 -13    3.20    6.22
   7  -1 -13   11.61    6.82
  -7  -1  13    4.41    4.57
   7  -1 -13   11.65    6.40
   7   1 -13   12.44    5.23
   7  -1 -12   57.65    7.92
  -7   1  12   66.20    8.55
   7   1 -12   55.26    7.77
  -7  -1  12   64.94    9.88
   7   1 -12   63.64    7.68
   7  -1 -12   49.89    9.38
   7   1 -12   85.88    7.28
   7  -1 -12   76.26    9.19
  -7  -1  12   66.90    6.50
   7  -1 -11  173.33   14.51
   7   1 -11  213.67   14.15
   7   1 -11  201.24   14.42
  -7  -1  11  210.15   16.89
   7  -1 -11  184.44   14.47
  -7   1  11  179.88   15.25
  -7  -1  11  197.18   13.72
   7   1 -11  173.03   13.80
   7  -1 -11  181.48   14.54
   7   1 -10   36.96    5.59
   7  -1 -10   36.71    6.49
   7  -1 -10   32.20    6.28
  -7   1  10   30.49    5.53
  -7  -1  10   35.32    7.32
   7   1 -10   33.47    5.90
   7   1 -10   43.36    7.01
  -7  -1  10   40.30    5.01
   7  -1 -10   29.25    6.01
  -7  -1  10   42.24    5.01
   7   1 -10   31.55    4.97
   7  -1  -9  260.14   18.87
   7   1  -9  260.31   18.31
   7   1  -9  274.62   18.71
   7  -1  -9  251.59   18.63
  -7  -1   9  273.71   19.27
  -7   1   9  259.35   18.61
  -7  -1   9  250.53   18.30
  -7  -1   9  279.86   18.31
   7   1  -9  263.61   18.97
   7  -1  -9  257.85   18.95
   7  -1  -9  246.32   18.79
   7   1  -9  279.74   18.21
   7  -1  -8  682.38   43.70
   7   1  -8  649.23   43.12
   7   1  -8  673.02   43.38
   7  -1  -8  649.96   43.31
  -7   1   8  634.57   43.24
  -7  -1   8  646.63   43.73
   7  -1  -8  642.45   43.63
  -7  -1   8  704.47   43.17
  -7  -1   8  632.72   43.11
   7   1  -8  600.22   43.03
   7   1  -8  667.23   43.51
   7  -1  -8  610.07   43.53
   7   1  -7   51.99    5.31
   7   1  -7   57.33    6.15
  -7  -1   7   56.14    7.27
   7  -1  -7   58.63    6.11
  -7   1   7   48.68    5.63
   7  -1  -7   47.35    6.41
  -7  -1   7   52.84    5.42
   7   1  -7   57.26    6.69
  -7  -1   7   67.51    5.49
   7   1  -7   44.77    4.66
  -7   1   7   50.10    6.78
   7  -1  -7   49.97    6.30
   7   1  -6   11.24    3.47
  -7   1   6    9.34    4.05
   7   1  -6    4.76    4.56
   7  -1  -6    5.85    4.32
  -7  -1   6   12.11    6.02
   7   1  -6    9.69    5.17
  -7  -1   6    8.86    3.67
   7  -1  -6    7.72    4.98
   7   1  -6   22.28    3.23
  -7   1   6   11.14    5.36
   7  -1  -6    7.63    4.45
   7   1  -5  285.63   18.41
  -7  -1   5  281.85   18.49
   7  -1  -5  281.24   19.12
   7  -1  -5  264.99   19.51
   7   1  -5  282.52   18.95
   7  -1  -5  281.05   19.14
  -7   1   5  269.52   19.22
   7   1  -5  265.30   18.56
  -7  -1   5  260.38   19.29
   7  -1  -5  276.49   18.78
   7   1  -5  254.08   18.85
  -7   1   5  258.04   18.61
   7  -1  -4  622.68   42.80
   7   1  -4  631.75   42.18
   7  -1  -4  630.39   42.44
  -7  -1   4  619.30   42.78
  -7   1   4  633.07   42.37
   7   1  -4  575.29   42.53
   7  -1  -4  628.45   42.76
   7  -1  -4  651.24   42.89
   7   1  -4  638.29   42.19
   7   1  -4  744.63   42.44
   7   1  -4  653.95   42.51
   7  -1  -4  615.22   42.72
  -7   1   4  651.56   42.77
   7  -1  -4  626.76   42.92
   7  -1  -3   40.31    6.09
   7   1  -3   36.08    3.31
   7   1  -3   25.55    3.80
   7  -1  -3   28.56    4.28
   7   1  -3   35.44    4.57
  -7   1   3   33.27    4.25
   7  -1  -3   37.79    6.40
   7  -1  -3   31.08    4.93
   7   1  -3   24.06    4.14
   7   1  -3   38.29    3.06
   7   1  -3   31.42    3.44
   7  -1  -3   28.28    6.61
  -7   1   3   28.15    5.43
   7  -1  -3   31.59    4.87
   7  -1  -2   22.90    5.79
   7   1  -2   22.87    2.76
  -7   1   2   21.25    4.52
   7   1  -2   28.46    3.82
  -7   1   2   24.96    3.86
   7   1  -2   24.80    4.24
   7   1  -2   24.65    2.89
   7   1  -2   33.27    2.95
  -7   1   2   27.21    5.68
   7  -1  -2   27.52    6.28
   7  -1  -2   23.14    6.13
   7   1  -2   14.18    3.18
  -7   1   2   30.03    5.22
   7   1  -2   26.76    3.60
  -7   1   1   77.62    7.38
   7  -1  -1   82.43    8.27
  -7  -1   1   91.06    6.30
   7   1  -1   69.17    6.34
  -7   1   1   79.03    7.14
   7   1  -1   93.75    7.24
  -7   1   1   68.74    6.75
  -7   1   1   89.12    7.86
   7   1  -1  119.60    6.42
   7  -1  -1   80.18    8.68
  -7  -1   1   91.04    6.49
  -7   1   1   88.30    7.86
  -7   1   1   91.78    7.75
   7   1  -1   81.32    7.11
   7   1  -1   79.19    6.55
   7  -1   0   37.50    6.14
  -7   1   0   28.21    4.95
   7   1   0   33.55    3.80
  -7  -1   0   31.26    3.40
  -7   1   0   23.29    4.29
   7   1   0   35.92    4.73
   7  -1   0   28.44    6.57
  -7  -1   0   33.40    3.77
  -7   1   0   26.23    5.22
  -7   1   0   33.10    5.44
   7   1   0   34.65    5.17
  -7  -1  -1 2150.88  135.51
   7  -1   1 2089.20  135.90
   7   1   1 2192.19  135.51
  -7   1  -1 2079.32  135.88
   7  -1   1 1976.90  135.73
  -7   1  -1 1765.39  135.59
   7   1   1 2001.72  135.63
  -7  -1  -1 2179.51  135.52
  -7   1  -1 2035.87  135.85
   7   1   1 2058.31  135.47
   7  -1   1 2054.83  135.92
   7  -1   1 2071.35  135.78
   7   1   1 2268.25  135.75
  -7  -1  -1 1960.88  135.45
  -7   1  -2   99.11    8.49
   7  -1   2  106.02    9.38
   7   1   2  110.53    8.02
  -7  -1  -2  104.54    7.75
   7  -1   2  108.41    8.59
   7   1   2   88.64    8.12
   7  -1   2  103.67    9.74
  -7   1  -2   93.38    8.71
   7   1   2  110.16    8.75
   7  -1   2  101.38    8.94
   7  -1   3  144.32   11.43
  -7   1  -3  121.89   10.57
   7   1   3  154.75   10.27
  -7  -1  -3  131.62   10.04
   7   1   3  144.01   10.46
   7  -1   3  130.06   10.73
   7  -1   3  125.52   11.73
  -7   1  -3  124.70   10.85
  -7   1  -3  123.13   10.54
   7   1   3  158.32   10.89
   7  -1   3  152.25   10.72
   7  -1   4   38.17    6.80
   7   1   4   33.13    5.51
  -7   1  -4   41.76    5.30
  -7  -1  -4   45.92    5.11
  -7   1  -4   37.25    5.68
   7  -1   4   44.19    6.03
   7   1   4   37.38    5.25
  -7  -1  -4   36.24    5.84
  -7  -1  -4   45.59    5.49
   7  -1   4   47.59    7.57
  -7   1  -4   38.27    6.23
   7   1   4   41.13    6.12
   7  -1   4   36.34    5.56
   7  -1   5   54.80    7.77
  -7   1  -5   62.47    6.66
  -7  -1  -5   61.66    6.04
   7   1   5   80.11    6.78
  -7   1  -5   51.82    6.40
   7   1   5   58.87    6.46
  -7  -1  -5   67.94    7.00
   7  -1   5   64.56    7.23
  -7   1  -5   63.58    7.20
  -7  -1  -5   53.91    6.43
  -7   1  -5   61.21    6.64
  -7  -1  -5   67.92    6.36
   7  -1   5   61.69    6.50
  -7  -1  -6   47.99    5.62
   7   1   6   40.35    6.07
  -7   1  -6   39.30    5.92
   7  -1   6   41.56    7.39
  -7  -1  -6   51.90    6.65
  -7   1  -6   59.97    6.24
   7   1   6   33.54    5.79
   7  -1   6   43.50    6.63
  -7   1  -6   37.97    6.27
  -7   1  -6   43.87    5.40
  -7  -1  -6   45.23    5.77
   7   1   6   48.42    6.41
  -7   1  -7   -2.72    5.34
   7   1   7    0.49    5.62
  -7  -1  -7    4.52    4.64
  -7  -1  -7    5.81    5.68
   7   1   7    3.51    4.73
   7  -1   7    2.54    5.89
  -7   1  -7    6.32    5.02
  -7   1  -7    2.06    5.68
  -7   1  -7    0.70    4.72
  -7  -1  -7    1.17    4.81
   7   1   7   -6.76    5.38
  -7   1  -8  842.01   57.01
   7   1   8  973.03   57.05
  -7  -1  -8  844.40   56.88
  -7  -1  -8  779.67   56.97
  -7   1  -8  879.99   57.03
   7  -1   8  867.98   57.14
   7   1   8  825.56   56.81
  -7   1  -8  871.44   57.15
  -7   1  -8  758.21   56.76
  -7  -1  -8  961.13   57.10
  -7   1  -8  803.79   56.69
  -7   1  -8  871.57   56.90
   7   1   8  870.25   56.98
  -7   1  -9  154.86   12.04
  -7  -1  -9  153.34   11.98
   7   1   9  165.94   12.40
  -7   1  -9  165.48   12.37
  -7  -1  -9  142.07   12.48
   7  -1   9  157.74   12.59
   7   1   9  152.11   12.02
  -7   1  -9  134.81   12.02
  -7   1  -9  155.31   12.38
  -7   1  -9  160.47   11.62
  -7  -1  -9  136.53   11.83
  -7   1 -10   59.17    7.88
  -7  -1 -10   68.31    7.64
  -7  -1 -10   71.54    8.50
   7   1  10   68.76    7.86
   7  -1  10   67.87    8.57
  -7   1 -10   77.31    8.40
  -7   1 -10   68.79    7.77
   7   1  10   72.37    7.30
  -7   1 -10   71.18    7.18
  -7  -1 -10   59.01    7.61
  -7   1 -11   79.17    9.02
  -7  -1 -11   81.58    8.91
  -7  -1 -11   83.68   13.91
   7  -1  11   81.32   10.40
   7   1  11   84.99    9.74
  -7   1 -11   91.06   12.65
   7   1  11   72.53    8.12
  -7  -1 -11   94.23    8.87
  -7   1 -11   92.32    8.15
  -7  -1 -12  575.42   40.12
  -7   1 -12  617.13   40.14
  -7   1 -12  593.64   39.86
   7  -1  12  567.15   40.06
   7   1  12  562.46   39.73
   7   1  12  591.73   39.53
  -7  -1 -12  591.51   39.85
  -7   1 -12  565.90   39.36
  -7  -1 -13  161.74   13.71
  -7   1 -13  164.64   14.07
   7   1  13  158.87   13.65
   7  -1  13  157.44   14.40
  -7   1 -13  153.87   13.94
   7   1  13  168.56   13.24
  -7  -1 -13  170.64   13.52
  -7   1 -13  156.41   12.98
  -7   1 -14   15.22    8.26
  -7  -1 -14   21.22    7.76
   7  -1  14   12.26    8.86
  -7   1 -14   26.87    8.00
   7   1  14   10.36    7.80
   7   1  14   19.07    7.17
  -7  -1 -14   10.39    7.38
  -7   1 -14   16.58    6.21
  -7  -1 -15    9.23    8.26
  -7   1 -15    8.13    8.48
   7  -1  15   15.87    9.22
   7   1  15   14.54    8.22
   7   1  15    2.01    7.23
  -7  -1 -15   19.42    8.02
  -7   1 -15   16.56    6.77
  -7   1 -16  357.16   25.53
   7   1  16  328.34   25.06
   7  -1  16  344.91   25.63
   7   1  16  371.19   24.84
  -7   1 -16  311.53   24.14
  -7  -1 -16  323.87   24.85
  -7   1 -17   59.51   11.01
   7   1  17   83.48   10.40
  -7  -1 -17   50.51   10.00
  -7   1 -17   49.51    8.74
  -7   1 -18   36.87   10.47
   7   1  18   17.43    9.52
  -7  -1 -18   23.25    9.62
  -7   1 -18    9.32    7.82
  -7   1 -19   12.02   10.75
   7   1  19   34.74   10.30
  -7  -1 -19    3.81    9.76
  -7   1 -20   95.67   13.20
   7   1  20   73.71   12.54
  -7  -1 -20   70.54   12.46
  -7   1 -21   58.38   14.29
   7   1  21   85.96   13.14
  -7  -1 -21   69.32   13.09
  -7   1 -22   33.55   13.21
   7   1  22   -4.70   12.38
  -7  -1 -22   23.09   12.21
  -7   1 -23   22.20   13.59
   7   1  23    4.45   12.72
  -7  -1 -23   -4.11   12.63
   7  -2 -22   19.87   14.13
   7  -2 -22   54.50   13.18
   7  -2 -21   58.79   14.00
  -7   2  21   82.79   14.36
   7  -2 -21   52.98   13.24
   7  -2 -20   18.53   12.98
  -7   2  20   25.69   15.30
   7  -2 -20   21.40   12.01
   7  -2 -19   14.53   10.96
   7  -2 -19   -9.60   10.76
   7  -2 -18  156.83   15.30
   7  -2 -18  138.85   15.03
  -7  -2  17   90.67   15.04
  -7   2  17   86.02   11.79
   7  -2 -17   59.98   12.38
   7  -2 -17   78.96   11.85
   7  -2 -17   76.82   11.16
  -7  -2  16   58.54   13.49
  -7   2  16   46.63   10.19
   7   2 -16   61.19    9.93
   7  -2 -16   30.97   10.85
   7  -2 -16   50.19   10.94
   7  -2 -16   40.27    9.92
  -7  -2  15    3.97   13.86
  -7   2  15   18.01   10.12
   7  -2 -15   -5.21    9.38
   7   2 -15    2.75    8.36
   7  -2 -15    6.50    8.38
   7  -2 -15   11.50    8.89
   7   2 -14  201.48   14.65
   7  -2 -14  148.00   15.01
  -7  -2  14  185.04   16.83
  -7   2  14  150.24   14.45
   7   2 -14  183.39   13.26
   7  -2 -14  146.50   14.81
   7  -2 -14  135.40   14.30
   7   2 -13   28.37    6.14
  -7  -2  13   23.10    5.24
   7  -2 -13   23.49    7.90
   7   2 -13   30.53    7.99
  -7   2  13   33.54    8.07
  -7  -2  13   37.61   10.82
   7  -2 -13   24.67    8.87
  -7  -2  13   22.29    5.22
   7  -2 -13   30.61    8.05
   7   2 -12   -4.62    5.27
  -7  -2  12    3.59    4.49
   7  -2 -12   -1.94    7.32
   7   2 -12    5.29    7.10
  -7   2  12   17.02    7.13
  -7  -2  12   -3.85   10.03
   7  -2 -12   18.70    8.11
  -7  -2  12    6.12    4.49
   7  -2 -12   -4.72    7.37
  -7  -2  11  368.41   25.61
   7  -2 -11  341.21   26.78
   7   2 -11  376.06   25.71
  -7  -2  11  420.48   28.20
   7   2 -11  411.65   26.79
   7  -2 -11  381.67   26.88
  -7   2  11  347.87   26.53
  -7  -2  11  361.11   25.61
   7  -2 -11  389.57   26.83
   7   2 -11  391.40   25.36
   7   2 -10  181.06   12.35
  -7  -2  10  166.68   12.17
   7  -2 -10  166.99   15.20
   7  -2 -10  177.86   13.90
   7   2 -10  185.92   13.86
  -7  -2  10  192.07   16.04
  -7   2  10  175.23   13.76
  -7  -2  10  169.24   12.20
   7  -2 -10  195.27   15.37
   7  -2 -10  182.23   15.40
   7   2 -10  144.53   11.78
   7   2  -9   61.81    5.94
   7  -2  -9   43.84    7.92
  -7  -2   9   35.91   23.22
  -7   2   9   33.42   15.09
   7   2  -9   50.18    8.64
   7  -2  -9   53.55    8.69
   7  -2  -9   58.49    8.05
  -7  -2   9   49.24    5.62
   7  -2  -9   62.42    8.24
   7   2  -9   60.36    7.41
   7   2  -9   82.36    5.44
   7  -2  -8    6.23    6.20
   7   2  -8   13.46    3.54
  -7   2   8   10.19    6.43
   7  -2  -8   16.59    6.35
   7   2  -8   11.62    6.14
  -7  -2   8   15.08    9.29
  -7  -2   8   12.44    3.43
   7  -2  -8   12.60    6.22
   7   2  -8    6.92    5.39
   7   2  -8   12.79    3.31
   7   2  -7   10.51    3.09
  -7   2   7   12.06    5.84
  -7  -2   7   13.06    7.86
   7  -2  -7   13.97    6.37
   7   2  -7   10.04    6.14
  -7  -2   7    7.60    3.09
   7  -2  -7    0.25    5.71
   7   2  -7   12.68    3.15
   7   2  -7    5.06    3.05
   7   2  -7   11.14    5.04
   7   2  -6   96.61    6.86
  -7   2   6  109.29    9.11
   7   2  -6   92.51    9.51
   7  -2  -6  116.49    9.27
  -7  -2   6   99.49   10.94
   7  -2  -6   91.62   10.56
  -7  -2   6   87.82    6.93
   7  -2  -6   87.29    9.09
   7   2  -6  102.84    7.24
   7   2  -6   91.30    8.65
   7   2  -6   98.82    7.30
   7  -2  -5   49.61    6.69
   7   2  -5   33.60    7.07
  -7   2   5   42.77    6.50
   7  -2  -5   44.91    8.51
   7   2  -5   40.66    6.16
   7   2  -5   43.92    4.16
  -7   2   5   37.75    6.16
   7   2  -5   36.61    4.25
   7  -2  -5   36.75    6.11
   7   2  -4   -3.05    5.52
   7   2  -4   -2.35    4.79
   7  -2  -4   -0.33    5.07
   7   2  -4    1.28    6.25
  -7   2   4    1.19    5.25
  -7   2   4    1.04    6.73
   7  -2  -4   -6.20    8.16
  -7   2   4    6.51    5.25
   7   2  -4    1.25    3.30
   7  -2  -4    5.80    4.90
   7   2  -3   75.77    8.19
   7   2  -3   84.25    9.25
   7   2  -3   89.22    7.92
  -7   2   3   55.60    7.87
  -7   2   3   75.59    8.72
   7   2  -3  113.69    6.80
  -7   2   3   71.60    7.82
   7  -2  -3   70.41    7.63
   7   2  -2  302.70   23.06
   7   2  -2  318.76   22.45
  -7   2   2  287.82   22.29
   7  -2  -2  336.96   22.40
  -7   2   2  306.98   22.25
  -7   2   2  319.84   23.05
   7   2  -2  353.77   21.83
   7   2  -1  201.96   14.22
   7   2  -1  206.26   14.99
  -7   2   1  185.64   13.86
   7  -2  -1  197.61   13.70
  -7   2   1  177.53   14.50
  -7   2   1  173.73   13.65
   7   2  -1  175.41   13.20
  -7  -2   1  195.05   13.31
  -7   2   0   12.67    4.93
  -7  -2   0    5.92    2.15
   7  -2   0    2.42    6.05
  -7   2   0    8.87    5.02
  -7  -2   0    7.16    5.08
   7   2   0    1.31    5.76
  -7  -2   0   10.41    2.32
   7   2   0    8.61    2.14
  -7   2   0    2.79    5.66
  -7   2   0    6.98    5.61
   7   2   0   44.78    4.58
  -7  -2   0   10.94    3.70
  -7   2   0    9.46    4.75
   7  -2   0   15.26    4.54
   7  -2   1   67.46    8.17
   7   2   1   75.38    5.77
   7  -2   1   83.37    9.30
  -7  -2  -1   69.92    7.40
  -7  -2  -1   67.07    5.77
  -7   2  -1   70.07    7.45
   7   2   1   91.72    8.41
  -7  -2  -1   80.99    8.14
   7   2   1   76.49    5.83
   7  -2   1   57.20    8.46
   7   2   1   81.74    7.76
  -7   2  -1   80.77    8.08
   7  -2   1   78.02    6.79
  -7  -2  -1   75.17    6.89
   7   2   1   76.66    7.11
  -7  -2  -2   -4.74    5.45
   7  -2   2    2.39    6.86
  -7   2  -2   10.50    5.03
  -7  -2  -2    2.94    3.14
   7   2   2    2.90    3.18
   7  -2   2   -4.11    6.20
   7  -2   2   -1.69    6.97
  -7   2  -2    8.01    5.83
  -7  -2  -2    0.63    6.12
   7   2   2    0.57    5.88
   7   2   2   -1.76    5.13
   7  -2   2    4.36    6.77
  -7   2  -2   -2.32    5.72
  -7  -2  -2    5.12    4.28
   7   2   2   -2.30    4.78
   7  -2   2    7.39    3.90
  -7  -2  -3    3.23    3.31
   7  -2   3    3.37    5.96
   7   2   3    6.55    3.53
  -7   2  -3    6.25    5.06
  -7   2  -3    2.51    5.91
   7  -2   3   -5.83    7.31
  -7  -2  -3   -2.44    6.16
   7   2   3   13.73    6.12
   7   2   3    1.62    5.19
  -7   2  -3    4.35    5.68
   7  -2   3    5.39    6.57
   7  -2   3    9.31    6.96
   7  -2   3   -1.65    3.81
  -7  -2  -3    0.69    4.50
   7   2   3    6.82    5.09
   7  -2   4  165.38   12.11
   7   2   4  142.56   10.55
  -7  -2  -4  123.33   10.44
  -7   2  -4  136.43   11.07
   7  -2   4  162.26   13.06
  -7  -2  -4  135.84   12.10
  -7   2  -4  140.79   11.81
   7   2   4  151.22   11.61
   7  -2   4  142.01   12.31
   7  -2   4  130.52   10.45
  -7   2  -4  146.71   11.52
  -7  -2  -4  145.46   11.16
   7  -2   4  180.19   12.32
   7   2   4  151.01   11.45
   7  -2   5  206.87   15.80
  -7   2  -5  198.00   15.49
   7   2   5  206.48   14.88
  -7  -2  -5  201.73   14.85
   7  -2   5  231.35   16.69
  -7   2  -5  186.62   15.82
  -7  -2  -5  228.09   16.27
   7   2   5  215.52   15.80
   7  -2   5  199.01   14.68
   7  -2   5  208.50   16.09
  -7   2  -5  197.44   15.70
  -7   2  -5  211.45   15.91
  -7  -2  -5  225.52   15.42
   7  -2   5  248.51   16.26
   7  -2   5  214.92   14.85
   7   2   5  213.60   15.55
  -7   2  -6   25.02    5.63
   7  -2   6   20.30    6.66
  -7  -2  -6   15.10    4.83
  -7   2  -6   21.51    6.49
   7   2   6   21.43    5.06
   7   2   6   24.75    6.21
  -7   2  -6   23.47    6.43
  -7  -2  -6   15.29    7.28
   7  -2   6   17.41    7.75
  -7   2  -6   30.57    6.48
  -7  -2  -6   19.83    5.57
   7  -2   6   33.78    4.47
   7   2   6   13.65    6.02
   7  -2   6   22.09    4.30
  -7  -2  -7  266.82   19.18
   7   2   7  262.02   19.22
  -7   2  -7  290.96   19.65
   7   2   7  279.94   19.83
   7  -2   7  296.38   20.64
  -7   2  -7  285.39   19.97
  -7  -2  -7  270.26   20.30
  -7   2  -7  296.36   19.90
  -7  -2  -7  243.20   19.47
   7  -2   7  263.78   18.76
  -7   2  -7  273.62   20.01
  -7   2  -8  127.25   11.37
   7   2   8  128.20   11.07
  -7  -2  -8  129.69   10.78
  -7   2  -8  130.89   11.39
   7   2   8  133.07   11.37
  -7   2  -8  141.39   11.57
   7  -2   8  143.56   12.68
  -7  -2  -8  143.40   12.89
  -7   2  -8  138.33   11.88
   7  -2   8  119.41    9.90
  -7   2  -9  296.63   20.57
  -7  -2  -9  229.16   23.18
  -7   2  -9  278.87   20.56
  -7  -2  -9  309.46   23.03
   7   2   9  305.32   20.98
   7  -2   9  287.98   22.00
  -7   2  -9  268.95   20.79
   7  -2   9  268.85   19.38
  -7   2  -9  280.65   23.64
  -7   2 -10   71.72    8.86
  -7  -2 -10   70.68    8.59
  -7   2 -10   80.48    9.20
   7  -2  10   78.04   10.54
   7   2  10   80.26    8.97
  -7  -2 -10   79.61   10.48
  -7   2 -10   68.55    9.27
   7  -2  10   72.91    7.08
  -7   2 -10   72.62    9.56
  -7  -2 -11    6.50    6.49
  -7   2 -11   11.75    7.13
  -7   2 -11   -3.52    7.02
   7  -2  11    4.25    8.83
   7   2  11   10.35    7.42
  -7   2 -11    8.19    8.01
  -7  -2 -11   15.26    7.40
  -7   2 -11    8.75    7.49
   7  -2  11    6.21    4.82
  -7  -2 -12    8.56    7.15
  -7   2 -12   23.57    7.74
  -7   2 -12   28.56    7.99
   7  -2  12   26.22    9.66
   7   2  12   23.11    7.67
  -7   2 -12   13.56    8.44
  -7  -2 -12   24.26    8.06
  -7   2 -12   16.77    8.25
   7  -2  12   23.15    5.36
  -7   2 -13  187.40   15.27
  -7  -2 -13  154.37   14.46
   7  -2  13  171.35   16.33
   7   2  13  161.59   14.73
  -7   2 -13  165.52   15.05
  -7   2 -13  169.35   15.48
  -7  -2 -13  164.04   14.91
  -7   2 -13  201.38   15.41
   7  -2  13  187.24   13.29
  -7   2 -14   22.68    9.06
  -7  -2 -14   18.70    8.47
   7  -2  14   24.91   11.02
   7   2  14   24.91    8.62
  -7   2 -14   40.98    9.00
  -7   2 -14   19.83   10.01
  -7  -2 -14   10.86    8.85
  -7   2 -14   19.65    8.81
   7  -2  14   24.84    5.69
  -7  -2 -15   28.32    8.94
  -7   2 -15   10.07    9.22
  -7   2 -15   14.66   10.41
  -7  -2 -15   31.72    8.78
  -7   2 -15   13.05    9.47
  -7   2 -16    5.68    9.89
  -7  -2 -16    3.59   10.78
  -7   2 -16    4.01   10.67
   7   2  16   13.42    8.35
  -7  -2 -16    4.44    9.93
  -7   2 -16    5.15   11.25
  -7   2 -17    9.83   10.03
  -7  -2 -17  -23.54    9.89
  -7   2 -17    0.84   10.97
   7   2  17   10.81    8.92
  -7  -2 -17   -2.55    9.59
  -7   2 -17    4.51   10.33
  -7   2 -18   28.10   11.06
  -7  -2 -18   32.89   11.22
  -7   2 -18   30.25   11.96
   7   2  18   20.09    9.76
  -7  -2 -18   12.08   10.57
  -7   2 -18   42.46   11.73
  -7   2 -19  -14.98   11.23
  -7  -2 -19   -3.89   11.35
  -7   2 -19   35.88   13.20
   7   2  19   30.07   10.56
  -7  -2 -19   16.52   10.94
  -7   2 -19   26.24   11.84
  -7   2 -20   38.72   12.81
  -7  -2 -20   47.44   15.78
   7   2  20   55.26   12.05
  -7   2 -20   39.51   13.75
  -7  -2 -20   41.61   13.35
  -7   2 -20   62.34   16.25
  -7   2 -21   65.65   13.51
  -7  -2 -21   30.96   13.57
   7   2  21   63.26   12.47
  -7   2 -21   39.33   14.36
  -7  -2 -21   28.76   12.94
  -7   2 -21   26.41   14.02
  -7   2 -22   39.12   13.44
  -7   2 -22   28.97   14.73
   7   2  22    9.85   12.33
  -7   2 -22   16.57   14.86
   7  -3 -20  -13.16   13.20
   7   3 -20   -2.02   11.94
   7  -3 -19    5.78   12.82
   7   3 -19   -1.46   11.24
   7  -3 -18   33.67   14.35
   7   3 -18   32.75   11.93
   7  -3 -17   -5.83   11.43
   7   3 -17   10.41   10.83
   7  -3 -16  211.52   19.16
   7   3 -16  208.69   18.60
  -7   3  15  121.89   14.03
   7   3 -15  103.15   12.92
  -7   3  14   55.70   10.95
   7  -3 -14   47.31   12.01
  -7  -3  14   69.71   16.37
   7   3 -14   49.59   10.45
  -7   3  13   32.91   10.45
   7   3 -13   18.55    9.57
   7  -3 -13   38.37   11.03
  -7  -3  13   17.48   14.66
   7  -3 -13    7.91    9.94
   7   3 -13   21.65    9.58
   7  -3 -12  132.32   14.23
  -7   3  12  121.91   14.73
  -7  -3  12  133.66   19.38
   7   3 -12  125.65   13.29
   7  -3 -12  129.08   13.20
   7   3 -12  124.44   13.24
   7  -3 -11  126.63   12.96
  -7   3  11  153.23   13.75
   7   3 -11  129.22   13.43
   7  -3 -11  149.43   14.32
  -7  -3  11  158.84   17.33
   7  -3 -11  144.18   13.11
   7  -3 -11  119.98   13.19
   7   3 -11  124.67   13.25
   7  -3 -10   43.48    8.97
  -7   3  10   72.28   10.07
   7  -3 -10   62.64   10.33
   7   3 -10   52.34    9.72
  -7  -3  10   69.25   13.64
   7  -3 -10   52.50    8.92
   7  -3 -10   63.15    9.15
   7   3 -10   47.95    8.93
   7  -3  -9   57.64    9.17
   7   3  -9   73.31    9.58
   7  -3  -9   90.65   10.49
  -7   3   9   69.00    9.65
  -7  -3   9   52.09   13.02
   7   3  -9   63.80    9.80
  -7  -3   9   52.50    5.38
   7  -3  -9   77.47    9.58
   7  -3  -9   71.60    9.30
   7   3  -8    6.41    7.65
   7  -3  -8   -6.92    7.72
   7   3  -8   13.97    8.32
  -7   3   8    2.18    7.80
   7  -3  -8   19.13    8.35
  -7  -3   8    5.44    2.52
   7  -3  -8    0.32    7.26
   7   3  -7   -9.23    7.48
  -7   3   7    3.68    7.56
   7  -3  -7    3.63    7.65
   7   3  -7   -7.37    7.92
   7   3  -7    2.49    5.99
   7  -3  -7   -8.82    6.98
   7  -3  -7   -2.41    7.02
   7  -3  -6  448.38   29.96
  -7   3   6  441.70   29.91
   7   3  -6  386.46   29.40
   7   3  -6  462.93   30.40
   7  -3  -6  414.13   29.85
   7   3  -6  396.67   29.91
   7  -3  -6  450.86   29.95
   7   3  -5    3.50    7.08
   7   3  -5   -2.13    6.58
   7  -3  -5   14.88    7.02
   7   3  -5    5.09    8.31
  -7   3   5    5.05    7.30
   7  -3  -5    3.64    6.88
   7  -3  -5   -2.44    6.97
   7   3  -4    2.18    6.54
  -7   3   4    3.00    7.23
   7   3  -4    3.58    8.49
   7  -3  -4   -1.08   10.24
   7  -3  -4   -0.76    8.39
   7   3  -3    9.78    9.31
   7   3  -3    5.72    6.91
  -7   3   3    3.31    7.97
  -7   3   3   -8.65    8.64
   7  -3  -3    5.77   15.59
   7  -3  -3   -5.70   14.36
   7   3  -2   12.85   10.00
  -7   3   2    4.57    8.02
   7   3  -2    3.30    7.60
  -7   3   2    1.76   12.48
   7  -3  -2   17.19   12.37
   7   3  -2   13.22    4.28
  -7   3   2   13.01    5.65
   7  -3  -2    0.67   14.03
   7   3  -1   14.22   10.90
  -7   3   1   22.23   15.92
   7   3  -1   25.32    8.70
  -7   3   1   15.16    7.93
   7  -3  -1   13.11    9.55
  -7   3   1   32.92   10.20
  -7  -3   1   21.71   11.39
  -7   3   1   26.57    5.61
   7   3  -1   22.26    4.79
  -7  -3   1   23.34    7.06
   7  -3  -1   17.71   12.17
  -7  -3   0   17.53    7.46
  -7  -3   0   19.61    4.45
  -7  -3   0   29.75    2.78
   7   3   0   17.79   11.20
  -7   3   0   28.44    8.01
  -7   3   0   21.44   16.05
   7   3   0   10.06    8.60
  -7   3   0   14.34   10.01
  -7  -3   0   16.58    2.96
  -7   3   0   25.52    5.34
   7   3   0   27.91    5.13
  -7  -3   0   24.45   11.30
   7  -3   0   30.34   11.67
  -7  -3  -1   49.89    7.71
  -7  -3  -1   71.92    5.14
  -7   3  -1   68.81    7.46
  -7  -3  -1   64.72    8.44
  -7   3  -1   63.14   15.96
   7   3   1   71.16   10.10
  -7   3  -1   66.20    9.26
  -7   3  -1   65.29    7.91
  -7  -3  -1   34.81    5.34
   7   3   1   69.30    9.10
  -7  -3  -1   86.14   12.66
   7   3   1   67.24    6.91
  -7   3  -1   79.25    6.81
   7  -3   1   78.32   12.97
  -7   3  -2   21.38    6.59
  -7  -3  -2   23.39    6.52
  -7  -3  -2   36.46    7.88
  -7   3  -2   30.63   11.80
  -7   3  -2   25.39    8.02
   7   3   2   22.59    8.22
   7   3   2   26.83    7.85
  -7   3  -2   26.97    7.57
   7   3   2   21.01    5.80
  -7  -3  -2   41.74   13.03
   7  -3   2   37.42   11.27
  -7   3  -3  131.30   10.88
  -7  -3  -3  103.42    9.64
  -7   3  -3  135.35   11.46
  -7  -3  -3  144.91   12.02
  -7   3  -3  114.61   11.55
   7   3   3  139.79   11.92
   7  -3   3  131.09   10.67
   7   3   3  132.10   11.76
  -7   3  -3  115.80   11.47
   7   3   3  102.85   10.23
  -7  -3  -3  133.03   13.85
  -7  -3  -4  146.45   11.59
  -7   3  -4  153.84   12.36
  -7  -3  -4  156.98   13.79
  -7   3  -4  138.32   13.34
   7   3   4  166.84   13.62
   7   3   4  172.87   13.13
  -7   3  -4  150.56   12.85
   7  -3   4  159.06   11.76
  -7  -3  -4  150.65   12.89
  -7   3  -5    6.93    5.94
  -7  -3  -5    9.87    4.90
  -7   3  -5    2.80    7.45
  -7  -3  -5   10.47    8.36
   7  -3   5   18.85   10.40
   7   3   5   18.02    7.85
  -7   3  -5    8.76    6.50
  -7  -3  -5   10.65    6.78
   7  -3   5    7.07    4.62
  -7   3  -6  227.27   15.92
  -7  -3  -6  193.87   15.26
  -7  -3  -6  235.75   17.45
   7   3   6  230.03   16.91
  -7   3  -6  205.43   16.69
   7  -3   6  212.39   18.67
  -7   3  -6  188.93   16.09
   7  -3   6  209.65   14.92
  -7  -3  -6  189.33   16.25
   7  -3   6  212.04   14.76
  -7  -3  -7   47.09    7.03
  -7   3  -7   65.08    7.81
   7  -3   7   56.67   11.74
   7   3   7   51.93    9.25
  -7  -3  -7   68.76   10.53
  -7   3  -7   56.28    8.95
  -7   3  -7   59.55    8.23
  -7  -3  -7   50.42    8.37
   7  -3   7   53.40    6.04
   7  -3   7   60.64    5.70
  -7   3  -8  300.65   21.99
  -7  -3  -8  300.80   21.65
   7   3   8  346.22   22.81
  -7   3  -8  309.77   22.59
  -7  -3  -8  336.21   23.47
   7  -3   8  339.44   24.50
  -7   3  -8  291.11   22.16
   7  -3   8  282.09   20.77
  -7  -3  -8  317.88   22.42
  -7   3  -8  309.27   23.03
   7  -3   8  298.23   20.77
  -7   3  -9  193.33   16.86
  -7   3  -9  216.66   15.62
  -7  -3  -9  194.98   15.30
  -7   3  -9  217.22   16.51
   7  -3   9  239.51   18.64
  -7  -3  -9  238.70   17.83
   7   3   9  209.70   16.40
  -7   3  -9  205.77   15.93
   7  -3   9  167.35   13.81
   7  -3   9  184.58   13.96
  -7  -3  -9  202.69   15.91
  -7   3 -10    1.76    7.18
  -7  -3 -10   -6.91    6.84
  -7   3 -10    9.95    9.39
   7   3  10    1.58    8.42
   7  -3  10  -10.65   11.55
  -7   3 -10   -3.57    8.43
  -7   3 -10   12.24    7.67
  -7  -3 -10   11.26    7.93
   7  -3  10   -3.19    4.18
  -7  -3 -11   10.40    7.58
  -7   3 -11   10.84    9.81
  -7   3 -11   21.98    7.99
   7  -3  11   35.94   12.31
   7   3  11   25.84    9.43
  -7   3 -11   20.10    9.15
  -7   3 -11   19.37    8.51
  -7  -3 -11   21.17    8.83
   7  -3  11   18.34    4.61
  -7  -3 -12  104.00   11.47
  -7   3 -12  136.75   13.68
  -7   3 -12  119.32   11.56
   7  -3  12  137.34   16.28
  -7   3 -12  110.11   12.36
  -7  -3 -12  114.55   12.25
   7  -3  12   92.33    9.18
  -7  -3 -13  -12.86   10.42
  -7   3 -13    9.50   12.68
  -7   3 -13    6.01    8.58
  -7   3 -13    6.86    9.59
  -7  -3 -13    6.96   10.29
  -7   3 -14   52.81   11.74
  -7  -3 -14   27.34    9.46
  -7   3 -14   26.62    9.37
  -7   3 -14   29.11   10.38
  -7   3 -15   44.29   12.44
  -7  -3 -15   39.52   10.20
  -7   3 -15   32.08   10.38
  -7   3 -15   43.59   11.43
  -7   3 -16  105.24   13.25
  -7  -3 -16  105.47   13.34
  -7   3 -16   94.33   14.78
  -7   3 -16   96.62   13.93
  -7   3 -17   37.33   13.85
  -7   3 -17   43.75   11.58
  -7  -3 -17   19.19   12.50
  -7   3 -17   37.12   12.61
  -7   3 -18    0.92   11.53
  -7  -3 -18   -9.97   12.60
  -7   3 -18   -3.57   12.61
  -7  -3 -18    2.07   13.33
  -7   3 -18    9.79   14.81
  -7  -3 -19   85.95   14.99
  -7   3 -19   99.95   14.42
  -7   3 -19  114.82   15.54
  -7  -3 -19   86.70   14.84
  -7   3 -19   79.35   16.29
  -7  -3 -20  137.41   18.30
  -7   3 -20  154.68   18.15
  -7   3 -20  207.47   19.21
  -7   3 -20  187.94   20.53
  -7   3 -21   99.07   16.10
  -7   3 -21  111.10   17.38
   7   4 -17   24.81   13.67
   7  -4 -17   20.41   13.32
   7  -4 -17   19.26   13.56
   7   4 -16  -12.12   13.25
   7  -4 -16    5.14   11.98
   7  -4 -16   -8.69   12.39
   7   4 -15   27.40   13.13
   7  -4 -15   32.47   12.80
   7  -4 -15   31.02   13.11
   7   4 -14   11.38   12.40
   7  -4 -14   -3.30   13.35
   7  -4 -14    2.52   13.45
   7   4 -13   95.32   14.50
   7  -4 -13  106.21   13.58
   7  -4 -13  110.26   14.39
   7   4 -12  113.25   14.71
   7  -4 -12  102.97   13.67
   7  -4 -12  129.88   14.10
   7   4 -11    1.38   10.92
   7  -4 -11   10.55    9.71
   7  -4 -11    9.56   10.18
   7   4 -10   27.95   11.14
   7  -4 -10   36.44    9.90
   7  -4 -10   52.34   10.38
   7  -4 -10   21.51   10.03
   7   4  -9   48.57   10.94
   7  -4  -9   34.37    9.81
  -7   4   9   28.49   10.74
   7  -4  -9   49.76   10.14
   7  -4  -9   36.44   10.10
   7  -4  -8   30.30   11.73
   7   4  -8   48.52   10.94
  -7   4   8   56.30   10.60
   7  -4  -8   49.77   10.84
   7  -4  -8   33.00   11.60
   7  -4  -8   47.48   11.68
   7   4  -7   -2.84    8.56
  -7   4   7    2.02   10.12
   7  -4  -7   -5.54    9.86
   7  -4  -7   23.80    9.87
   7   4  -6  261.41   20.18
  -7   4   6  232.93   21.35
   7   4  -6  277.29   21.97
   7  -4  -6  250.15   20.18
   7  -4  -6  261.85   19.91
  -7   4   5   65.00   11.95
   7   4  -5   69.87   10.38
   7   4  -5   92.51   13.13
  -7   4   5   53.46   11.83
   7  -4  -5   70.05    9.80
   7  -4  -5   66.69    9.38
   7   4  -4   18.80    9.04
  -7   4   4   12.92    9.87
   7   4  -4    1.77   11.44
  -7   4   4   18.52   10.18
   7  -4  -4    9.01    8.04
   7  -4  -4   20.15    7.47
   7   4  -3    0.90   11.80
   7   4  -3   -5.93    8.82
  -7   4   3   -9.09    9.60
  -7   4   3    0.89    9.92
   7  -4  -3   -7.78    7.98
   7  -4  -3    1.10    7.05
   7   4  -2    7.08    9.06
   7   4  -2    8.38   12.08
  -7   4   2   -3.53    9.48
  -7   4   2    4.39    9.82
   7  -4  -2   12.07    7.78
   7  -4  -2    8.79    6.89
   7   4  -1   17.71   12.14
  -7   4   1   19.89    9.87
  -7   4   1  -11.94    9.50
   7   4  -1    7.66    9.36
   7  -4  -1   14.65    7.77
  -7  -4   1    6.31    5.85
   7  -4  -1   13.13    6.87
  -7   4   0  226.48   19.22
  -7   4   0  242.51   19.02
   7   4   0  222.22   19.12
   7   4   0  241.31   20.62
   7  -4   0  226.72   17.96
   7   4   0  236.07   18.92
   7  -4   0  217.32   17.21
  -7  -4   0  236.48   17.01
  -7  -4  -1   37.51    4.78
   7   4   1   59.16   12.64
  -7   4  -1   25.12    9.65
   7   4   1   40.62   10.22
  -7   4  -1   37.54    9.79
   7  -4   1   34.84    8.03
   7   4   1   18.90    9.69
   7  -4   1   44.52    7.12
  -7  -4  -1   47.68    7.05
  -7  -4  -2    9.31    4.56
  -7   4  -2    0.35    9.08
   7   4   2   16.87   10.03
  -7   4  -2   33.93    9.71
   7   4   2    7.75    9.21
  -7   4  -2   -7.32   11.26
   7  -4   2   11.87    6.09
  -7  -4  -2   22.42    6.75
  -7  -4  -3   25.66    5.38
  -7   4  -3   13.94    9.62
  -7   4  -3   33.91    9.55
   7   4   3   26.36   10.18
   7   4   3    4.73    9.44
   7  -4   3   41.00    6.22
  -7  -4  -3   11.96    7.01
  -7   4  -4  413.57   29.81
  -7  -4  -4  412.16   29.35
  -7   4  -4  416.92   30.82
  -7  -4  -4  477.12   31.51
   7   4   4  443.00   31.33
  -7   4  -4  447.13   31.45
  -7   4  -4  411.17   30.11
   7   4   4  409.88   30.97
  -7  -4  -4  438.61   30.26
   7  -4   4  451.27   29.40
  -7   4  -5   54.52    7.65
  -7  -4  -5   38.53    7.07
  -7   4  -5   19.25   12.17
  -7   4  -5   40.03   10.49
   7   4   5   54.52   11.19
   7   4   5   55.78   10.37
  -7   4  -5   44.83    8.42
   7  -4   5   44.34    6.52
  -7  -4  -5   61.12    9.08
  -7   4  -6  162.33   13.77
  -7  -4  -6  177.66   14.30
  -7   4  -6  175.17   15.84
  -7   4  -6  163.91   14.28
  -7  -4  -6  181.22   15.28
   7  -4   6  165.06   13.10
  -7  -4  -7    6.25    7.95
  -7   4  -7   15.68    7.15
  -7   4  -7   27.52    8.14
  -7  -4  -7    8.96   11.41
  -7  -4  -8   24.12    7.76
  -7   4  -8   36.14    7.83
  -7   4  -8   19.55    8.43
  -7  -4  -8   44.29   10.99
  -7   4  -9   13.65    7.41
  -7  -4  -9   23.96    7.95
  -7   4  -9    5.18    7.97
  -7  -4  -9   -5.65    9.56
  -7  -4 -10   19.32    8.50
  -7   4 -10   17.51    8.21
  -7   4 -10   15.84    8.86
  -7  -4 -10    5.12   10.07
  -7  -4 -11   -2.54    8.94
  -7   4 -11   12.04    8.25
  -7   4 -11   16.52    8.95
  -7  -4 -11   -3.15   10.46
  -7   4 -12   16.07   12.91
  -7  -4 -12   24.21    9.74
  -7   4 -12    7.92    8.69
  -7   4 -12   25.90    9.64
  -7  -4 -12   24.58   11.38
  -7  -4 -13   93.02   13.23
  -7   4 -13   79.45   11.43
  -7   4 -13   93.05   15.38
  -7  -4 -13  102.02   14.06
  -7  -4 -14   55.41   15.30
  -7   4 -14   60.83   19.49
  -7  -4 -14   77.62   17.66
  -7  -4 -15    4.16   10.96
  -7   4 -15    8.02   14.53
  -7  -4 -15   12.40   12.99
  -7  -4 -16   34.05   12.88
  -7   4 -16   35.15   16.17
  -7  -4 -16   56.06   14.40
  -7   4 -17   49.71   17.01
  -7  -4 -17   61.87   13.92
  -7  -4 -18   34.19   14.36
   7  -5 -13   19.43   14.34
   7  -5 -13   12.61   15.15
   7  -5 -12   11.85   12.38
   7  -5 -12   17.71   13.51
   7  -5 -11    0.48   12.34
   7  -5 -11   -0.49   12.54
   7  -5 -10   16.36   11.80
   7  -5 -10   12.21   12.02
   7  -5  -9   68.44   13.51
   7  -5  -9   67.71   12.99
   7  -5  -9   77.08   13.49
   7  -5  -8    7.51   13.19
   7  -5  -8   -3.49   13.34
   7  -5  -8   -2.55   12.89
   7  -5  -7   70.92   18.10
   7  -5  -7   76.17   17.51
   7  -5  -7   39.79   17.32
   7  -5  -6   59.68   14.24
   7  -5  -6   50.57   14.21
   7  -5  -6   35.88   14.62
   7  -5  -5    9.84   11.08
   7  -5  -5    7.06   10.19
   7  -5  -4   23.03   10.39
   7  -5  -4    7.94    9.69
   7  -5  -3   15.87   10.26
   7  -5  -3   28.59    9.19
   7  -5  -2  128.96   13.52
   7   5  -2   85.86   15.25
   7  -5  -2  119.52   12.36
   7  -5  -1   91.10   12.07
   7   5  -1   62.42   14.31
   7  -5  -1   99.69   10.93
   7  -5   0   57.85   11.05
   7   5   0   31.45   12.89
   7   5   1  165.48   17.16
   7  -5   1  154.38   15.41
   7   5   2   32.66   12.56
   7  -5   2   39.13   10.31
   7  -5   3   26.24    9.76
   7   5   3   19.88   12.41
   7  -5   4    4.88    9.98
   7   5   4   10.37   12.35
  -7  -5  -4   28.93   10.25
   7   5   5    9.35   12.04
  -7  -5  -5   17.72   13.12
  -7  -5  -6   33.32   16.73
  -7  -5  -7   22.08   15.55
  -7  -5  -8    6.94   11.97
  -7  -5  -9    2.33   12.03
  -7  -5 -10   16.83   13.30
  -7  -5 -11  214.29   21.40
  -7  -5 -12   51.80   15.18
  -7  -5 -13  153.51   20.66
   7   6  -3   -2.34   15.33
   7   6  -2   48.62   15.16
   7   6  -1   12.04   14.74
   7   6   0   67.94   16.06
   7   6   1   34.07   15.56
   7   6   2   10.35   14.70
   8   0 -24   49.54   14.12
   8   0 -23    0.50   12.53
  -8   0  23   13.26   14.16
   8   0 -22  356.51   28.44
  -8   0  22  374.78   29.06
   8   0 -21    3.61   11.09
  -8   0  21    2.00   11.99
   8   0 -21    9.57    9.86
  -8   0  20   18.89   11.95
   8   0 -20    1.47    9.56
   8   0 -19   -0.40    9.43
  -8   0  19  -13.27   11.82
  -8   0  19    0.44   10.32
   8   0 -19   -0.35    8.77
   8   0 -18  118.64   12.92
   8   0 -18  127.49   13.38
  -8   0  18  122.88   14.13
  -8   0  18  114.37   14.42
   8   0 -18  139.39   12.49
   8   0 -17   -0.35    8.20
   8   0 -17   -1.97    8.61
  -8   0  17    2.37   12.68
  -8   0  17   -1.94    8.60
   8   0 -17   -2.15    7.53
   8   0 -16  111.10   11.52
   8   0 -16  123.38   11.56
  -8   0  16  115.90   12.37
  -8   0  16   97.85   12.05
   8   0 -16  112.55   11.00
   8   0 -15  -11.67    7.33
  -8   0  15    4.01    7.99
   8   0 -15    4.04    7.30
  -8   0  15   -3.00    7.84
   8   0 -15   -1.08    6.62
   8   0 -14   24.65    7.00
  -8   0  14   24.13    7.96
   8   0 -14   28.80    6.99
  -8   0  14   19.44    7.51
   8   0 -14   28.76    7.01
   8   0 -13   -4.83    6.04
   8   0 -13    5.49    5.97
  -8   0  13    1.66    6.89
  -8   0  13   -2.56    6.76
   8   0 -13    1.95    5.91
   8   0 -12    4.43    6.46
   8   0 -12   22.01    5.82
  -8   0  12    9.64    9.71
  -8   0  12    6.77   13.43
   8   0 -12   12.80    6.18
   8   0 -11   -3.21    5.23
   8   0 -11    6.13    4.67
  -8   0  11    1.14    6.05
  -8   0  11    0.48    5.62
  -8   0  11    3.28    5.90
   8   0 -11   -6.37    5.27
  -8   0  11    3.69    5.43
   8   0 -10  198.32   14.82
  -8   0  10  208.68   14.97
   8   0 -10  228.71   14.62
  -8   0  10  215.49   15.06
  -8   0  10  182.25   14.97
  -8   0  10  189.98   15.02
   8   0 -10  187.37   14.80
   8   0  -9    0.36    4.55
  -8   0   9   -0.89    4.59
   8   0  -9    8.04    4.02
  -8   0   9   -0.89    5.56
  -8   0   9    1.37    5.05
  -8   0   9    4.12    5.18
   8   0  -9    0.18    4.69
   8   0  -8 1317.39   91.25
   8   0  -8 1393.67   90.98
  -8   0   8 1433.12   91.13
  -8   0   8 1344.92   91.30
   8   0  -8 1310.66   91.27
  -8   0   8 1375.35   91.32
  -8   0   8 1432.13   91.32
   8   0  -8 1418.59   91.31
   8   0  -7   -2.65    4.09
   8   0  -7    3.03    3.25
  -8   0   7    0.43    3.93
  -8   0   7    2.10    5.03
   8   0  -7   -3.95    4.28
  -8   0   7    2.93    4.46
  -8   0   7    1.21    5.02
   8   0  -7   -2.56    4.00
  -8   0   6   75.19    6.48
   8   0  -6   84.64    6.15
  -8   0   6   73.58    7.52
   8   0  -6   72.52    7.09
  -8   0   6   75.97    6.96
  -8   0   6   81.46    7.55
   8   0  -6   73.52    7.14
   8   0  -5   12.09    2.44
  -8   0   5    1.18    2.96
   8   0  -5   -2.97    4.16
  -8   0   5    1.73    3.65
  -8   0   5   -3.10    4.92
   8   0  -5    3.04    4.05
   8   0  -4  128.61    9.02
  -8   0   4  114.27    8.16
   8   0  -4  113.47    7.94
   8   0  -4  121.48    9.05
   8   0  -4  126.69    9.39
   8   0  -4  103.98    9.02
   8   0  -3   -1.34    4.36
   8   0  -3   -3.42    3.90
   8   0  -3   -1.04    4.91
   8   0  -3    1.76    3.76
   8   0  -2 3629.90  243.10
  -8   0   2 3794.32  243.14
   8   0  -2 3471.25  243.13
   8   0  -2 3718.22  243.12
  -8   0   2 3892.30  243.12
   8   0  -1   -0.11    4.58
  -8   0   1    4.40    3.69
   8   0  -1    2.77    5.15
  -8   0   1    1.20    4.35
   8   0  -1    1.13    3.01
   8   0   0  126.70    8.84
  -8   0   0  105.49    8.10
   8   0   0  103.77    8.89
  -8   0   0  105.13    8.55
   8   0   0   92.00    6.97
  -8   0   0  100.95    7.04
   8   0   1   -4.24    4.80
  -8   0  -1    1.54    3.97
  -8   0  -1    1.80    2.62
   8   0   1    2.36    2.48
  -8   0  -1   -3.12    4.55
   8   0   1    0.11    5.43
   8   0   2   71.37    7.48
  -8   0  -2   70.45    6.85
   8   0   2   68.60    5.90
  -8   0  -2   80.98    5.94
   8   0   2   77.86    7.83
   8   0   2   74.98    7.52
   8   0   3    3.32    5.23
  -8   0  -3   -2.27    2.73
   8   0   3    0.17    3.37
  -8   0  -3    1.89    2.38
  -8   0  -3   -0.05    2.54
   8   0   3   -2.56    5.06
   8   0   4  457.80   26.72
   8   0   4  372.49   26.13
  -8   0  -4  363.42   25.83
  -8   0  -4  419.48   26.39
   8   0   5   -2.50    4.02
   8   0   5    4.26    5.55
  -8   0  -5    2.97    4.28
   8   0   6  236.10   16.08
  -8   0  -6  218.61   16.07
   8   0   6  245.91   16.51
  -8   0  -6  211.91   16.17
  -8   0  -7    2.21    4.72
   8   0   7    4.03    4.67
   8   0   7    2.26    5.84
   8   0   7   -6.88    5.30
  -8   0  -7    1.42    4.67
   8   0   8  764.75   50.02
  -8   0  -8  718.38   50.04
   8   0   8  819.75   50.23
   8   0   8  710.86   50.00
  -8   0  -8  739.13   50.07
   8   0   9    4.05    5.32
  -8   0  -9    9.16    5.29
  -8   0  -9   -4.82    4.89
   8   0   9   -4.58    5.32
   8   0  10 1335.38   88.76
  -8   0 -10 1321.56   88.76
  -8   0 -10 1356.15   88.74
   8   0  11    9.95    6.53
  -8   0 -11    1.17    6.45
  -8   0 -11   -4.86    6.71
  -8   0 -11   -6.66    5.58
   8   0  12   35.02    7.28
  -8   0 -12   38.82    7.51
  -8   0 -12   12.15   12.00
  -8   0 -12   44.65    7.26
   8   0  13   -1.90    7.02
  -8   0 -13    2.74    7.08
  -8   0 -13   10.05    7.68
  -8   0 -13    2.87    6.17
   8   0  14  126.42   11.89
  -8   0 -14  119.39   11.88
  -8   0 -14  141.38   12.68
  -8   0 -14  106.91   10.96
   8   0  15    1.87    8.08
  -8   0 -15   -7.01    8.44
  -8   0 -15    1.52    8.53
  -8   0 -15   -2.64    7.07
   8   0  16   32.07    8.99
  -8   0 -16   37.49    9.65
  -8   0 -16   14.60    9.68
  -8   0 -16   18.08    7.86
  -8   0 -17    0.86   10.25
  -8   0 -17    0.66    7.98
  -8   0 -18    6.86   10.78
  -8   0 -18   17.41    8.44
  -8   0 -19    3.42   11.18
  -8   0 -19    8.07    9.19
  -8   0 -20  313.61   24.64
  -8   0 -20  288.35   23.18
  -8   0 -21   -6.53   14.60
  -8   0 -21    6.49   10.14
  -8   0 -22   45.35   14.08
  -8   0 -22    5.54   11.09
   8  -1 -24    5.12   12.82
   8  -1 -23   52.38   13.78
   8  -1 -23   10.26   12.34
   8  -1 -22  194.33   18.78
   8  -1 -22  177.71   18.06
   8  -1 -21    8.33   11.87
   8   1 -21    0.86   10.73
   8  -1 -21    4.43   10.92
   8  -1 -20   85.64   12.48
   8   1 -20   57.03   11.52
   8  -1 -20   47.17   11.33
  -8   1  19  102.06   14.17
   8  -1 -19  123.91   13.60
   8   1 -19  131.07   13.29
   8  -1 -19  113.53   13.40
  -8   1  18  101.56   13.37
   8  -1 -18  100.32   13.14
   8   1 -18  113.51   12.35
  -8  -1  18  112.11   14.54
   8  -1 -18  113.63   12.69
   8   1 -18  122.88   12.37
   8  -1 -18  105.02   12.19
   8   1 -17  110.57   10.99
   8  -1 -17   81.94   11.48
  -8   1  17   99.19   12.09
   8  -1 -17   78.61   11.91
   8   1 -17  106.41   11.15
  -8  -1  17  109.48   13.42
  -8   1  17   57.03   12.37
   8  -1 -17   78.58   10.99
   8   1 -16   55.26    8.64
   8  -1 -16   41.23    9.02
   8  -1 -16   28.33    9.29
   8   1 -16   43.39    8.66
  -8   1  16   35.00    9.42
  -8  -1  16   34.81   10.74
  -8   1  16   34.55    9.27
   8  -1 -16   43.02    8.53
   8   1 -16   32.00    7.21
   8   1 -15  118.80   10.25
   8  -1 -15   93.36   10.33
   8  -1 -15   83.16   10.59
   8   1 -15   86.64   10.22
  -8   1  15   95.47   10.57
  -8  -1  15  105.36   11.82
  -8   1  15   94.23   11.06
   8  -1 -15   83.90   10.20
   8   1 -15   83.50    8.94
   8  -1 -14  186.56   16.59
   8   1 -14  223.12   16.21
   8   1 -14  224.64   16.46
  -8   1  14  221.36   16.54
  -8  -1  14  224.59   17.42
   8  -1 -14  201.91   16.65
  -8  -1  14  217.57   15.33
   8  -1 -14  207.51   16.43
   8   1 -14  189.92   15.54
   8   1 -13   97.27    9.22
   8  -1 -13   90.26    9.83
  -8  -1  13  100.40   11.03
   8  -1 -13   92.06    9.97
   8   1 -13   95.79    9.54
  -8   1  13   86.32    9.92
  -8  -1  13   95.31    8.33
   8   1 -13   96.73    8.81
   8  -1 -13  106.19   10.15
  -8  -1  12   75.90   10.26
   8  -1 -12   86.63    8.89
  -8   1  12   76.18    9.05
   8   1 -12   81.03    8.79
   8   1 -12   95.36    8.54
   8  -1 -12   67.65    8.98
   8   1 -12   89.11    8.06
   8  -1 -12   83.59    9.22
  -8  -1  12   93.74    7.60
   8   1 -11   18.22    5.62
   8  -1 -11    1.31    5.98
   8  -1 -11   20.95    6.50
  -8  -1  11   15.45   17.38
  -8   1  11    8.54   12.64
   8   1 -11   14.00    6.22
  -8  -1  11   18.17    4.46
   8  -1 -11   12.51    6.09
  -8  -1  11   14.52    4.50
   8   1 -11   26.13    5.17
   8  -1 -10  153.37   12.69
   8   1 -10  183.14   12.11
   8   1 -10  180.91   12.45
   8  -1 -10  160.53   12.37
  -8  -1  10  181.10   13.41
  -8   1  10  142.82   12.37
  -8  -1  10  149.60   11.90
   8  -1 -10  155.74   12.68
  -8  -1  10  168.14   11.87
   8  -1 -10  148.68   12.56
   8   1 -10  144.67   11.88
   8  -1  -9    2.80    5.41
   8   1  -9    0.43    4.18
   8   1  -9    4.64    4.95
  -8  -1   9   12.67    6.49
  -8   1   9    1.62    4.69
   8  -1  -9    8.72    5.06
  -8  -1   9    4.43    4.32
   8   1  -9    0.18    5.68
   8  -1  -9   -5.49    5.60
  -8  -1   9    2.39    4.01
   8   1  -9   13.09    3.61
   8  -1  -9   -0.92    5.35
   8   1  -8   90.26    7.72
   8  -1  -8   84.05    8.78
   8   1  -8   90.64    8.16
  -8  -1   8   97.90    9.11
   8  -1  -8  101.08    8.31
  -8   1   8   86.52    7.98
  -8  -1   8  107.42    7.76
   8  -1  -8   93.95    8.58
   8   1  -8   88.81    8.63
  -8  -1   8   95.61    7.77
   8   1  -8   91.02    7.23
   8  -1  -8   87.28    8.42
   8   1  -7  243.03   17.30
  -8  -1   7  264.99   18.20
   8   1  -7  243.88   17.65
   8  -1  -7  252.75   17.63
  -8   1   7  251.35   17.41
   8   1  -7  255.69   17.85
  -8  -1   7  262.59   17.37
  -8   1   7  260.72   18.17
   8  -1  -7  243.72   17.93
   8   1  -7  248.35   17.24
   8  -1  -7  244.95   17.84
   8   1  -6  239.84   16.22
  -8  -1   6  232.11   16.27
   8   1  -6  242.72   16.76
   8  -1  -6  231.80   16.95
   8   1  -6  216.88   16.33
  -8   1   6  239.45   17.08
   8  -1  -6  241.00   17.00
  -8  -1   6  285.83   17.27
   8   1  -6  228.71   16.62
   8  -1  -6  238.57   16.56
  -8   1   6  231.68   16.34
   8   1  -5  205.81   14.73
   8  -1  -5  206.95   15.56
   8   1  -5  227.58   14.95
   8  -1  -5  223.04   15.54
  -8   1   5  216.52   15.71
   8   1  -5  227.10   15.18
   8  -1  -5  209.51   16.05
  -8   1   5  213.29   14.91
   8  -1  -5  213.41   15.06
  -8  -1   5  212.63   15.64
   8   1  -5  210.58   15.09
   8   1  -4  260.87   16.50
   8  -1  -4  241.91   17.53
   8  -1  -4  241.14   16.81
   8   1  -4  229.22   16.95
  -8   1   4  229.04   16.77
   8  -1  -4  241.11   17.37
   8   1  -4  239.00   16.54
  -8   1   4  255.16   17.50
   8   1  -4  262.64   16.56
   8   1  -4  261.21   16.75
   8   1  -4  244.12   16.90
   8  -1  -4  243.04   17.78
   8  -1  -4  212.20   17.63
   8  -1  -4  230.18   17.24
   8   1  -3   54.45    4.43
   8  -1  -3   57.89    6.79
   8   1  -3   42.19    4.77
   8   1  -3   64.55    5.29
  -8   1   3   59.67    5.19
   8   1  -3   60.10    4.42
   8  -1  -3   52.09    6.10
   8  -1  -3   54.84    7.46
   8   1  -3   56.97    4.95
   8   1  -3   50.78    4.54
   8  -1  -3   48.22    6.87
   8  -1  -3   61.50    5.90
  -8   1   3   57.41    6.60
   8   1  -2  704.80   42.77
   8  -1  -2  634.91   43.45
  -8   1   2  560.82   42.98
   8   1  -2  639.95   42.95
   8   1  -2  645.48   43.05
  -8   1   2  601.78   42.88
   8  -1  -2  559.74   43.20
  -8   1   2  684.08   43.35
   8   1  -2  668.97   42.76
   8  -1  -2  709.65   43.49
   8   1  -2  672.75   42.87
   8  -1  -2  657.21   43.56
   8   1  -2  634.08   42.86
   8   1  -2  668.23   43.04
  -8   1   1   19.15    4.63
   8   1  -1   21.40    3.28
  -8  -1   1   17.63    3.16
   8   1  -1    4.61    3.47
   8  -1  -1   20.01    6.01
  -8   1   1   16.34    3.46
  -8   1   1   17.15    4.04
   8   1  -1   12.58    4.19
  -8   1   1   21.59    5.47
   8   1  -1   45.44    3.59
   8  -1  -1   17.36    6.48
  -8  -1   1   20.73    3.49
  -8   1   1   21.11    5.13
   8   1  -1   23.27    4.74
  -8  -1   0    9.89    3.05
   8  -1   0    5.85    5.76
  -8   1   0    5.87    4.20
   8   1   0    9.30    3.41
  -8   1   0    3.84    3.65
  -8  -1   0    3.45    3.69
   8   1   0    9.74    3.96
  -8   1   0    6.19    4.78
  -8   1   0    6.03    5.08
  -8  -1   0    8.01    3.59
   8  -1   0    2.39    6.40
   8   1   0    3.77    4.70
  -8  -1  -1   92.40    6.86
   8  -1   1   80.39    8.11
   8   1   1   84.98    7.00
  -8   1  -1   88.44    7.86
   8  -1   1   71.25    8.61
   8  -1   1   81.70    7.73
   8   1   1   97.94    7.25
  -8   1  -1   70.13    7.02
   8  -1   1   88.16    9.17
  -8   1  -1   86.25    8.07
   8   1   1   86.99    6.54
  -8  -1  -1   93.93    7.05
   8   1   1   94.04    7.69
  -8  -1  -1   79.46    6.41
  -8  -1  -2   35.81    4.22
  -8   1  -2   23.60    5.11
   8   1   2   30.76    4.50
   8  -1   2   33.82    6.42
   8   1   2   33.01    4.85
  -8   1  -2   22.79    4.31
   8  -1   2   28.93    5.61
  -8  -1  -2   32.50    4.64
   8  -1   2   26.37    7.00
  -8   1  -2   29.47    5.68
   8  -1   2   25.25    5.95
   8   1   2   36.55    5.62
  -8   1  -3   77.09    7.65
   8   1   3   91.79    7.15
   8  -1   3   68.75    8.30
  -8  -1  -3   73.35    6.62
   8   1   3   80.63    7.07
   8  -1   3   79.78    7.67
   8  -1   3   70.66    8.88
  -8   1  -3   70.36    7.81
   8   1   3   95.59    7.99
   8  -1   3   77.32    7.59
   8  -1   4 1012.20   67.29
  -8   1  -4  944.63   67.14
   8   1   4 1075.59   66.93
  -8  -1  -4  996.82   66.93
   8   1   4 1000.44   66.93
   8  -1   4 1011.12   67.11
  -8   1  -4 1002.29   67.22
  -8  -1  -4 1041.62   66.81
   8  -1   4  973.68   67.32
  -8   1  -4  910.13   66.95
   8   1   4 1162.82   67.20
   8  -1   4  997.01   67.03
   8  -1   5    0.56    6.44
   8   1   5   -0.14    5.00
  -8   1  -5   -0.63    4.47
  -8   1  -5    2.74    4.97
  -8  -1  -5    5.58    4.31
   8   1   5    1.39    4.61
   8  -1   5    1.36    5.23
  -8  -1  -5    7.99    5.36
  -8  -1  -5    7.08    4.58
  -8   1  -5    6.88    5.46
   8   1   5    2.61    5.43
  -8  -1  -5   -1.94    4.42
   8  -1   5    0.57    4.98
   8   1   6   17.55    5.48
  -8   1  -6   14.02    5.36
  -8  -1  -6   11.82    4.60
   8  -1   6   10.77    6.35
  -8  -1  -6   14.41    5.67
  -8   1  -6   16.69    5.10
   8   1   6   23.54    5.12
   8  -1   6   11.52    5.56
  -8   1  -6   17.41    5.82
   8   1   6   10.13    5.43
  -8   1  -6   19.29    5.07
  -8  -1  -6    6.98    4.48
   8  -1   6   19.44    4.93
  -8   1  -7  163.85   13.41
   8   1   7  177.23   13.46
  -8  -1  -7  179.39   13.17
   8  -1   7  186.76   14.07
  -8   1  -7  190.72   13.44
   8  -1   7  174.52   13.58
  -8  -1  -7  170.42   13.63
   8   1   7  173.72   13.06
  -8   1  -7  165.32   13.67
   8   1   7  184.76   13.45
   8  -1   7  164.26   12.97
  -8  -1  -7  173.99   13.30
  -8   1  -7  180.19   13.15
  -8   1  -8 1017.89   66.69
  -8  -1  -8 1048.05   66.58
   8   1   8 1071.43   66.56
  -8   1  -8 1048.65   66.58
   8  -1   8 1020.33   66.65
  -8  -1  -8  920.52   66.58
   8   1   8  929.75   66.37
  -8   1  -8 1000.42   66.75
   8  -1   8  946.66   66.27
  -8  -1  -8 1041.30   66.59
  -8   1  -8  979.68   66.44
   8   1   9   10.99    6.16
  -8   1  -9   17.32    6.12
  -8  -1  -9    8.32    5.28
  -8  -1  -9   11.48    6.54
   8   1   9   13.84    5.58
  -8   1  -9    8.61    6.13
   8  -1   9    6.18    6.47
  -8   1  -9   19.62    6.67
   8   1   9   14.72    4.75
  -8   1  -9   21.05    5.51
  -8  -1  -9   17.19    5.49
  -8   1  -9    9.99    5.01
  -8   1 -10  470.45   32.70
  -8  -1 -10  443.15   32.50
  -8   1 -10  507.75   32.67
   8  -1  10  480.08   32.77
  -8  -1 -10  467.89   32.84
   8   1  10  475.01   32.50
  -8   1 -10  522.64   32.90
   8   1  10  490.17   32.17
  -8   1 -10  435.45   32.24
  -8  -1 -10  465.59   32.49
  -8   1 -10  462.33   32.24
  -8   1 -11    8.08    8.79
  -8  -1 -11   14.18   14.46
  -8  -1 -11   11.88    7.20
   8  -1  11    6.32    7.55
   8   1  11    4.91    6.64
  -8   1 -11    9.91    6.56
  -8   1 -11   -9.07    9.30
   8   1  11   21.89    6.17
  -8   1 -11    2.08    5.54
  -8  -1 -11   -8.02    7.89
  -8  -1 -12  482.51   32.79
  -8   1 -12  479.07   33.05
   8  -1  12  446.30   33.01
  -8  -1 -12  465.38   32.95
   8   1  12  466.57   32.70
  -8   1 -12  484.95   32.84
   8   1  12  490.26   32.44
  -8  -1 -12  464.18   32.69
  -8   1 -12  464.25   32.42
  -8   1 -13   33.06    8.16
  -8  -1 -13   32.25    7.74
  -8  -1 -13   31.69    8.56
   8  -1  13   36.54    8.59
  -8   1 -13   39.74    7.92
   8   1  13   16.33    7.62
   8   1  13   28.07    7.18
  -8   1 -13   16.71    6.55
  -8  -1 -13   36.06    7.74
  -8   1 -14   18.89    8.36
  -8  -1 -14   12.83    7.72
  -8  -1 -14   11.15    8.88
   8  -1  14   14.10    8.59
  -8   1 -14   14.16    7.89
   8   1  14    4.39    7.81
   8   1  14   12.33    7.12
  -8  -1 -14   19.95    7.71
  -8   1 -14    1.49    6.52
  -8   1 -15    7.22    9.07
  -8  -1 -15    5.11    8.39
  -8  -1 -15    0.70    9.49
  -8   1 -15   -4.92    8.51
   8  -1  15   -0.36    9.21
   8   1  15   -6.59    8.40
   8   1  15    5.15    7.29
  -8  -1 -15   -7.51    7.86
  -8   1 -15   -5.25    6.72
  -8   1 -16  106.48   12.12
  -8  -1 -16   82.11   11.40
   8  -1  16   84.81   12.46
   8   1  16   92.51   11.76
   8   1  16   92.14   10.70
  -8  -1 -16   86.04   10.75
  -8   1 -16   93.77   10.17
  -8   1 -17  125.53   13.67
  -8  -1 -17  111.18   13.71
   8   1  17   96.89   12.19
  -8  -1 -17  106.69   12.41
  -8   1 -17  109.11   11.19
  -8   1 -18   86.22   12.26
  -8  -1 -18   64.55   12.21
   8   1  18   91.48   11.62
  -8  -1 -18   69.38   11.26
  -8   1 -18   78.11   10.17
  -8   1 -19   -2.83   11.18
   8   1  19  -10.55   10.25
  -8  -1 -19   -4.68   10.13
  -8   1 -20  218.23   20.53
   8   1  20  264.44   20.15
  -8  -1 -20  207.71   19.83
  -8   1 -21   23.28   13.12
   8   1  21   19.86   11.82
  -8  -1 -21   14.14   11.38
  -8   1 -22   -2.17   12.96
   8   1  22    9.31   12.55
  -8  -1 -22   -5.38   11.89
  -8  -1 -23   12.78   12.48
   8  -2 -22   28.95   13.31
   8  -2 -21    6.33   12.22
   8  -2 -21   -0.50   12.16
   8  -2 -20    0.50   13.05
   8  -2 -20   25.62   12.10
   8  -2 -19   -3.82   10.90
   8  -2 -19   -0.93   10.54
   8  -2 -18   -5.93   10.49
   8  -2 -18    4.37   10.11
  -8  -2  17   32.80   14.32
  -8   2  17   50.48   10.85
   8  -2 -17   34.96   10.43
   8  -2 -17   26.67    9.95
  -8  -2  16   12.58   12.75
  -8   2  16    0.31    8.98
   8  -2 -16   14.69   10.35
   8   2 -16   10.72    9.23
   8  -2 -16    0.82   10.03
   8  -2 -16   -2.78    9.41
  -8   2  15    5.79   10.90
  -8  -2  15   23.57   15.68
   8  -2 -15    9.69    9.71
   8   2 -15   12.32    8.62
   8  -2 -15   12.37    9.16
   8  -2 -15    9.80    8.83
   8  -2 -14   60.50   10.08
   8   2 -14   84.31    9.77
  -8   2  14   67.75    9.77
  -8  -2  14   84.08   13.06
   8  -2 -14   60.83   10.68
  -8  -2  14   58.80    7.34
   8  -2 -14   71.15    9.98
   8   2 -13    9.94    5.88
   8  -2 -13    6.94    7.94
   8   2 -13   19.25    7.76
  -8   2  13   10.47    7.33
   8  -2 -13    6.66    8.39
  -8  -2  13    6.11   10.89
  -8  -2  13    1.88    4.93
   8  -2 -13   -1.36    7.56
   8   2 -12   12.84    5.25
   8  -2 -12    7.97    7.48
   8   2 -12   -0.26    7.21
  -8   2  12   13.34    7.12
   8  -2 -12    0.27    8.11
  -8  -2  12   10.49   10.23
  -8  -2  12    5.21    4.50
   8  -2 -12    8.18    7.80
   8   2 -11    2.21    4.79
   8  -2 -11   -3.47    7.23
  -8  -2  11   -4.48   10.00
   8   2 -11    3.82    7.02
  -8   2  11   -4.44    6.69
   8  -2 -11   -9.34    7.68
   8  -2 -11    3.45    7.09
  -8  -2  11    1.63    4.28
   8   2 -11   -2.64    3.94
   8  -2 -11   -0.94    6.95
   8   2 -10   10.81    4.50
   8  -2 -10   15.70    6.84
  -8   2  10   10.29    6.57
  -8  -2  10   26.79    9.86
   8   2 -10   11.99    6.89
   8  -2 -10   20.26    7.54
   8  -2 -10   21.70    7.17
  -8  -2  10   20.73    4.11
   8  -2 -10   14.46    6.89
   8   2 -10    8.42    3.40
   8  -2  -9   32.26   11.68
   8   2  -9   23.81    4.28
  -8   2   9   23.45    7.79
   8   2  -9   14.16    6.71
   8  -2  -9   26.34    7.18
  -8  -2   9   13.25   11.94
  -8  -2   9   18.93    3.81
   8  -2  -9   23.86   10.99
   8  -2  -9   14.81   12.01
   8   2  -9    9.32    6.41
   8   2  -9    9.44    3.63
   8   2  -8  195.55   14.01
  -8   2   8  202.37   17.89
  -8  -2   8  213.54   23.10
   8  -2  -8  233.61   15.74
   8   2  -8  209.03   15.63
  -8  -2   8  205.25   14.02
   8  -2  -8  205.37   15.70
   8   2  -8  200.02   14.11
   8   2  -8  192.10   15.19
   8   2  -7  401.27   27.67
  -8  -2   7  404.97   29.84
  -8   2   7  453.65   28.81
   8   2  -7  435.69   28.87
   8  -2  -7  453.98   28.82
   8  -2  -7  415.34   28.88
   8   2  -7  431.28   27.91
  -8  -2   7  406.51   27.69
   8   2  -7  428.46   28.83
   8   2  -7  416.40   28.64
   8   2  -7  404.42   27.84
   8   2  -6   16.27    2.57
  -8   2   6   26.85    5.97
   8   2  -6   16.00    6.29
   8  -2  -6   17.27    6.16
   8  -2  -6   12.19    5.75
   8   2  -6   20.79    3.77
   8   2  -6   19.30    3.45
   8   2  -6   24.02    5.43
   8   2  -5  273.25   19.61
   8  -2  -5  288.34   19.97
  -8   2   5  289.54   20.05
   8   2  -5  275.09   20.33
   8  -2  -5  277.01   20.18
   8   2  -5  285.54   19.13
   8  -2  -5  286.70   21.13
  -8   2   5  285.79   20.04
   8   2  -5  274.28   19.87
   8   2  -5  282.42   19.17
   8   2  -4   66.87    7.08
   8  -2  -4   80.59    7.05
   8   2  -4   66.84    7.02
   8   2  -4   59.13    7.91
  -8   2   4   60.51    7.19
   8  -2  -4   50.79    7.23
  -8   2   4   57.53    7.16
   8   2  -4   65.55    5.79
   8  -2  -4   61.26    7.07
   8   2  -3  102.56    8.57
   8   2  -3   95.01    9.50
   8   2  -3   95.38    8.45
  -8   2   3   82.23    8.33
  -8   2   3   98.08    9.74
   8   2  -3   94.64    7.45
  -8   2   3   85.34    8.47
   8  -2  -3   91.56    8.36
   8   2  -2   -2.53    6.97
   8   2  -2   -0.52    5.34
  -8   2   2    1.74    4.85
  -8   2   2    9.39    5.95
   8   2  -2    2.65    3.55
   8  -2  -2    2.23    4.55
  -8   2   2    1.28    5.18
   8   2  -1  214.58   15.53
  -8   2   1  210.41   15.19
   8   2  -1  221.81   16.34
  -8   2   1  210.89   16.00
  -8   2   1  204.24   15.11
   8  -2  -1  215.83   15.09
   8   2  -1  207.80   14.72
  -8  -2   1  195.58   14.95
   8  -2   0   99.07   10.03
  -8  -2   0   96.49    6.73
   8   2   0   87.76    6.74
  -8   2   0   95.16    8.64
  -8  -2   0  103.63    8.92
  -8   2   0  100.17    8.50
   8   2   0  104.42    9.20
   8   2   0   90.19    6.76
   8  -2   0   91.31    8.12
  -8   2   0   94.90    9.54
  -8  -2   0   96.13    6.81
  -8   2   0  101.08    9.30
  -8  -2   0   95.79    8.31
   8   2   0  129.52    8.31
  -8   2   0   98.50    8.45
  -8  -2   0   98.80    7.89
  -8  -2  -1   14.48    2.99
  -8  -2  -1   18.44    5.49
   8  -2   1    8.80    7.22
   8   2   1   13.74    2.92
  -8   2  -1   19.76    5.53
  -8  -2  -1   11.59    6.28
   8   2   1   18.70    6.06
   8   2   1   11.44    5.51
  -8   2  -1   23.45    6.17
  -8  -2  -1   15.30    4.50
   8   2   1   23.98    5.17
   8  -2   1   11.46    4.39
  -8   2  -2    8.16    5.44
  -8  -2  -2   11.90    5.68
   8  -2   2    9.51    7.33
   8  -2   2    5.70    6.57
   8   2   2    5.31    3.21
  -8  -2  -2    3.36    3.29
  -8  -2  -2    7.79    6.29
   8  -2   2    1.21    7.13
   8   2   2    0.19    5.72
   8   2   2    8.42    5.06
  -8   2  -2    8.76    5.97
   8  -2   2   10.34    4.18
  -8  -2  -2    8.50    4.65
   8   2   2    6.28    4.94
   8  -2   3  159.24   12.93
   8   2   3  149.77   11.24
  -8   2  -3  164.51   12.22
  -8  -2  -3  150.71   11.34
   8   2   3  175.35   12.47
  -8  -2  -3  159.59   12.85
   8  -2   3  168.76   13.60
  -8   2  -3  152.87   12.53
   8  -2   3  138.95   13.12
   8  -2   3  151.88   11.50
   8   2   3  135.07   12.02
  -8   2  -3  166.90   12.35
  -8  -2  -3  169.84   12.03
   8  -2   3  168.43   13.02
   8   2   3  162.92   12.22
   8  -2   4  373.45   27.91
  -8   2  -4  402.19   27.71
   8   2   4  411.25   27.10
  -8  -2  -4  367.07   27.14
   8  -2   4  419.59   28.44
  -8  -2  -4  429.13   28.20
   8   2   4  424.29   27.81
  -8   2  -4  385.02   27.82
   8  -2   4  378.45   27.14
  -8   2  -4  409.34   27.81
   8  -2   4  363.73   28.04
  -8  -2  -4  417.31   27.61
   8  -2   4  470.90   28.15
   8   2   4  422.33   27.64
  -8   2  -5  899.50   59.16
  -8  -2  -5  869.45   58.74
   8   2   5  893.34   58.72
   8  -2   5  945.38   59.68
  -8   2  -5  882.72   59.23
  -8  -2  -5  886.80   59.55
   8   2   5  915.62   59.19
   8  -2   5  756.18   58.59
  -8   2  -5  887.25   59.23
  -8   2  -5  898.54   59.31
  -8  -2  -5  890.42   59.11
   8  -2   5  875.42   58.74
   8  -2   5 1062.97   59.45
   8   2   5  911.03   59.10
  -8   2  -6  149.05   11.90
   8   2   6  151.61   11.30
  -8  -2  -6  143.29   11.13
   8  -2   6  170.17   13.28
  -8   2  -6  149.44   12.14
   8   2   6  154.85   12.19
  -8  -2  -6  125.82   12.72
   8  -2   6  124.36   10.87
  -8   2  -6  151.07   12.12
  -8  -2  -6  148.20   12.21
   8  -2   6  148.57   11.05
  -8   2  -6  146.04   12.12
  -8  -2  -6  161.72   11.78
  -8   2  -7  381.66   27.45
   8   2   7  387.05   27.13
  -8  -2  -7  388.68   27.12
  -8  -2  -7  399.30   28.08
   8  -2   7  421.94   28.39
  -8   2  -7  419.81   27.70
   8   2   7  419.18   27.54
  -8  -2  -7  419.54   27.62
  -8   2  -7  363.11   27.58
  -8  -2  -7  375.28   27.43
   8  -2   7  391.86   26.74
  -8   2  -7  387.82   27.75
  -8   2  -8  319.86   22.63
   8   2   8  305.72   22.16
  -8  -2  -8  303.88   23.16
   8   2   8  342.68   23.09
  -8   2  -8  311.81   22.71
  -8  -2  -8  308.94   23.12
   8  -2   8  350.41   24.13
  -8  -2  -8  333.14   22.59
  -8   2  -8  325.96   22.88
   8  -2   8  291.73   21.65
  -8   2  -8  339.98   23.83
  -8   2  -9   77.21   12.08
  -8  -2  -9   68.23    9.76
  -8   2  -9   84.90    9.60
  -8   2  -9   96.50    9.17
   8   2   9   84.99    9.32
   8  -2   9   68.85   10.87
  -8  -2  -9   81.62   10.20
  -8  -2  -9   84.68    8.70
  -8   2  -9   83.67    9.93
   8  -2   9   79.57    7.33
  -8   2 -10  104.50   10.16
  -8  -2 -10   96.18    9.77
   8   2  10  104.96   10.07
  -8   2 -10  110.53   10.28
   8  -2  10   81.31   11.51
  -8  -2 -10   99.69   11.26
  -8   2 -10   89.82   10.55
   8  -2  10   82.28    8.32
  -8   2 -10  120.69   10.71
  -8   2 -11  194.16   15.97
  -8  -2 -11  175.89   15.80
  -8   2 -11  225.78   16.01
  -8  -2 -11  226.50   16.91
   8   2  11  205.06   15.86
   8  -2  11  213.93   17.06
  -8   2 -11  204.16   16.44
   8  -2  11  190.30   14.55
  -8  -2 -11  187.08   16.19
  -8   2 -11  187.35   16.48
  -8  -2 -12   89.39   10.58
  -8   2 -12   96.94   11.26
  -8   2 -12  104.57   11.16
   8  -2  12  104.07   12.60
   8   2  12  122.58   10.89
  -8  -2 -12  119.06   12.39
  -8   2 -12  108.18   11.77
  -8  -2 -12   99.99   11.29
  -8   2 -12  124.34   11.59
   8  -2  12  102.27    9.24
  -8   2 -13  228.67   17.89
  -8  -2 -13  194.83   17.46
  -8   2 -13  233.73   17.85
  -8  -2 -13  217.01   18.78
   8  -2  13  239.38   19.24
   8   2  13  226.16   17.60
  -8   2 -13  264.38   18.63
  -8  -2 -13  208.74   17.95
  -8   2 -13  217.10   18.09
   8  -2  13  215.36   16.33
  -8  -2 -14   -1.73    8.29
  -8   2 -14    4.56    9.40
   8  -2  14   11.34   10.92
   8   2  14    5.91    8.48
  -8   2 -14    4.83    9.20
  -8  -2 -14   12.43   10.64
  -8   2 -14   15.94   10.37
  -8   2 -14    5.43    9.46
  -8  -2 -14    2.96    8.81
  -8   2 -15    4.41    9.69
  -8  -2 -15   12.32    9.58
  -8   2 -15    7.07   10.62
  -8  -2 -15    4.68    9.12
  -8   2 -15   -2.87   10.35
  -8   2 -16   21.18   10.14
  -8  -2 -16    8.41    9.42
  -8   2 -16   18.78   11.27
   8   2  16   -9.11    8.58
  -8  -2 -16   -0.82    9.13
  -8   2 -17   34.28   11.03
  -8  -2 -17   30.43   10.33
  -8   2 -17   36.37   12.18
   8   2  17   51.96    9.95
  -8   2 -17   53.58   11.42
  -8  -2 -17   26.80   10.74
  -8   2 -18   15.89   11.12
  -8  -2 -18   46.43   11.38
  -8   2 -18   17.23   12.46
   8   2  18   24.06   10.27
  -8  -2 -18   32.45   11.11
  -8   2 -18   37.40   12.02
  -8   2 -19   37.41   12.64
  -8  -2 -19   42.96   12.81
   8   2  19   47.68   11.41
  -8   2 -19   27.33   13.32
  -8  -2 -19   48.95   11.99
  -8   2 -19   28.85   14.45
  -8   2 -20   30.97   12.75
  -8  -2 -20   24.69   12.65
   8   2  20   24.54   11.48
  -8   2 -20   19.06   13.50
  -8  -2 -20   33.22   12.42
  -8   2 -20   41.07   13.45
  -8   2 -21   40.31   13.38
  -8  -2 -21   15.83   13.74
  -8   2 -21   -4.19   14.27
  -8  -2 -21    6.85   12.70
  -8   2 -21    5.61   13.98
  -8   2 -22   34.29   14.19
  -8   2 -22    4.92   15.09
  -8   2 -22   18.88   15.91
   8   3 -20   24.47   12.34
   8  -3 -19  115.28   15.75
   8   3 -19  113.59   14.56
   8   3 -18   13.45   10.95
   8  -3 -18   10.76   13.65
   8   3 -17   42.23   11.39
   8  -3 -17   43.69   12.08
   8  -3 -16  164.26   17.18
   8   3 -16  185.64   16.66
  -8   3  15   67.67   11.68
   8   3 -15   47.13   10.74
   8  -3 -15   45.65   11.82
  -8   3  14    8.18   10.05
   8  -3 -14   13.54   11.35
  -8  -3  14    9.66   15.90
   8   3 -14   -5.62    8.96
   8  -3 -13   60.61   12.00
  -8  -3  13   86.14   16.21
  -8   3  13   82.94   11.48
   8   3 -13   54.11   11.20
   8   3 -13   77.18   11.10
  -8   3  12   -0.94   11.38
   8   3 -12   -3.33    9.21
  -8  -3  12   -3.70   17.59
   8  -3 -12   20.67   10.27
   8   3 -12    6.29    8.59
  -8  -3  11   17.32   13.92
  -8   3  11   20.49    9.69
   8  -3 -11   14.69    9.71
   8   3 -11    7.75    9.00
   8  -3 -11   -2.23    8.15
   8   3 -11    5.34    8.32
   8  -3 -10  144.27   12.92
  -8   3  10  132.88   12.80
  -8  -3  10  146.74   16.48
   8  -3 -10  128.11   13.03
   8   3 -10  113.66   12.54
   8  -3 -10  118.84   12.73
   8  -3 -10  123.62   12.41
   8   3 -10  105.82   12.24
   8   3  -9   -2.64    8.14
   8  -3  -9    4.24    7.84
  -8   3   9    9.54    8.31
   8  -3  -9   12.18    8.89
   8   3  -9   15.07    8.61
  -8  -3   9    0.29    2.63
   8  -3  -9   -9.01    7.71
   8  -3  -9   -3.44    7.56
   8   3  -8   15.58    7.66
   8   3  -8    2.47    8.17
  -8   3   8   -4.34    7.99
   8  -3  -8   10.71    8.22
   8  -3  -8  -13.23    7.72
   8  -3  -8   -5.29    7.74
   8   3  -7   -3.04    7.18
  -8   3   7   11.75    7.79
   8   3  -7    8.18    6.27
   8   3  -7    9.18    8.39
   8  -3  -7    7.86    7.85
   8  -3  -7   -0.63    7.41
   8  -3  -7   -9.78    7.54
   8   3  -6    4.13    7.05
   8   3  -6   12.70    8.46
   8  -3  -6   -0.51    7.19
   8   3  -6   -1.16    6.41
  -8   3   6   16.35    7.69
   8  -3  -6   13.03    6.91
   8  -3  -6   17.31    7.39
   8   3  -5   18.10    7.40
   8   3  -5   11.76    6.64
   8   3  -5   23.87    8.63
  -8   3   5   14.50    7.52
   8  -3  -5   16.67    7.17
   8  -3  -5    1.97    6.80
  -8   3   4  170.29   14.74
   8   3  -4  184.58   15.17
   8   3  -4  173.73   13.77
  -8   3   4  169.20   14.10
   8  -3  -4  159.36   13.90
  -8   3   4  175.72   15.07
   8  -3  -4  164.42   13.98
   8   3  -3   42.59    9.53
   8   3  -3   42.13    7.49
  -8   3   3   20.61    7.72
  -8   3   3   35.03    8.47
  -8   3   3   32.87    9.39
   8  -3  -3   29.67    8.19
   8  -3  -3   39.66    7.59
  -8   3   2   18.70    7.89
   8   3  -2    2.78    8.85
   8   3  -2    2.30    6.96
  -8   3   2    9.48    7.48
  -8   3   2    5.06   11.26
   8  -3  -2  -10.62    9.71
   8   3  -2    7.81    4.53
   8  -3  -2    6.67    7.76
   8   3  -1   88.75   11.73
  -8   3   1   89.01   10.44
  -8   3   1   81.59    9.91
   8   3  -1  105.39   10.19
  -8   3   1   91.40   17.29
  -8  -3   1   94.54    8.49
  -8   3   1   95.96    8.57
   8   3  -1   66.73    7.90
   8  -3  -1  102.31   10.91
  -8   3   0  165.64   13.72
  -8   3   0  175.88   13.67
   8   3   0  144.08   14.75
   8   3   0  144.13   13.56
  -8   3   0  167.48   12.19
  -8   3   0  148.46   19.87
  -8  -3   0  173.88   12.65
   8   3   0  131.95   11.98
   8  -3   0  157.67   13.69
  -8  -3  -1   96.59    7.82
  -8  -3  -1  133.06   10.61
  -8   3  -1  108.10   10.86
  -8   3  -1  114.97   10.81
   8   3   1  106.09   10.81
  -8   3  -1  110.09    9.80
  -8   3  -1   90.50   16.62
   8   3   1  102.36   10.66
  -8   3  -1  104.88   10.62
   8  -3   1  110.76   10.10
   8   3   1   96.86    9.18
  -8  -3  -1  103.53    9.84
  -8   3  -2  275.24   18.61
  -8  -3  -2  217.96   17.39
  -8  -3  -2  270.13   19.28
  -8   3  -2  252.08   18.93
   8   3   2  281.84   19.52
  -8   3  -2  262.17   19.41
   8   3   2  254.52   19.08
   8  -3   2  264.15   18.33
  -8   3  -2  282.90   18.91
  -8  -3  -2  271.50   18.59
   8   3   2  244.24   18.25
  -8   3  -3   -0.73    5.89
  -8   3  -3    5.15    7.22
  -8   3  -3    5.52    6.65
  -8  -3  -3   13.04    7.68
   8   3   3   -3.90    7.52
   8   3   3    8.81    7.30
  -8   3  -3    6.21    6.80
  -8  -3  -3    2.74    6.17
   8  -3   3    3.14    5.29
  -8  -3  -4  329.01   24.61
  -8   3  -4  342.14   25.35
  -8  -3  -4  395.91   26.29
   8   3   4  381.09   26.04
  -8   3  -4  356.59   25.94
   8   3   4  378.08   25.63
  -8   3  -4  381.71   25.74
   8  -3   4  370.26   24.84
  -8  -3  -4  358.90   25.47
  -8   3  -5  304.61   22.06
  -8  -3  -5  290.49   21.35
   8  -3   5  347.24   24.49
   8   3   5  328.00   22.72
  -8   3  -5  307.65   22.62
  -8  -3  -5  316.99   22.97
   8  -3   5  316.85   21.33
  -8   3  -5  292.77   22.34
  -8  -3  -5  295.32   22.09
  -8  -3  -6   64.90    7.59
  -8   3  -6   57.40    8.29
   8   3   6   63.14    9.73
  -8  -3  -6   83.29   10.48
   8  -3   6   69.62   12.38
  -8   3  -6   67.96    9.02
  -8   3  -6   63.10    8.95
   8  -3   6   76.93    6.71
   8  -3   6   66.48    6.92
  -8  -3  -6   77.27    9.24
  -8  -3  -7   21.03    5.80
  -8   3  -7   13.36    6.88
   8  -3   7   10.68   11.37
   8   3   7   30.52    8.60
  -8  -3  -7   18.10    9.02
  -8   3  -7   23.04    7.69
  -8   3  -7   21.66    7.62
  -8  -3  -7   18.50    7.67
   8  -3   7   25.18    4.90
   8  -3   7   25.03    4.61
  -8   3  -8   98.12   11.59
  -8  -3  -8  104.98    9.50
  -8   3  -8   96.96   10.12
   8   3   8  108.75   11.47
  -8   3  -8  108.14   11.06
  -8  -3  -8  113.31   12.10
   8  -3   8  104.65   13.93
  -8   3  -8   94.27   10.64
   8  -3   8   85.20    8.41
  -8  -3  -8  106.87   10.89
   8  -3   8  101.82    8.28
  -8   3  -9  513.50   34.96
  -8  -3  -9  500.73   34.65
   8  -3   9  619.18   37.29
  -8   3  -9  585.24   35.59
  -8  -3  -9  562.82   36.28
   8   3   9  578.92   35.54
   8  -3   9  436.32   33.83
  -8   3  -9  484.36   35.05
  -8   3  -9  503.22   35.90
  -8  -3  -9  545.21   35.40
   8  -3   9  480.78   33.95
  -8   3 -10  129.53   12.04
  -8   3 -10  131.72   13.89
  -8  -3 -10  132.61   11.57
   8   3  10  151.91   13.13
   8  -3  10  137.28   15.65
  -8   3 -10  138.61   13.04
  -8  -3 -10  141.17   14.78
   8  -3  10  108.45    9.84
  -8   3 -10  123.35   12.49
  -8  -3 -10  133.35   12.59
  -8   3 -11   12.40    7.81
  -8  -3 -11    8.30    7.43
  -8   3 -11    6.55   10.04
   8  -3  11   24.73   12.72
   8   3  11    9.26    9.43
  -8   3 -11    7.30   10.05
  -8   3 -11   14.60    8.87
  -8  -3 -11   12.13    8.83
   8  -3  11   13.11    4.98
  -8   3 -12  211.90   17.89
  -8   3 -12  186.32   15.89
  -8  -3 -12  220.35   16.31
   8  -3  12  148.45   13.36
  -8   3 -12  186.02   16.27
  -8  -3 -12  216.05   16.44
  -8  -3 -13   48.39    9.47
  -8   3 -13   46.71    9.52
  -8   3 -13   33.96   12.09
  -8   3 -13   46.79   10.60
  -8  -3 -13   21.61   10.67
  -8   3 -14   40.14   12.01
  -8  -3 -14   19.89    9.33
  -8   3 -14   33.23    9.86
  -8   3 -14   33.37   10.59
  -8  -3 -14   16.99   10.31
  -8  -3 -15   31.45   10.78
  -8   3 -15   38.61   12.85
  -8   3 -15   55.75   10.95
  -8   3 -15   45.30   11.40
  -8   3 -16  210.39   20.23
  -8  -3 -16  211.53   18.65
  -8   3 -16  211.56   18.83
  -8   3 -16  202.26   19.22
  -8   3 -17  108.04   19.70
  -8  -3 -17  103.55   17.94
  -8   3 -17   85.25   13.93
  -8   3 -17  120.60   15.12
  -8   3 -18    9.34   14.03
  -8  -3 -18   -1.89   12.23
  -8   3 -18   20.93   12.08
  -8   3 -18    9.74   12.89
  -8  -3 -18    4.71   12.29
  -8  -3 -19    7.01   12.75
  -8   3 -19    7.98   12.69
  -8   3 -19   13.13   13.56
  -8  -3 -19   13.70   13.19
  -8   3 -19   25.90   15.05
  -8  -3 -20   26.51   14.24
  -8   3 -20   -0.52   13.03
  -8   3 -20   17.70   14.64
  -8   3 -20   23.92   16.07
   8   4 -17   37.00   14.26
   8   4 -16   84.42   15.26
   8  -4 -16   97.58   15.03
   8  -4 -16   74.15   15.20
   8   4 -15   48.62   13.56
   8  -4 -15   36.09   12.54
   8  -4 -15   56.62   13.60
   8   4 -14  202.43   19.53
   8  -4 -14  180.72   21.28
   8  -4 -14  213.75   22.12
   8   4 -13   15.90   11.79
   8  -4 -13    2.78   10.78
   8  -4 -13   -0.49   11.60
   8   4 -12    8.56   11.48
   8  -4 -12    3.15   10.39
   8  -4 -12   -0.46   10.77
   8   4 -11   28.74   11.30
   8  -4 -11   19.52   10.21
   8  -4 -11   46.62   10.38
   8  -4 -11   41.66   11.02
   8   4 -10   86.32   12.73
   8  -4 -10   91.60   12.23
   8  -4 -10  106.95   12.40
   8  -4 -10   81.90   12.30
   8   4  -9   19.44   10.07
   8  -4  -9    3.72    9.42
  -8   4   9   -5.53   10.50
   8  -4  -9   19.30    9.50
   8  -4  -9   -5.62    9.23
   8   4  -8   70.44   11.43
   8  -4  -8   47.11   11.28
  -8   4   8   80.43   11.34
   8  -4  -8   67.30   11.59
   8  -4  -8   69.66   11.52
   8  -4  -8   70.72   10.89
   8   4  -7    1.26    8.75
  -8   4   7   20.64    9.66
   8  -4  -7   22.13   11.35
   8  -4  -7    7.57   11.02
   8   4  -6   17.23   11.36
   8   4  -6    7.33    8.84
  -8   4   6   -0.92   10.25
  -8   4   6   23.87   10.58
   8  -4  -6   -8.79    9.14
   8  -4  -6   12.30    9.52
   8   4  -5   32.55   12.10
  -8   4   5   40.44   10.93
   8   4  -5   49.50    9.86
  -8   4   5   49.17   12.69
   8  -4  -5   31.83    9.53
   8  -4  -5   54.47    9.07
   8   4  -4  417.79   30.34
   8   4  -4  359.20   28.66
  -8   4   4  409.17   29.67
  -8   4   4  365.91   29.56
   8  -4  -4  397.28   28.75
   8  -4  -4  439.65   28.64
   8   4  -3   54.18   12.84
   8   4  -3   30.75    9.82
  -8   4   3   28.00   11.03
  -8   4   3   45.64   10.69
  -8   4   3   69.58   11.33
   8  -4  -3   41.02    9.06
   8  -4  -3   47.45    8.58
  -8   4   2   57.89   11.18
   8   4  -2   73.66   13.79
   8   4  -2   71.56   10.77
  -8   4   2   58.36   11.29
  -8   4   2   67.42   11.40
   8  -4  -2   57.53    9.29
   8  -4  -2   60.02    8.84
   8   4  -1   23.15   12.48
  -8   4   1   28.05    9.86
  -8   4   1   32.45   10.04
   8   4  -1   11.20    9.97
  -8   4   1   13.08   10.60
   8  -4  -1   39.09    8.55
   8  -4  -1   27.39    7.48
  -8  -4   1   23.89    6.44
  -8   4   0  244.37   18.75
  -8   4   0  230.32   18.65
   8   4   0  222.47   18.81
   8   4   0  203.07   20.31
   8  -4   0  221.28   17.58
   8   4   0  237.21   18.84
  -8   4   0  190.30   18.86
[truncated: 526,697 more chars]
