# Supplementary material for: Different inter­molecular inter­actions in solvated and unsolvated isatin-based di­thio­carbazate imine derivatives
Source: Acta Crystallogr E Crystallogr Commun. 2026 Jan 1;82(Pt 1):72–6. doi: 10.1107/S2056989025011028 (PMC12810287; doi:10.1107/S2056989025011028)
Supplement: Supplementary file 2 [file e-82-00072-1sup2.hkl]

data_1                                                                          
_shelx_title ' fatah8_auto_a.res in P2(1)/c'                                    
_shelx_refln_list_code          4                                               
_shelx_F_calc_maximum      248.23                                               
_exptl_crystal_F_000       880.00                                               
_reflns_d_resolution_high  0.7242                                               
                                                                                
loop_                                                                           
 _space_group_symop_operation_xyz                                               
 'x, y, z'                                                                      
 '-x, y+1/2, -z+1/2'                                                            
 '-x, -y, -z'                                                                   
 'x, -y-1/2, z-1/2'                                                             
                                                                                
_cell_length_a    21.6312                                                       
_cell_length_b     4.6850                                                       
_cell_length_c    18.9579                                                       
_cell_angle_alpha  90.000                                                       
_cell_angle_beta   91.519                                                       
_cell_angle_gamma  90.000                                                       
                                                                                
_shelx_F_squared_multiplier     1.000                                           
                                                                                
loop_                                                                           
 _refln_index_h                                                                 
 _refln_index_k                                                                 
 _refln_index_l                                                                 
 _refln_F_squared_calc                                                          
 _refln_F_squared_meas                                                          
 _refln_F_squared_sigma                                                         
 _refln_observed_status                                                         
   3   0   0        545.21        727.19        36.10 o                         
   4   0   0      36068.56      52292.32      2424.82 o                         
   5   0   0       8534.70      11667.68       542.30 o                         
   6   0   0        915.09       1051.52        54.22 o                         
   7   0   0        485.06        536.65        22.51 o                         
   8   0   0        626.50        663.22        20.45 o                         
   9   0   0      45331.51      53539.88      1637.60 o                         
  10   0   0       1318.81       1830.67        59.12 o                         
  11   0   0         29.43         21.58         8.43 o                         
  12   0   0        288.03        210.96        11.71 o                         
  13   0   0       1849.49       1956.95        87.16 o                         
  14   0   0       2051.64       1847.56       118.66 o                         
  15   0   0       1786.23       1763.27        90.90 o                         
  16   0   0        143.90         95.42        46.57 o                         
  17   0   0       3323.45       3786.52       166.63 o                         
  18   0   0       3314.51       3736.55       147.03 o                         
  19   0   0        738.82        622.05        37.54 o                         
  20   0   0         14.60        -11.17        26.66 o                         
  21   0   0       2309.29       2476.83       102.55 o                         
  22   0   0          8.92         58.18        31.21 o                         
  23   0   0       2687.46       2811.34       116.59 o                         
  24   0   0       1167.92       1267.05        64.06 o                         
  25   0   0        515.13        486.96        75.17 o                         
  26   0   0          6.59        -28.38        66.59 o                         
  27   0   0       3664.49       3998.51       283.97 o                         
   1   1   0        277.19        280.16        11.65 o                         
   2   1   0       6049.94       5867.23       122.65 o                         
   3   1   0         47.05         36.02         8.85 o                         
   4   1   0        162.93        139.30         9.16 o                         
   5   1   0          0.54          9.19         6.59 o                         
   6   1   0       3670.23       3990.45        76.32 o                         
   7   1   0        159.30        201.04         8.72 o                         
   8   1   0         30.00         41.13         7.42 o                         
   9   1   0         26.29         33.83         7.99 o                         
  10   1   0        106.17        118.66         8.35 o                         
  11   1   0       2611.84       2745.64        65.63 o                         
  12   1   0       1755.79       1840.16        49.88 o                         
  13   1   0       3895.64       4080.74       101.99 o                         
  14   1   0        138.55        147.60        11.00 o                         
  15   1   0        971.87       1008.72        35.97 o                         
  16   1   0        100.42         85.64        10.84 o                         
  17   1   0         63.88         63.66        13.55 o                         
  18   1   0         24.48         50.57        21.43 o                         
  19   1   0        132.36        164.66        30.30 o                         
  20   1   0        442.48        532.18        58.11 o                         
  21   1   0        893.46       1008.66        66.24 o                         
  22   1   0        453.66        541.33        30.70 o                         
  23   1   0        300.06        361.41        29.07 o                         
  24   1   0        141.44        197.80        37.37 o                         
  25   1   0          0.71        -15.58        62.94 o                         
  26   1   0          0.43         96.67        64.45 o                         
  27   1   0        118.69        119.69        68.74 o                         
   0   2   0       5048.85       4617.01       114.74 o                         
   1   2   0        757.15        658.97        16.12 o                         
   2   2   0        856.12        781.10        18.88 o                         
   3   2   0         81.48         83.76         6.83 o                         
   4   2   0       1830.12       1678.70        30.07 o                         
   5   2   0       2952.09       2712.51        50.63 o                         
   6   2   0        846.47        923.22        27.77 o                         
   7   2   0         69.56         89.69        14.33 o                         
   8   2   0        609.63        623.90        12.72 o                         
   9   2   0       3364.56       3470.33        66.41 o                         
  10   2   0        291.17        265.45        10.11 o                         
  11   2   0         99.58        121.21         8.65 o                         
  12   2   0          3.19          7.95        11.77 o                         
  13   2   0       1219.88       1280.19        30.24 o                         
  14   2   0       2494.71       2527.47        55.65 o                         
  15   2   0          0.57        -12.05        12.05 o                         
  16   2   0        539.07        547.27        27.82 o                         
  17   2   0       1119.32       1191.70       115.43 o                         
  18   2   0        840.75        983.78        74.26 o                         
  19   2   0        315.04        384.96        53.29 o                         
  20   2   0         28.32         28.19        33.44 o                         
  21   2   0        218.14        183.73        35.28 o                         
  22   2   0        923.62        809.97        86.71 o                         
  23   2   0        800.70        605.90        80.47 o                         
  24   2   0         49.15        138.86        79.90 o                         
  25   2   0        414.30        393.01        49.75 o                         
  26   2   0        193.34         95.97        85.13 o                         
   1   3   0       1744.47       1712.15        34.80 o                         
   2   3   0          0.25         -8.38         9.07 o                         
   3   3   0        252.00        255.59        12.37 o                         
   4   3   0       1847.88       1859.88        34.40 o                         
   5   3   0        581.91        489.43        13.11 o                         
   6   3   0        879.93        831.18        24.21 o                         
   7   3   0        204.17        151.61        10.24 o                         
   8   3   0       1069.34        999.35        28.63 o                         
   9   3   0        150.16        161.60        14.81 o                         
  10   3   0         62.42         51.24        14.34 o                         
  11   3   0        509.09        493.00        25.02 o                         
  12   3   0          9.24         10.31        15.80 o                         
  13   3   0        651.15        650.28        25.79 o                         
  14   3   0       1025.75        973.59        35.09 o                         
  15   3   0       1703.48       1624.67        51.01 o                         
  16   3   0        263.08        253.93        29.28 o                         
  17   3   0        318.13        313.43        56.22 o                         
  18   3   0        542.20        521.51        50.84 o                         
  19   3   0          6.25        -32.16        55.68 o                         
  20   3   0        346.44        329.50        65.02 o                         
  21   3   0         19.80        102.16        78.26 o                         
  22   3   0         39.48        -26.86        66.22 o                         
  23   3   0        657.22        692.29        90.37 o                         
  24   3   0        100.62        115.59        74.10 o                         
   0   4   0        432.19        434.50        21.35 o                         
   1   4   0        733.72        751.58        20.21 o                         
   2   4   0       1263.13       1259.96        29.99 o                         
   3   4   0          1.89         -5.71        11.28 o                         
   4   4   0        645.10        637.30        29.65 o                         
   5   4   0        518.33        477.78        18.86 o                         
   6   4   0         11.20         12.67        16.65 o                         
   7   4   0       1438.67       1457.01        41.33 o                         
   8   4   0       1402.20       1402.39        38.46 o                         
   9   4   0        114.29        105.55        19.96 o                         
  10   4   0        416.29        411.26        23.28 o                         
  11   4   0         79.99         59.97        22.96 o                         
  12   4   0        128.47        149.69        26.24 o                         
  13   4   0       1933.50       1897.00        73.70 o                         
  14   4   0        970.09        999.86        42.37 o                         
  15   4   0        239.98        233.39        32.89 o                         
  16   4   0        338.62        370.04       107.02 o                         
  17   4   0        196.62        312.22        72.28 o                         
  18   4   0          0.05        -27.40        52.37 o                         
  19   4   0        200.84        256.90        57.91 o                         
  20   4   0        143.08        165.50        53.83 o                         
  21   4   0         50.48         46.54        76.87 o                         
  22   4   0        585.40        550.15        89.49 o                         
   1   5   0        174.05        209.72        40.44 o                         
   2   5   0        185.06        160.60        40.57 o                         
   3   5   0         10.66        -58.64        58.64 o                         
   4   5   0          1.16         67.17        57.27 o                         
   5   5   0        187.25        300.20        43.76 o                         
   6   5   0        116.31        133.64        49.38 o                         
   7   5   0        254.12        309.97        83.24 o                         
   8   5   0          0.77         51.58        41.62 o                         
   9   5   0        477.15        476.95        49.11 o                         
  10   5   0         46.88         26.25        64.25 o                         
  11   5   0         22.41         28.34        75.17 o                         
  12   5   0        109.77         79.81        56.08 o                         
  13   5   0        176.34        269.56        59.47 o                         
  14   5   0          0.03         54.07        58.98 o                         
  15   5   0          0.91        -44.24        60.59 o                         
  16   5   0        118.75        142.46        66.27 o                         
  17   5   0         52.31        110.61       102.79 o                         
   1   6   0         15.05       -100.39       102.22 o                         
   2   6   0        127.69        154.31       100.02 o                         
   3   6   0        160.32        237.43       101.09 o                         
   4   6   0         12.28         22.95        95.92 o                         
   5   6   0          0.03         86.46        94.72 o                         
   6   6   0        373.08        430.65       104.81 o                         
   7   6   0        413.36        428.44       101.28 o                         
  11   6   0        167.92        156.65        86.58 o                         
 -27   1   1         33.78        119.94        71.20 o                         
 -26   1   1        211.57        198.71        48.18 o                         
 -25   1   1        301.09        312.58        52.23 o                         
 -24   1   1        437.81        452.47        61.71 o                         
 -23   1   1         17.80         17.67        44.68 o                         
 -22   1   1         10.28          6.92        37.99 o                         
 -21   1   1        253.96        215.22        42.82 o                         
 -20   1   1        638.53        680.35        46.65 o                         
 -19   1   1       1819.85       1861.89       165.79 o                         
 -18   1   1        712.50        740.93        50.00 o                         
 -17   1   1        994.32       1026.38        81.52 o                         
 -16   1   1        155.46        182.14        15.99 o                         
 -15   1   1        953.38        980.98        48.93 o                         
 -14   1   1          9.44         10.20         8.28 o                         
 -13   1   1        278.91        286.76        11.12 o                         
 -12   1   1          0.09          6.66         7.92 o                         
 -11   1   1       1789.43       2036.42        62.86 o                         
 -10   1   1       1001.41       1225.92        28.87 o                         
  -9   1   1        922.74       1016.65        24.11 o                         
  -8   1   1        141.90        150.11        12.26 o                         
  -7   1   1        513.37        552.76        15.13 o                         
  -6   1   1        487.59        481.07        10.76 o                         
  -5   1   1         17.09         13.37         7.88 o                         
  -4   1   1       1638.90       1594.49        36.35 o                         
  -3   1   1       2147.64       2323.87        59.23 o                         
  -2   1   1        569.52        586.13        15.75 o                         
  -1   1   1        243.62        206.30         7.53 o                         
   0   1   1       2748.95       2622.79        47.28 o                         
   1   1   1      10337.30      10285.70       173.90 o                         
   2   1   1       9759.55       9784.58       185.81 o                         
   3   1   1          0.05          0.00         6.10 o                         
   4   1   1       3523.25       3613.31        72.96 o                         
   5   1   1         14.83          5.89         6.90 o                         
   6   1   1       8010.87       8698.30       159.77 o                         
   7   1   1      12025.21      13052.77       228.67 o                         
   8   1   1        534.23        544.29        12.50 o                         
   9   1   1       1845.88       2012.84        38.11 o                         
  10   1   1       4658.07       5137.61        91.08 o                         
  11   1   1         83.38         96.62         8.72 o                         
  12   1   1        387.02        435.93        12.72 o                         
  13   1   1        335.29        331.25        12.46 o                         
  14   1   1        548.17        537.96        16.88 o                         
  15   1   1          1.72         -2.46        10.70 o                         
  16   1   1       1015.91       1031.91        27.96 o                         
  17   1   1         30.80         18.49        17.30 o                         
  18   1   1         15.72         20.16        11.37 o                         
  19   1   1         87.31         72.40        16.76 o                         
  20   1   1         64.16         51.34        25.09 o                         
  21   1   1          2.99          9.67        30.57 o                         
  22   1   1        187.31        151.58        29.03 o                         
  23   1   1        380.28        447.48        34.87 o                         
  24   1   1        235.18        299.47        30.29 o                         
  25   1   1        350.11        423.52        39.57 o                         
  26   1   1         85.69        121.39        40.70 o                         
  27   1   1          5.38          8.45        67.16 o                         
 -27   2   1        200.55        258.18        62.12 o                         
 -26   2   1          0.66         -6.87        55.62 o                         
 -25   2   1        609.50        493.42        52.43 o                         
 -24   2   1        198.77        144.52        44.78 o                         
 -23   2   1        172.27        179.88        48.15 o                         
 -22   2   1        439.82        421.76        69.37 o                         
 -21   2   1        344.00        348.86        64.45 o                         
 -20   2   1          7.98         65.65        55.31 o                         
 -19   2   1        363.53        286.05        55.81 o                         
 -18   2   1        382.77        270.50        35.91 o                         
 -17   2   1         84.57         79.15        20.06 o                         
 -16   2   1       2897.32       2649.04       109.49 o                         
 -15   2   1       4029.90       3936.41        93.18 o                         
 -14   2   1        630.63        618.91        22.60 o                         
 -13   2   1        357.42        347.55        22.69 o                         
 -12   2   1          0.09          3.74        11.41 o                         
 -11   2   1         52.77         62.92         9.55 o                         
 -10   2   1        810.44        705.82        20.55 o                         
  -9   2   1          0.33         -7.18        11.41 o                         
  -8   2   1       1379.78       1324.87        34.20 o                         
  -7   2   1       1139.90       1194.83        30.98 o                         
  -6   2   1       8154.17       8089.99       169.76 o                         
  -5   2   1        696.69        718.01        18.22 o                         
  -4   2   1       1271.43       1182.68        22.43 o                         
  -3   2   1        174.90        207.94         7.58 o                         
  -2   2   1         45.38         30.19         6.83 o                         
  -1   2   1       1395.15       1404.29        29.42 o                         
   0   2   1       1069.74       1179.99        23.71 o                         
   1   2   1       7541.01       7493.43       130.99 o                         
   2   2   1        869.49        846.76        19.10 o                         
   3   2   1        112.16         71.18         7.96 o                         
   4   2   1          8.43         14.90         7.05 o                         
   5   2   1       4218.53       4086.65        70.40 o                         
   6   2   1        165.47        164.51        10.33 o                         
   7   2   1        463.75        477.30        11.71 o                         
   8   2   1        110.67        100.72         8.39 o                         
   9   2   1         11.81         15.00         7.42 o                         
  10   2   1       1378.03       1358.80        25.25 o                         
  11   2   1        304.18        298.12        10.29 o                         
  12   2   1       2852.24       2737.28        68.68 o                         
  13   2   1       1696.78       1677.76        35.46 o                         
  14   2   1        788.25        820.39        22.40 o                         
  15   2   1        713.72        754.14        28.83 o                         
  16   2   1        191.44        221.80        14.17 o                         
  17   2   1         83.96        113.60        23.01 o                         
  18   2   1        163.48        165.92        21.56 o                         
  19   2   1        363.59        476.31        35.85 o                         
  20   2   1        506.67        591.70        43.71 o                         
  21   2   1       1297.79       1146.92        75.09 o                         
  22   2   1          7.03         48.66        36.60 o                         
  23   2   1        567.44        497.22        45.25 o                         
  24   2   1         25.60         49.46        47.46 o                         
  25   2   1         62.91         29.26        69.68 o                         
  26   2   1          2.26        -39.67        73.85 o                         
 -24   3   1        219.40        255.72        76.18 o                         
 -23   3   1        293.59        175.12        72.33 o                         
 -22   3   1          4.83         10.91        66.97 o                         
 -21   3   1        684.19        668.21        93.02 o                         
 -20   3   1         39.58         24.72        57.70 o                         
 -19   3   1       1172.25       1033.84        94.91 o                         
 -18   3   1        222.83        306.04        59.66 o                         
 -17   3   1        722.23        760.69        58.39 o                         
 -16   3   1         40.03         81.98        25.69 o                         
 -15   3   1       1409.87       1345.80        54.02 o                         
 -14   3   1       1261.27       1193.27        40.11 o                         
 -13   3   1        583.23        576.86        27.03 o                         
 -12   3   1        811.06        810.17        31.39 o                         
 -11   3   1          0.78         35.09        26.56 o                         
 -10   3   1       1509.23       1455.27        45.82 o                         
  -9   3   1        250.07        244.59        23.07 o                         
  -8   3   1        606.44        572.88        20.85 o                         
  -7   3   1        124.81        139.73        15.21 o                         
  -6   3   1       1755.70       1720.89        40.08 o                         
  -5   3   1       1006.39        968.17        25.42 o                         
  -4   3   1         34.96         42.73         7.78 o                         
  -3   3   1         15.64          8.58         8.35 o                         
  -2   3   1        503.22        564.54        20.80 o                         
  -1   3   1       4257.76       4266.95        78.95 o                         
   0   3   1        573.98        543.77        13.28 o                         
   1   3   1        403.26        346.78        11.10 o                         
   2   3   1         51.78         42.04         8.49 o                         
   3   3   1       2195.11       2295.46        49.60 o                         
   4   3   1        588.85        574.95        15.55 o                         
   5   3   1        945.98        897.68        18.97 o                         
   6   3   1       1589.20       1558.39        46.94 o                         
   7   3   1        491.62        421.74        14.28 o                         
   8   3   1        683.59        676.36        18.63 o                         
   9   3   1       1357.75       1359.66        29.92 o                         
  10   3   1        120.21        111.39        12.16 o                         
  11   3   1        250.16        249.95        10.96 o                         
  12   3   1        752.23        663.33        20.64 o                         
  13   3   1        747.89        670.43        32.37 o                         
  14   3   1       1121.89       1077.38        35.43 o                         
  15   3   1       1002.93       1101.20        38.21 o                         
  16   3   1        224.32        239.91        23.89 o                         
  17   3   1        458.20        465.98        26.51 o                         
  18   3   1       1661.66       1710.41        67.95 o                         
  19   3   1         13.39         13.78        43.17 o                         
  20   3   1         20.14         37.69        44.17 o                         
  21   3   1         76.33        213.21        86.21 o                         
  22   3   1        204.37        211.51        68.86 o                         
  23   3   1        177.25        289.14        76.18 o                         
  24   3   1        150.82         49.82        72.71 o                         
 -22   4   1          1.83        167.30        80.28 o                         
 -21   4   1         16.82        -11.29        78.89 o                         
 -20   4   1         59.44        108.97        72.46 o                         
 -19   4   1         48.20        133.84        51.61 o                         
 -18   4   1        322.53        295.28        48.89 o                         
 -17   4   1          1.87         16.79        49.34 o                         
 -16   4   1        321.80        390.10        44.35 o                         
 -15   4   1        123.24        159.91        29.06 o                         
 -14   4   1        374.50        437.23        31.55 o                         
 -13   4   1         14.70         69.28        28.58 o                         
 -12   4   1        150.95        181.71        26.37 o                         
 -11   4   1         17.29         11.62        23.59 o                         
 -10   4   1        291.21        317.86        23.88 o                         
  -9   4   1         19.49        -21.12        21.12 o                         
  -8   4   1        133.55        164.73        19.82 o                         
  -7   4   1         14.84         59.32        19.84 o                         
  -6   4   1         44.36         35.84        13.26 o                         
  -5   4   1         54.67         27.70        13.66 o                         
  -4   4   1         41.53         50.20        16.12 o                         
  -3   4   1        132.26        126.72        11.91 o                         
  -2   4   1        735.79        754.07        31.04 o                         
  -1   4   1         18.38         -5.69        12.04 o                         
   0   4   1       1230.51       1292.93        30.12 o                         
   1   4   1        176.01        170.96        12.38 o                         
   2   4   1        412.37        428.51        15.06 o                         
   3   4   1         58.59         48.83        12.46 o                         
   4   4   1         15.83          6.27        12.08 o                         
   5   4   1        712.27        670.52        22.26 o                         
   6   4   1        883.30        865.29        26.10 o                         
   7   4   1        295.59        251.89        19.33 o                         
   8   4   1        577.42        565.42        25.23 o                         
   9   4   1        754.87        771.81        33.29 o                         
  10   4   1        204.33        235.05        23.35 o                         
  11   4   1        495.21        508.24        26.95 o                         
  12   4   1          1.11         30.70        26.35 o                         
  13   4   1         20.41         47.76        31.39 o                         
  14   4   1        278.04        318.41        40.02 o                         
  15   4   1        171.04        194.98        32.14 o                         
  16   4   1          7.61         23.17        47.37 o                         
  17   4   1        239.60        300.68        78.20 o                         
  18   4   1        204.58        271.58        53.42 o                         
  19   4   1        241.81        200.49        54.27 o                         
  20   4   1        215.93        198.58        54.82 o                         
  21   4   1         23.60         34.68        76.87 o                         
  22   4   1          0.71         55.75        74.22 o                         
 -17   5   1        137.01        228.16       103.74 o                         
 -16   5   1          8.42         19.78        79.80 o                         
 -15   5   1         37.67        144.13       104.94 o                         
 -14   5   1        647.22        727.92       188.37 o                         
 -13   5   1          8.82         29.67        56.24 o                         
 -12   5   1         78.62         58.40        56.90 o                         
 -11   5   1        384.29        578.25        81.23 o                         
 -10   5   1        472.33        540.17        81.15 o                         
  -9   5   1          0.42        -34.78        43.11 o                         
  -8   5   1         14.26         90.81        51.24 o                         
  -7   5   1        573.68        568.87        56.72 o                         
  -6   5   1         76.44         89.61        53.18 o                         
  -5   5   1       1759.52       1917.48       120.42 o                         
  -4   5   1         43.65         -5.02        40.28 o                         
  -3   5   1        118.01         63.76        40.02 o                         
  -2   5   1        241.24        272.74        41.69 o                         
  -1   5   1        660.73        680.52        41.53 o                         
   0   5   1          8.88        -34.23        35.11 o                         
   1   5   1        447.87        457.05        44.07 o                         
   2   5   1        476.21        426.29        45.10 o                         
   3   5   1        177.77        169.38        40.77 o                         
   4   5   1        580.39        679.67        51.30 o                         
   5   5   1         13.51        -24.83        41.00 o                         
   6   5   1         51.16        150.31        50.17 o                         
   7   5   1        920.90       1006.01        72.30 o                         
   8   5   1         16.24         56.39        66.18 o                         
   9   5   1         30.88         30.12        43.26 o                         
  10   5   1        388.91        429.43        73.58 o                         
  11   5   1         49.92        115.34        74.89 o                         
  12   5   1        166.69        169.34        56.87 o                         
  13   5   1        292.87        320.34        84.25 o                         
  14   5   1         11.62        -41.16        60.27 o                         
  15   5   1         13.58         67.75        59.25 o                         
  16   5   1        421.28        550.92        74.46 o                         
  17   5   1         23.32        222.10       104.56 o                         
  18   5   1        216.52        433.61       106.39 o                         
 -11   6   1          6.48         87.47        86.27 o                         
  -7   6   1          0.16         75.93        92.95 o                         
  -6   6   1        380.86        479.59       105.31 o                         
  -5   6   1         73.59         15.07        94.47 o                         
  -4   6   1          0.78         61.42        97.30 o                         
  -3   6   1        755.42        617.00       110.86 o                         
  -2   6   1         30.87         91.31        98.00 o                         
  -1   6   1          0.95         40.30        98.50 o                         
   0   6   1        351.73        316.51       105.31 o                         
   1   6   1        244.39        436.52       109.41 o                         
   2   6   1        146.32        244.74        99.76 o                         
   3   6   1        246.84        291.35       102.66 o                         
   4   6   1          6.35         -3.85        94.72 o                         
   5   6   1          0.08        112.25        94.09 o                         
   6   6   1        145.78        131.86        94.47 o                         
   7   6   1         24.15        214.85        98.12 o                         
 -27   0   2       1573.45       1613.38       136.84 o                         
 -26   0   2        285.68        336.25        73.28 o                         
 -25   0   2        242.27        425.98        72.77 o                         
 -24   0   2         99.59         23.14        60.60 o                         
 -23   0   2        695.79        674.76        77.19 o                         
 -22   0   2         24.74         83.43        54.93 o                         
 -21   0   2        109.96        124.55        53.85 o                         
 -20   0   2       1122.82       1091.86        92.58 o                         
 -19   0   2         37.50         67.67        45.15 o                         
 -18   0   2       5196.16       5476.56       369.17 o                         
 -17   0   2        635.05        871.80        69.37 o                         
 -16   0   2       3232.24       3120.77       186.76 o                         
 -15   0   2         19.67         23.13        15.96 o                         
 -14   0   2        128.42        103.64        11.25 o                         
 -13   0   2        173.38        190.25        15.95 o                         
 -12   0   2          2.82         26.49        10.08 o                         
 -11   0   2        199.74        282.89        14.46 o                         
 -10   0   2       5093.85       5977.31       159.62 o                         
  -9   0   2       7761.74       9574.23       281.80 o                         
  -8   0   2      19149.14      23375.74       685.66 o                         
  -7   0   2       6010.98       7038.22       267.91 o                         
  -6   0   2       9063.21      10621.16       403.68 o                         
  -5   0   2       4445.00       5467.39       207.89 o                         
  -4   0   2       1479.30       1858.46        71.54 o                         
  -3   0   2       2279.85       2771.89       105.39 o                         
  -2   0   2       1441.45       1610.19        52.09 o                         
  -1   0   2        403.00        433.57        29.05 o                         
   0   0   2       5234.23       5120.93       236.94 o                         
   1   0   2        259.49        234.94         9.67 o                         
   2   0   2      29812.34      33516.12       247.72 o                         
   3   0   2        576.66        632.19        20.41 o                         
   4   0   2        134.39        107.46        13.69 o                         
   5   0   2         70.57         55.87         9.81 o                         
   6   0   2      10324.06      10505.44       529.66 o                         
   7   0   2       1897.88       2114.04        91.13 o                         
   8   0   2        533.28        468.55        17.47 o                         
   9   0   2       1973.19       2516.18        62.62 o                         
  10   0   2         18.60         32.40        13.52 o                         
  11   0   2      11452.59      12983.59       318.30 o                         
  12   0   2         19.03         13.59        11.02 o                         
  13   0   2       3182.51       3051.46        82.52 o                         
  14   0   2       3241.71       3221.79        87.89 o                         
  15   0   2       2340.68       2387.70        90.32 o                         
  16   0   2       1789.49       1823.39        64.17 o                         
  17   0   2       8063.29       8124.58       307.74 o                         
  18   0   2        492.29        490.30        30.00 o                         
  19   0   2        430.71        367.42        28.27 o                         
  20   0   2         23.25        -28.95        35.52 o                         
  21   0   2       1298.80       1194.19       135.84 o                         
  22   0   2        984.14       1147.66       101.60 o                         
  23   0   2        609.51        687.95        45.57 o                         
  24   0   2        778.47        862.68        52.56 o                         
  25   0   2        314.66        273.76        51.26 o                         
  26   0   2        581.35        646.87        50.13 o                         
  27   0   2        249.96        273.19        46.05 o                         
  28   0   2          5.41        -13.95        64.57 o                         
 -27   1   2        466.68        507.42       145.39 o                         
 -26   1   2        953.09        971.01       132.05 o                         
 -25   1   2         78.88         81.25        51.21 o                         
 -24   1   2         34.10         59.42        57.04 o                         
 -23   1   2       1461.87       1461.39        85.19 o                         
 -22   1   2        277.38        239.34        40.94 o                         
 -21   1   2        365.62        396.10        62.56 o                         
 -20   1   2        171.85        163.76        35.88 o                         
 -19   1   2       1804.12       1886.99       178.78 o                         
 -18   1   2        728.74        699.77        85.64 o                         
 -17   1   2       1429.31       1575.48       152.20 o                         
 -16   1   2         12.47         37.96        37.71 o                         
 -15   1   2        328.38        341.73        30.03 o                         
 -14   1   2       5084.83       4879.99       115.63 o                         
 -13   1   2        331.02        341.17        10.32 o                         
 -12   1   2         35.62         29.54         7.24 o                         
 -11   1   2       1185.22       1247.75        34.79 o                         
 -10   1   2       1581.34       1577.99        48.96 o                         
  -9   1   2       1139.16       1211.30        25.79 o                         
  -8   1   2       4010.16       4092.15        72.61 o                         
  -7   1   2        172.97        163.56         6.53 o                         
  -6   1   2          0.40          6.26         7.11 o                         
  -5   1   2      10723.82      10733.13       223.17 o                         
  -4   1   2        624.90        551.88        14.76 o                         
  -3   1   2       2137.30       1981.19        47.80 o                         
  -2   1   2       4024.14       3896.86        97.98 o                         
  -1   1   2         85.26         55.60         6.11 o                         
   0   1   2       5479.05       5471.90       103.35 o                         
   1   1   2       3423.49       3274.76        61.91 o                         
   2   1   2       8134.86       8136.16       142.74 o                         
   3   1   2        348.71        295.04        11.79 o                         
   4   1   2      16840.03      17478.99       363.81 o                         
   5   1   2       3203.14       3177.67        61.41 o                         
   6   1   2        125.33         88.88         8.39 o                         
   7   1   2        604.69        649.40        17.13 o                         
   8   1   2        151.41        193.86         9.36 o                         
   9   1   2       2726.84       2798.90        54.36 o                         
  10   1   2        922.61        892.41        19.22 o                         
  11   1   2       1616.23       1878.10        39.12 o                         
  12   1   2        290.62        294.22        10.73 o                         
  13   1   2       3466.86       3533.66        84.05 o                         
  14   1   2        248.27        255.43        12.31 o                         
  15   1   2         31.51         46.91        11.59 o                         
  16   1   2         89.70         96.08        11.45 o                         
  17   1   2          1.95          8.31        14.28 o                         
  18   1   2       1714.19       1946.71       114.82 o                         
  19   1   2       5758.33       5953.94       284.66 o                         
  20   1   2        702.54        733.78        58.32 o                         
  21   1   2          9.41         18.56        30.32 o                         
  22   1   2        758.14        944.49        93.15 o                         
  23   1   2        748.35        926.00       120.28 o                         
  24   1   2         93.77         99.27        33.39 o                         
  25   1   2        404.05        472.70        46.74 o                         
  26   1   2          6.93        112.52        41.49 o                         
  27   1   2        445.03        380.89        47.15 o                         
  28   1   2       1920.99       1979.33       119.76 o                         
 -27   2   2         21.20        -11.79        58.65 o                         
 -26   2   2        274.34        303.96        52.75 o                         
 -25   2   2         12.25         13.87        37.92 o                         
 -24   2   2        348.06        289.28        47.79 o                         
 -23   2   2         31.85        -27.79        39.04 o                         
 -22   2   2        444.82        391.54        87.25 o                         
 -21   2   2        208.23        116.45        37.04 o                         
 -20   2   2       1130.36        927.77        88.54 o                         
 -19   2   2        312.18        280.06        56.31 o                         
 -18   2   2         66.32         10.47        47.17 o                         
 -17   2   2        687.94        654.41        33.89 o                         
 -16   2   2        385.99        389.32        26.25 o                         
 -15   2   2       1003.77       1044.33        38.91 o                         
 -14   2   2        704.73        715.46        27.88 o                         
 -13   2   2       1620.07       1534.42        53.91 o                         
 -12   2   2       1216.40       1243.31        35.59 o                         
 -11   2   2         92.31         94.29        20.36 o                         
 -10   2   2        222.66        212.03        13.12 o                         
  -9   2   2        173.11        161.67        12.54 o                         
  -8   2   2          1.07         13.34        11.68 o                         
  -7   2   2       1754.52       2016.58        53.54 o                         
  -6   2   2        104.73         96.06        12.85 o                         
  -5   2   2        907.80        876.81        19.49 o                         
  -4   2   2       1902.82       1821.52        32.97 o                         
  -3   2   2        560.00        583.34        12.30 o                         
  -2   2   2         87.71         89.08         8.03 o                         
  -1   2   2        312.41        297.36         8.87 o                         
   0   2   2        824.95        783.49        16.05 o                         
   1   2   2         24.57         17.96         6.62 o                         
   2   2   2         12.58          8.34         7.43 o                         
   3   2   2        348.80        320.51        10.05 o                         
   4   2   2        414.66        352.76        10.67 o                         
   5   2   2        211.56        184.75         8.99 o                         
   6   2   2       2388.14       2452.02        41.77 o                         
   7   2   2         34.61         13.03         7.64 o                         
   8   2   2         65.88         42.46         8.26 o                         
   9   2   2       1814.01       1856.79        35.95 o                         
  10   2   2       1171.90       1216.88        24.85 o                         
  11   2   2        415.93        469.09        15.75 o                         
  12   2   2       1187.03       1132.50        25.00 o                         
  13   2   2         58.29         61.30        13.60 o                         
  14   2   2         83.36         89.41        12.54 o                         
  15   2   2        642.98        647.69        23.97 o                         
  16   2   2        620.34        591.48        26.59 o                         
  17   2   2          0.24         11.46        14.37 o                         
  18   2   2        897.58        900.13        50.81 o                         
  19   2   2         75.19        103.21        22.56 o                         
  20   2   2         38.52         52.71        46.51 o                         
  21   2   2         91.65         92.86        34.64 o                         
  22   2   2          0.87         24.49        36.33 o                         
  23   2   2        121.70        171.84        60.48 o                         
  24   2   2         35.07        -25.40        43.89 o                         
  25   2   2        181.83        251.76        44.70 o                         
  26   2   2         95.14        116.84        44.38 o                         
 -24   3   2        478.06        620.91        90.12 o                         
 -23   3   2        101.71         83.94        52.27 o                         
 -22   3   2        429.98        477.31       113.16 o                         
 -21   3   2       1415.60       1360.01        88.17 o                         
 -20   3   2         57.70          0.19        44.16 o                         
 -19   3   2       1861.96       1705.70        96.91 o                         
 -18   3   2        566.80        491.34        49.23 o                         
 -17   3   2        479.48        555.45        69.62 o                         
 -16   3   2          4.10         -7.08        27.12 o                         
 -15   3   2       2086.83       1984.32        73.14 o                         
 -14   3   2        200.68        181.51        21.14 o                         
 -13   3   2       5006.93       5027.57       138.68 o                         
 -12   3   2       3205.08       3161.75        90.26 o                         
 -11   3   2          3.39         23.16        17.57 o                         
 -10   3   2       2723.62       2691.29        77.16 o                         
  -9   3   2       1354.32       1299.51        41.98 o                         
  -8   3   2         22.44         37.06        16.22 o                         
  -7   3   2         32.70         58.61        16.46 o                         
  -6   3   2       2507.17       2420.29        56.70 o                         
  -5   3   2        225.88        206.06        11.96 o                         
  -4   3   2       4345.75       4334.97        73.11 o                         
  -3   3   2       2779.78       2616.27        49.18 o                         
  -2   3   2         36.20         29.88         8.51 o                         
  -1   3   2       2276.71       2161.28        44.64 o                         
   0   3   2        937.62        866.07        18.63 o                         
   1   3   2         25.33         16.61         7.95 o                         
   2   3   2       3509.82       3479.80        64.86 o                         
   3   3   2        602.60        533.94        14.12 o                         
   4   3   2       1155.72       1106.41        25.40 o                         
   5   3   2        588.70        545.18        14.59 o                         
   6   3   2       8262.22       8532.02       162.55 o                         
   7   3   2        166.26        173.40        14.97 o                         
   8   3   2       1661.33       1652.18        35.61 o                         
   9   3   2        191.61        187.91        12.12 o                         
  10   3   2         42.20         45.28        11.85 o                         
  11   3   2       4056.87       4046.59        79.73 o                         
  12   3   2        215.00        226.95        12.68 o                         
  13   3   2        252.23        273.17        13.57 o                         
  14   3   2        796.41        853.12        36.44 o                         
  15   3   2       5329.39       5050.51       129.48 o                         
  16   3   2        559.05        526.11        28.28 o                         
  17   3   2        386.85        382.98        25.31 o                         
  18   3   2        761.11        745.97        41.59 o                         
  19   3   2        175.40        179.89        33.00 o                         
  20   3   2        407.57        404.69        44.13 o                         
  21   3   2         42.19         85.69        47.27 o                         
  22   3   2          4.74         36.39        44.77 o                         
  23   3   2        716.03        706.74        91.44 o                         
  24   3   2        548.86        532.50        84.88 o                         
 -22   4   2        227.10        271.23        84.38 o                         
 -21   4   2        267.94        206.59        80.28 o                         
 -20   4   2          0.74         55.43        70.38 o                         
 -19   4   2         15.98        104.11        52.37 o                         
 -18   4   2        250.82        190.49        53.85 o                         
 -17   4   2         10.04          5.86        73.15 o                         
 -16   4   2         40.79         33.08        38.96 o                         
 -15   4   2        247.81        269.25        41.66 o                         
 -14   4   2          1.99         63.88        27.78 o                         
 -13   4   2         65.06         58.83        26.35 o                         
 -12   4   2        868.90        906.71        38.04 o                         
 -11   4   2          0.00         21.31        25.20 o                         
 -10   4   2       1358.13       1294.16        42.98 o                         
  -9   4   2         15.61         26.85        25.57 o                         
  -8   4   2        349.97        399.37        25.37 o                         
  -7   4   2         35.03         40.94        22.56 o                         
  -6   4   2        292.05        292.92        23.17 o                         
  -5   4   2         10.44          2.82        13.04 o                         
  -4   4   2        253.89        221.29        12.91 o                         
  -3   4   2        477.35        477.41        21.23 o                         
  -2   4   2        142.01        126.36        12.82 o                         
  -1   4   2        404.56        393.47        17.49 o                         
   0   4   2        652.38        649.60        18.30 o                         
   1   4   2        168.40        165.11        13.58 o                         
   2   4   2        111.35        110.83        12.52 o                         
   3   4   2        470.74        466.51        25.04 o                         
   4   4   2         28.42         25.35        12.35 o                         
   5   4   2        219.29        246.96        30.50 o                         
   6   4   2        596.45        558.57        23.45 o                         
   7   4   2         89.08         80.10        22.84 o                         
   8   4   2        220.74        229.60        21.43 o                         
   9   4   2       1983.49       1954.76        56.48 o                         
  10   4   2        599.53        561.18        28.51 o                         
  11   4   2          9.20         36.06        22.10 o                         
  12   4   2          1.29         57.45        23.67 o                         
  13   4   2        496.21        454.65        56.20 o                         
  14   4   2         94.33        100.67        36.82 o                         
  15   4   2        727.49        677.71        41.04 o                         
  16   4   2        129.43        199.86        56.03 o                         
  17   4   2        173.30        278.88        77.09 o                         
  18   4   2        110.46         82.37        51.02 o                         
  19   4   2        126.79        214.36        53.85 o                         
  20   4   2         21.25         45.47        69.84 o                         
  21   4   2          2.69         54.61        78.95 o                         
  22   4   2         43.80        168.75        74.92 o                         
  23   4   2          0.05         -2.84        75.42 o                         
 -16   5   2        213.62        297.17        70.14 o                         
 -15   5   2         59.51         53.35       107.52 o                         
 -14   5   2          4.07        150.47        47.57 o                         
 -13   5   2         89.46         66.59        44.04 o                         
 -12   5   2        367.54        347.82        46.37 o                         
 -11   5   2        835.03        903.24        64.56 o                         
 -10   5   2        661.12        716.37        52.63 o                         
  -9   5   2        760.41        719.54        48.34 o                         
  -8   5   2          0.60         34.08        37.82 o                         
  -7   5   2        654.95        734.13        68.68 o                         
  -6   5   2        188.37        227.94        42.74 o                         
  -5   5   2         89.09        243.01        55.06 o                         
  -4   5   2         53.92         72.43        32.94 o                         
  -3   5   2       1208.35       1272.72        65.88 o                         
  -2   5   2        151.77         87.51        28.23 o                         
  -1   5   2        268.43        279.23        29.16 o                         
   0   5   2       1175.57       1263.65        59.69 o                         
   1   5   2         26.73         28.48        26.49 o                         
   2   5   2         75.32         41.80        34.59 o                         
   3   5   2        446.95        385.01        44.14 o                         
   4   5   2          3.12         -1.33        41.25 o                         
   5   5   2          1.24        -40.81        40.81 o                         
   6   5   2       1032.06        993.14        72.06 o                         
   7   5   2        215.26        230.71        50.25 o                         
   8   5   2         64.91         64.05        56.50 o                         
   9   5   2         42.47         44.63        51.93 o                         
  10   5   2        880.37        716.31        82.52 o                         
  11   5   2        569.05        501.07        75.12 o                         
  12   5   2        351.31        458.67        84.88 o                         
  13   5   2        115.83        119.34       113.89 o                         
  14   5   2         25.30        -26.85       120.35 o                         
  15   5   2          7.17        -20.66       125.78 o                         
  16   5   2        364.49        278.33        71.56 o                         
  17   5   2        139.32        281.82       103.42 o                         
 -10   6   2          2.05        162.07        86.02 o                         
  -7   6   2        168.50        306.61        95.60 o                         
  -6   6   2         68.01        -44.71        96.55 o                         
  -5   6   2          0.49         -7.57        94.53 o                         
  -4   6   2        320.97        340.79       103.93 o                         
  -3   6   2          2.73       -102.22       102.22 o                         
  -2   6   2         34.75       -101.91       101.91 o                         
   1   6   2        129.12        212.01       104.30 o                         
   2   6   2        661.17        745.14       115.78 o                         
   3   6   2        267.39        457.89       105.94 o                         
   4   6   2         35.78         87.66        95.67 o                         
   5   6   2        278.18        473.85       103.80 o                         
   6   6   2        185.98        353.53       100.84 o                         
   7   6   2          0.30         65.27        92.70 o                         
 -27   1   3       1290.77       1106.80       192.21 o                         
 -26   1   3         37.12         52.80        37.11 o                         
 -25   1   3        109.19        105.57        38.55 o                         
 -24   1   3         29.54        -34.42        34.42 o                         
 -23   1   3          1.70         44.09        32.61 o                         
 -22   1   3        190.04        224.39        40.64 o                         
 -21   1   3          0.51        -23.25        36.78 o                         
 -20   1   3        476.39        506.58        44.68 o                         
 -19   1   3         45.49         70.43        33.14 o                         
 -18   1   3          0.68        -20.52        22.32 o                         
 -17   1   3       1678.92       1658.58        86.92 o                         
 -16   1   3         17.65         25.25        26.64 o                         
 -15   1   3          2.92         15.52        11.96 o                         
 -14   1   3        350.50        336.68        28.42 o                         
 -13   1   3          9.48          7.02         8.21 o                         
 -12   1   3        111.00        125.48         7.59 o                         
 -11   1   3       4417.00       4429.47        84.73 o                         
 -10   1   3        532.33        554.07        18.86 o                         
  -9   1   3       4015.30       4316.67        79.21 o                         
  -8   1   3        306.57        352.98         9.42 o                         
  -7   1   3        195.18        208.08         7.31 o                         
  -6   1   3         63.53         85.26         5.91 o                         
  -5   1   3          3.00          4.00         6.63 o                         
  -4   1   3        168.32        183.33         8.33 o                         
  -3   1   3         83.02         72.84         5.95 o                         
  -2   1   3      18748.93      19137.53       396.10 o                         
  -1   1   3       5414.65       5616.61       130.71 o                         
   0   1   3      26850.34      26095.89       537.74 o                         
   1   1   3       4108.03       4128.06        78.81 o                         
   2   1   3       2484.66       2480.61        47.49 o                         
   3   1   3        164.02        193.93         9.93 o                         
   4   1   3        407.23        428.49        14.37 o                         
   5   1   3        732.47        760.22        18.70 o                         
   6   1   3         81.73         74.35         8.25 o                         
   7   1   3        876.18        874.40        24.54 o                         
   8   1   3        443.57        502.63        15.16 o                         
   9   1   3       1196.35       1161.76        24.58 o                         
  10   1   3       1728.60       1934.54        38.89 o                         
  11   1   3         14.08         15.50         7.30 o                         
  12   1   3        567.41        613.53        19.12 o                         
  13   1   3       1447.06       1558.37        45.02 o                         
  14   1   3        692.35        688.82        21.87 o                         
  15   1   3         11.73         29.84        11.24 o                         
  16   1   3       1163.73       1236.14        46.11 o                         
  17   1   3          5.71         32.70        13.21 o                         
  18   1   3       1557.09       1661.41        75.28 o                         
  19   1   3         16.20         58.54        15.97 o                         
  20   1   3        525.34        538.39        57.84 o                         
  21   1   3         98.18        137.40        25.91 o                         
  22   1   3        152.46        211.76        28.81 o                         
  23   1   3        411.18        455.14        32.30 o                         
  24   1   3        533.22        565.83        37.14 o                         
  25   1   3        268.63        356.84        47.55 o                         
  26   1   3        112.84         87.41        41.65 o                         
  27   1   3        672.66        631.57        67.50 o                         
  28   1   3        250.75        344.14        66.39 o                         
 -27   2   3         29.36         46.10        57.70 o                         
 -26   2   3          2.34         35.27        43.90 o                         
 -25   2   3        720.25        689.47        49.18 o                         
 -24   2   3        135.62         89.23        36.79 o                         
 -23   2   3        776.77        669.76        50.32 o                         
 -22   2   3        421.92        344.54        36.49 o                         
 -21   2   3        287.42        245.78        33.45 o                         
 -20   2   3        267.81        196.53        32.10 o                         
 -19   2   3         58.42         -0.31        43.10 o                         
 -18   2   3          3.03        -80.75        80.75 o                         
 -17   2   3        100.67        122.42        35.01 o                         
 -16   2   3        445.79        421.59        37.24 o                         
 -15   2   3       2866.81       2751.25        84.09 o                         
 -14   2   3       4931.10       4831.55       143.26 o                         
 -13   2   3       1450.76       1397.95        41.86 o                         
 -12   2   3         71.30         88.08        14.90 o                         
 -11   2   3        991.37        944.05        28.19 o                         
 -10   2   3        134.50        158.15        12.24 o                         
  -9   2   3       1126.61       1056.76        25.72 o                         
  -8   2   3        544.84        588.29        19.02 o                         
  -7   2   3        559.71        533.75        32.25 o                         
  -6   2   3       5333.69       5471.68       129.57 o                         
  -5   2   3       4269.99       4156.17        88.05 o                         
  -4   2   3       1358.00       1306.64        24.60 o                         
  -3   2   3       1539.71       1670.75        31.64 o                         
  -2   2   3         66.29         54.80         6.02 o                         
  -1   2   3       1285.92       1217.29        25.40 o                         
   0   2   3       3324.19       3294.86        51.82 o                         
   1   2   3       1138.44       1229.96        22.83 o                         
   2   2   3       1583.65       1378.58        26.23 o                         
   3   2   3       1819.67       1757.61        35.28 o                         
   4   2   3       2741.87       2728.97        51.11 o                         
   5   2   3       1088.34       1245.90        23.49 o                         
   6   2   3        246.53        272.05         9.43 o                         
   7   2   3         19.81         22.40         8.09 o                         
   8   2   3        925.33       1001.02        20.04 o                         
   9   2   3       1556.77       1528.63        31.47 o                         
  10   2   3          0.00          2.15         9.57 o                         
  11   2   3       1858.56       1706.73        35.00 o                         
  12   2   3       1801.67       1701.44        36.93 o                         
  13   2   3       3593.56       3513.32        75.53 o                         
  14   2   3        834.74        790.51        21.36 o                         
  15   2   3       1392.90       1444.88        49.72 o                         
  16   2   3        144.76        163.10        14.86 o                         
  17   2   3          2.21         25.96        15.42 o                         
  18   2   3       5042.19       5125.55       217.24 o                         
  19   2   3         12.70         25.40        22.47 o                         
  20   2   3        869.60        881.97        88.38 o                         
  21   2   3       1288.84       1127.24        59.54 o                         
  22   2   3       1453.27       1176.00        65.69 o                         
  23   2   3          0.01         13.79        41.12 o                         
  24   2   3         27.12        113.99        41.22 o                         
  25   2   3          1.99         36.53        51.43 o                         
 -24   3   3         29.91        -12.36        72.58 o                         
 -23   3   3        326.23        233.81        55.69 o                         
 -22   3   3        121.37        207.78        52.80 o                         
 -21   3   3         29.92         41.39        65.65 o                         
 -20   3   3        152.60        140.54        47.23 o                         
 -19   3   3         15.84          7.76        42.51 o                         
 -18   3   3        749.76        676.23        69.84 o                         
 -17   3   3        144.90         92.08        39.32 o                         
 -16   3   3        215.09        219.11        27.19 o                         
 -15   3   3         64.43         58.07        34.30 o                         
 -14   3   3        634.13        564.49        29.15 o                         
 -13   3   3         12.29         23.34        39.64 o                         
 -12   3   3         83.70        118.64        20.64 o                         
 -11   3   3        157.64        147.88        18.49 o                         
 -10   3   3        209.71        255.28        26.84 o                         
  -9   3   3       2534.54       2555.09        73.62 o                         
  -8   3   3        250.57        226.66        19.63 o                         
  -7   3   3          2.06         12.73        23.74 o                         
  -6   3   3        161.47        219.61        33.05 o                         
  -5   3   3        813.01        711.12        39.58 o                         
  -4   3   3        232.18        216.77        12.38 o                         
  -3   3   3        947.15        933.99        19.62 o                         
  -2   3   3        681.10        592.04        18.25 o                         
  -1   3   3        122.47        113.06         8.97 o                         
   0   3   3       1090.49        990.88        22.71 o                         
   1   3   3       1714.56       1711.58        31.04 o                         
   2   3   3         44.15         23.79         8.47 o                         
   3   3   3         14.14         17.15        10.67 o                         
   4   3   3         29.80         45.37        10.83 o                         
   5   3   3       2082.09       2115.34        41.34 o                         
   6   3   3          2.88         47.65        13.17 o                         
   7   3   3        873.41        793.39        24.19 o                         
   8   3   3         17.97         26.75        13.84 o                         
   9   3   3       1247.06       1256.98        29.27 o                         
  10   3   3          0.07         18.17        12.40 o                         
  11   3   3        235.59        244.37        14.62 o                         
  12   3   3          6.10         31.77        12.34 o                         
  13   3   3        352.82        405.43        16.82 o                         
  14   3   3        159.63        176.91        14.81 o                         
  15   3   3        330.61        314.68        30.47 o                         
  16   3   3        286.84        308.84        25.52 o                         
  17   3   3         26.00         37.52        19.99 o                         
  18   3   3        626.80        594.86        47.78 o                         
  19   3   3          1.65         36.22        32.44 o                         
  20   3   3          1.55         23.44        45.57 o                         
  21   3   3         18.14         32.17        50.57 o                         
  22   3   3          1.07         33.23        41.94 o                         
  23   3   3         62.66         94.95        44.82 o                         
  24   3   3        108.39        150.09        78.64 o                         
 -21   4   3          6.23        131.42        84.31 o                         
 -20   4   3          2.39        -64.32        70.44 o                         
 -19   4   3        635.87        593.10        84.31 o                         
 -18   4   3          2.94         34.12        51.43 o                         
 -17   4   3        307.31        322.61       195.05 o                         
 -16   4   3          9.62         13.10        45.80 o                         
 -15   4   3         30.55         22.13        44.62 o                         
 -14   4   3          0.56          0.34        27.52 o                         
 -13   4   3        920.68        948.79        35.91 o                         
 -12   4   3        186.38        185.31        26.95 o                         
 -11   4   3        112.51         91.82        27.47 o                         
 -10   4   3        866.55        929.15        36.07 o                         
  -9   4   3          0.07         19.30        23.53 o                         
  -8   4   3        289.94        298.51        26.90 o                         
  -7   4   3          1.26        -21.38        22.74 o                         
  -6   4   3         28.45         -0.86        22.45 o                         
  -5   4   3         28.89         30.11        14.36 o                         
  -4   4   3        833.60        797.01        23.01 o                         
  -3   4   3        889.40        864.75        24.33 o                         
  -2   4   3         84.95         80.68        17.35 o                         
  -1   4   3        545.78        565.41        18.54 o                         
   0   4   3        990.58       1079.18        27.82 o                         
   1   4   3        260.69        260.13        12.71 o                         
   2   4   3         87.40         92.50        12.96 o                         
   3   4   3         20.85         37.98        13.40 o                         
   4   4   3        420.47        390.92        18.27 o                         
   5   4   3         34.78         20.41        16.61 o                         
   6   4   3        176.41        188.22        26.87 o                         
   7   4   3        126.85        167.59        26.48 o                         
   8   4   3        192.51        221.85        19.14 o                         
   9   4   3        108.90        148.48        24.03 o                         
  10   4   3         24.87         46.53        22.88 o                         
  11   4   3          2.57         20.37        18.69 o                         
  12   4   3        878.75        920.49        33.52 o                         
  13   4   3        195.65        193.87        24.29 o                         
  14   4   3        425.91        475.08        29.73 o                         
  15   4   3         20.46        120.14        30.47 o                         
  16   4   3         37.10         79.28        51.36 o                         
  17   4   3        893.38        869.43        83.71 o                         
  18   4   3         57.44        113.77        49.50 o                         
  19   4   3          0.32          3.96        51.98 o                         
  20   4   3          7.56         53.60        53.38 o                         
  21   4   3          2.38        214.98        80.15 o                         
  22   4   3        241.22        407.89        79.21 o                         
  23   4   3        368.42        393.95        84.31 o                         
 -18   5   3         62.87        132.18        82.74 o                         
 -17   5   3        163.76        152.67        81.16 o                         
 -16   5   3         50.62        140.38        90.87 o                         
 -15   5   3        237.54        238.05        58.90 o                         
 -14   5   3        597.56        712.62        81.47 o                         
 -13   5   3        340.96        380.96        49.49 o                         
 -12   5   3         55.36        112.75        43.79 o                         
 -11   5   3         27.01        135.75        47.82 o                         
 -10   5   3         87.22         73.70        45.84 o                         
  -9   5   3         10.15        147.07        59.55 o                         
  -8   5   3        440.63        521.96        61.83 o                         
  -7   5   3         39.58        143.12        43.17 o                         
  -6   5   3        113.57        124.72        52.76 o                         
  -5   5   3        492.61        551.03        45.84 o                         
  -4   5   3          6.26         96.82        37.15 o                         
  -3   5   3         84.20        172.23        50.65 o                         
  -2   5   3          9.37        -16.69        30.39 o                         
  -1   5   3        468.96        491.48        35.52 o                         
   0   5   3        344.29        365.56        38.76 o                         
   1   5   3        218.87        211.69        35.47 o                         
   2   5   3        334.36        414.75        40.45 o                         
   3   5   3         21.67         19.53        35.38 o                         
   4   5   3        619.21        727.98        55.20 o                         
   5   5   3        335.64        448.72        52.10 o                         
   6   5   3         20.91         51.84        35.69 o                         
   7   5   3         93.16        147.82        48.38 o                         
   8   5   3         26.92          0.72        42.84 o                         
   9   5   3          0.01        -53.36        53.36 o                         
  10   5   3        722.86        768.17       226.24 o                         
  11   5   3        163.25         90.36        82.99 o                         
  12   5   3        257.47        313.54        94.47 o                         
  13   5   3        246.48        163.52        91.38 o                         
  14   5   3        222.23        199.53        95.10 o                         
  15   5   3          0.00         21.82        92.39 o                         
  16   5   3        133.37         83.94       106.76 o                         
  17   5   3         95.09          3.66        96.93 o                         
 -10   6   3        115.74        178.02        90.24 o                         
  -8   6   3        210.54        238.56        97.56 o                         
  -7   6   3         41.97        -14.76        96.67 o                         
  -6   6   3         19.44         18.79        94.97 o                         
  -5   6   3          3.73         80.59        97.43 o                         
  -4   6   3        133.08        -35.13        97.12 o                         
   2   6   3          7.80        138.99        99.57 o                         
   3   6   3         99.10        304.84       103.67 o                         
   4   6   3        400.98        464.77       105.75 o                         
   5   6   3        485.29        636.61       111.43 o                         
   6   6   3          7.45        -18.41        94.40 o                         
 -27   0   4        370.50        249.54        75.49 o                         
 -26   0   4        321.44        220.91        69.43 o                         
 -25   0   4       1521.48       1156.81       110.55 o                         
 -24   0   4        588.39        554.06        75.80 o                         
 -23   0   4        883.15        770.36        98.76 o                         
 -22   0   4       2335.93       2222.47       178.88 o                         
 -21   0   4          1.67         80.69        46.95 o                         
 -20   0   4        980.57        849.13        54.72 o                         
 -19   0   4       1145.65       1070.82        63.02 o                         
 -18   0   4       2097.93       2045.68        83.71 o                         
 -17   0   4         52.40         33.08        19.84 o                         
 -16   0   4        412.18        325.90        28.36 o                         
 -15   0   4        866.29        920.36        31.27 o                         
 -14   0   4       4870.98       4882.28       133.13 o                         
 -13   0   4      12391.55      12530.59       369.24 o                         
 -12   0   4        116.66         76.48        13.48 o                         
 -11   0   4       2578.53       2874.52        86.93 o                         
 -10   0   4       3096.13       3019.11        90.76 o                         
  -9   0   4       5902.01       6181.16       165.01 o                         
  -8   0   4        730.40        745.45        22.43 o                         
  -7   0   4      18825.16      20688.53       657.85 o                         
  -6   0   4      17552.51      18718.62       543.93 o                         
  -5   0   4       4839.56       5094.17       151.83 o                         
  -4   0   4      19042.56      20539.67       600.02 o                         
  -3   0   4       8143.70       8373.14       246.61 o                         
  -2   0   4        830.81        856.38        31.57 o                         
  -1   0   4       7118.70       7180.76       211.17 o                         
   0   0   4      32281.68      33327.62       893.16 o                         
   1   0   4       3860.37       4100.49       110.69 o                         
   2   0   4      22563.48      24584.65       658.91 o                         
   3   0   4       9204.12       9770.03       261.11 o                         
   4   0   4         16.13         30.42        10.06 o                         
   5   0   4      17042.15      19465.90       638.83 o                         
   6   0   4        767.99        836.02        36.65 o                         
   7   0   4       1218.85       1495.69        82.49 o                         
   8   0   4       2629.90       2559.94       128.68 o                         
   9   0   4       6955.77       7133.75       235.16 o                         
  10   0   4       2184.10       2222.69        60.68 o                         
  11   0   4       1281.69       1325.57        38.54 o                         
  12   0   4        762.67        872.38        30.84 o                         
  13   0   4        368.23        388.37        19.45 o                         
  14   0   4       8569.84       8728.90       287.27 o                         
  15   0   4        470.00        517.00        30.95 o                         
  16   0   4         68.35         38.55        17.72 o                         
  17   0   4       3281.47       3394.19       133.98 o                         
  18   0   4         34.61         60.12        23.06 o                         
  19   0   4        824.00        897.68        44.59 o                         
  20   0   4       1296.79       1416.78        80.79 o                         
  21   0   4        475.21        485.42        56.17 o                         
  22   0   4        924.71       1040.82        68.69 o                         
  23   0   4       4149.90       4485.22       219.79 o                         
  24   0   4         10.99          3.68        46.64 o                         
  25   0   4        233.63        250.90        65.09 o                         
  26   0   4        663.94        837.45        56.24 o                         
  27   0   4          1.20         35.45        85.89 o                         
  28   0   4         58.84        135.33        63.99 o                         
  29   0   4        124.56         85.92        60.19 o                         
 -27   1   4          8.15         12.96        46.50 o                         
 -26   1   4        292.84        259.93        40.26 o                         
 -25   1   4          1.54         40.33        53.47 o                         
 -24   1   4        958.43        843.64       115.43 o                         
 -23   1   4        206.48        231.77        37.73 o                         
 -22   1   4          5.82         17.32        31.04 o                         
 -21   1   4          2.75        -27.06        29.95 o                         
 -20   1   4        184.50        171.72        30.34 o                         
 -19   1   4         35.36         25.50        26.45 o                         
 -18   1   4       1191.69       1149.67        59.39 o                         
 -17   1   4         25.75         41.12        19.01 o                         
 -16   1   4         85.21        101.48        18.56 o                         
 -15   1   4       3146.40       3150.40        75.30 o                         
 -14   1   4        685.76        732.08        21.86 o                         
 -13   1   4        139.31        165.27        16.17 o                         
 -12   1   4        973.40        942.26        23.86 o                         
 -11   1   4         51.52         70.53        10.48 o                         
 -10   1   4       5623.48       6115.66       108.75 o                         
  -9   1   4        204.99        257.49         7.82 o                         
  -8   1   4       1439.37       1534.15        28.73 o                         
  -7   1   4       3700.39       4031.80        71.78 o                         
  -6   1   4       5910.66       5945.86       114.11 o                         
  -5   1   4        741.38        800.82        18.21 o                         
  -4   1   4       5530.31       5825.87       107.69 o                         
  -3   1   4         95.62        105.18         7.15 o                         
  -2   1   4        953.42        965.88        20.42 o                         
  -1   1   4      61618.98      61978.31      1433.84 o                         
   0   1   4       1186.34       1283.84        27.30 o                         
   1   1   4      10152.26      10373.71       185.25 o                         
   2   1   4       7525.45       7465.29       146.19 o                         
   3   1   4      20231.99      20159.03       408.00 o                         
   4   1   4        683.88        637.04        18.49 o                         
   5   1   4        165.32        164.47         9.61 o                         
   6   1   4        642.91        579.02        14.13 o                         
   7   1   4        234.67        255.65        10.12 o                         
   8   1   4       6216.95       6396.82       122.10 o                         
   9   1   4        319.80        372.47        12.08 o                         
  10   1   4       3276.93       3709.26        75.97 o                         
  11   1   4        358.69        354.12        15.16 o                         
  12   1   4       4566.34       4934.93       132.10 o                         
  13   1   4       1212.75       1281.81        63.50 o                         
  14   1   4         47.97         30.61        14.31 o                         
  15   1   4        197.04        179.91        13.40 o                         
  16   1   4       1335.83       1324.83        39.42 o                         
  17   1   4        138.65        149.08        15.36 o                         
  18   1   4        440.14        404.60        21.75 o                         
  19   1   4        917.64        948.52        56.91 o                         
  20   1   4        363.83        314.20        46.11 o                         
  21   1   4       1329.87       1487.13       140.75 o                         
  22   1   4        520.69        592.54        43.48 o                         
  23   1   4         14.36         25.42        27.66 o                         
  24   1   4         35.55          7.49        33.95 o                         
  25   1   4         41.17         90.40        31.62 o                         
  26   1   4        133.10        182.33        43.67 o                         
  27   1   4        572.90        654.49        70.27 o                         
 -26   2   4         16.75         14.28        44.15 o                         
 -25   2   4         53.70         74.41        71.99 o                         
 -24   2   4        345.18        306.88        60.32 o                         
 -23   2   4        878.47        857.74        75.90 o                         
 -22   2   4        185.73        149.68        39.06 o                         
 -21   2   4          3.41         32.83        35.45 o                         
 -20   2   4        765.79        703.39        51.41 o                         
 -19   2   4          7.01        -71.73        91.66 o                         
 -18   2   4        368.49        296.37        74.35 o                         
 -17   2   4          0.14         -2.26        18.82 o                         
 -16   2   4        556.49        549.30        38.48 o                         
 -15   2   4       1319.75       1373.60       113.21 o                         
 -14   2   4       1701.30       1722.10        70.19 o                         
 -13   2   4          2.16         30.48        12.11 o                         
 -12   2   4        160.37        212.07        20.09 o                         
 -11   2   4        590.16        576.47        19.41 o                         
 -10   2   4        807.46        767.20        26.38 o                         
  -9   2   4       2279.02       2240.92        58.71 o                         
  -8   2   4        432.79        406.54        14.70 o                         
  -7   2   4          0.00          5.03        10.18 o                         
  -6   2   4       1642.85       1579.61        38.14 o                         
  -5   2   4          0.49         20.78         9.84 o                         
  -4   2   4         40.24         54.01         7.78 o                         
  -3   2   4          8.56         24.41         9.07 o                         
  -2   2   4        433.20        372.01        12.73 o                         
  -1   2   4        890.01        853.57        18.56 o                         
   0   2   4       1948.10       1905.88        33.93 o                         
   1   2   4       1609.26       1424.21        25.91 o                         
   2   2   4       2032.38       2163.77        39.52 o                         
   3   2   4       1570.22       1599.31        31.12 o                         
   4   2   4        698.79        728.50        16.07 o                         
   5   2   4        288.31        257.45        10.97 o                         
   6   2   4         37.65         22.03         8.85 o                         
   7   2   4        943.28        925.64        19.37 o                         
   8   2   4       2546.67       2566.23        46.76 o                         
   9   2   4        407.31        417.89        13.47 o                         
  10   2   4        514.64        502.04        22.36 o                         
  11   2   4        267.50        269.97        14.23 o                         
  12   2   4        956.25        968.66        24.13 o                         
  13   2   4       1075.03       1129.10        26.70 o                         
  14   2   4         13.18          9.68        11.66 o                         
  15   2   4        101.81        119.97        15.00 o                         
  16   2   4         81.45         82.06        21.08 o                         
  17   2   4       1813.47       1869.72        80.68 o                         
  18   2   4        414.50        494.45        42.82 o                         
  19   2   4        291.81        344.31        33.71 o                         
  20   2   4         18.71         27.04        30.04 o                         
  21   2   4        576.21        580.05        54.22 o                         
  22   2   4        531.65        402.33        43.81 o                         
  23   2   4        125.85        155.22        59.99 o                         
  24   2   4        785.14        742.59        62.02 o                         
  25   2   4        146.27        120.32        44.61 o                         
 -23   3   4        128.62        153.17        53.84 o                         
 -22   3   4         15.61        138.98        51.95 o                         
 -21   3   4        821.10        691.74        71.05 o                         
 -20   3   4          0.10         31.72        44.88 o                         
 -19   3   4        227.81        136.76        45.66 o                         
 -18   3   4         43.03         59.34        40.50 o                         
 -17   3   4        235.35        223.32        47.90 o                         
 -16   3   4        304.21        340.98        30.52 o                         
 -15   3   4         76.21         77.31        26.02 o                         
 -14   3   4         35.16         48.38        22.36 o                         
 -13   3   4         42.18         61.63        21.83 o                         
 -12   3   4       1606.17       1576.55        53.73 o                         
 -11   3   4        248.33        226.15        21.26 o                         
 -10   3   4       1385.12       1378.11        46.43 o                         
  -9   3   4         33.81         39.88        19.19 o                         
  -8   3   4       1116.78       1078.17        34.23 o                         
  -7   3   4          9.26          9.81        22.28 o                         
  -6   3   4        269.37        243.96        30.05 o                         
  -5   3   4        602.50        527.43        44.93 o                         
  -4   3   4          7.57         15.28         9.11 o                         
  -3   3   4         88.67         64.31         8.37 o                         
  -2   3   4       2256.37       2269.52        47.98 o                         
  -1   3   4        933.87        874.51        21.19 o                         
   0   3   4        356.00        338.27        11.11 o                         
   1   3   4       2382.71       2338.80        46.22 o                         
   2   3   4       1058.69        982.46        23.05 o                         
   3   3   4         21.28         13.51        10.82 o                         
   4   3   4       2349.34       2135.93        47.58 o                         
   5   3   4         44.22         30.48        14.01 o                         
   6   3   4         27.18         26.23        12.91 o                         
   7   3   4       1066.94        979.98        26.80 o                         
   8   3   4       2272.97       2311.15        53.66 o                         
   9   3   4        132.03        143.36        13.51 o                         
  10   3   4        102.84        103.70        13.50 o                         
  11   3   4        704.45        666.18        21.96 o                         
  12   3   4         68.63         67.95        15.53 o                         
  13   3   4       1557.47       1615.29        40.47 o                         
  14   3   4        215.95        237.79        16.36 o                         
  15   3   4          1.93         29.14        17.81 o                         
  16   3   4        442.95        431.21        26.94 o                         
  17   3   4       1066.10        952.90        51.07 o                         
  18   3   4         39.88         23.38        29.18 o                         
  19   3   4        403.36        363.37        36.42 o                         
  20   3   4        422.70        423.00        67.67 o                         
  21   3   4         29.39        112.60        49.43 o                         
  22   3   4        726.40        696.15        53.61 o                         
  23   3   4          0.31        -30.20        44.44 o                         
  24   3   4          8.56         43.32        84.44 o                         
 -21   4   4        701.28        665.37       100.33 o                         
 -20   4   4       1490.80       1453.01       130.60 o                         
 -19   4   4         11.62         81.67        71.83 o                         
 -18   4   4        106.16         49.85        51.14 o                         
 -17   4   4        950.04        929.08        90.59 o                         
 -16   4   4        226.08        301.41        51.96 o                         
 -15   4   4        509.11        498.21        76.62 o                         
 -14   4   4          0.25         52.27        31.16 o                         
 -13   4   4        283.60        271.07        29.14 o                         
 -12   4   4        603.16        619.42        32.97 o                         
 -11   4   4        267.16        293.76        28.27 o                         
 -10   4   4         60.30         72.34        32.94 o                         
  -9   4   4        704.66        729.01        31.82 o                         
  -8   4   4       2584.50       2522.85        75.30 o                         
  -7   4   4        114.49         88.28        23.31 o                         
  -6   4   4        142.11        139.08        21.95 o                         
  -5   4   4         89.23         62.42        21.35 o                         
  -4   4   4        264.07        234.25        18.12 o                         
  -3   4   4        250.38        266.57        23.73 o                         
  -2   4   4        850.63        851.36        26.17 o                         
  -1   4   4        239.77        231.53        17.17 o                         
   0   4   4        165.78        150.39        12.32 o                         
   1   4   4       3461.91       3607.68        77.63 o                         
   2   4   4          0.60         10.16        12.06 o                         
   3   4   4        732.58        725.00        23.71 o                         
   4   4   4        167.33        152.69        14.22 o                         
   5   4   4        219.80        222.47        15.71 o                         
   6   4   4        759.20        780.37        23.45 o                         
   7   4   4       2721.53       2728.52        60.76 o                         
   8   4   4       1596.42       1516.92        39.13 o                         
   9   4   4         95.00        114.86        19.90 o                         
  10   4   4        482.34        474.73        30.58 o                         
  11   4   4         28.43         29.54        21.46 o                         
  12   4   4        799.01        823.24        48.60 o                         
  13   4   4        251.38        268.58        34.96 o                         
  14   4   4        322.91        346.91        28.57 o                         
  15   4   4       1664.82       1607.04        55.14 o                         
  16   4   4        519.22        463.75        47.93 o                         
  17   4   4         48.93         85.88        37.13 o                         
  18   4   4         33.28        103.19        39.71 o                         
  19   4   4        100.41        140.75        51.16 o                         
  20   4   4         64.14         71.83        70.19 o                         
  21   4   4         39.48        173.36        73.47 o                         
  22   4   4        197.45        158.29        71.89 o                         
 -18   5   4         44.88        149.20        84.38 o                         
 -17   5   4         59.36         18.29        80.28 o                         
 -16   5   4         21.02        -26.86        90.43 o                         
 -15   5   4         30.47         99.40        58.15 o                         
 -14   5   4         21.06         53.40        55.72 o                         
 -13   5   4         82.17         36.20        58.62 o                         
 -12   5   4         33.88         59.44        43.88 o                         
 -11   5   4         65.78         25.26        44.30 o                         
 -10   5   4        130.95        135.79        55.47 o                         
  -9   5   4        114.49        218.73        54.10 o                         
  -8   5   4        282.44        300.58        53.08 o                         
  -7   5   4         19.15         95.99        47.58 o                         
  -6   5   4          8.54         21.94        48.47 o                         
  -5   5   4          6.18         11.83        46.67 o                         
  -4   5   4        222.13        325.67        67.05 o                         
  -3   5   4        123.63        148.14        39.37 o                         
  -2   5   4        211.19        188.20        46.61 o                         
  -1   5   4         36.89        128.88        32.96 o                         
   0   5   4        636.59        707.42        47.76 o                         
   1   5   4        544.64        557.75        49.64 o                         
   2   5   4        421.82        415.33        41.09 o                         
   3   5   4         92.09        133.40        49.64 o                         
   4   5   4          8.27         59.14        35.99 o                         
   5   5   4        103.65        134.46        48.96 o                         
   6   5   4        342.37        365.08        40.74 o                         
   7   5   4         19.13         93.92        42.47 o                         
   8   5   4          1.17         -5.23        66.71 o                         
   9   5   4         46.78         83.17        51.08 o                         
  10   5   4         22.60       -119.69       119.69 o                         
  11   5   4          8.80        -94.09        94.09 o                         
  12   5   4          3.60        -88.98        90.43 o                         
  13   5   4         14.13         11.10        92.07 o                         
  14   5   4         83.83        221.16        95.54 o                         
  15   5   4         24.48         66.09        97.49 o                         
  16   5   4         61.60        139.56       109.66 o                         
  17   5   4         69.35        290.59       101.66 o                         
 -10   6   4         35.64        108.78        87.53 o                         
  -9   6   4          0.38        -78.01        88.73 o                         
   3   6   4         21.41        174.56        99.89 o                         
   4   6   4         16.59         95.16        97.62 o                         
   5   6   4        212.61        302.38       100.14 o                         
   6   6   4         11.05        105.76        95.35 o                         
 -27   1   5       1042.43       1063.98       106.45 o                         
 -26   1   5        222.96        320.27        42.74 o                         
 -25   1   5        488.99        451.71        43.98 o                         
 -24   1   5        281.45        267.85        37.73 o                         
 -23   1   5          0.10         60.02        39.71 o                         
 -22   1   5         50.69         35.63        31.58 o                         
 -21   1   5        214.26        217.86        32.25 o                         
 -20   1   5         43.94         46.62        28.67 o                         
 -19   1   5        571.78        540.80        48.36 o                         
 -18   1   5       1433.18       1336.53        52.03 o                         
 -17   1   5        208.07        151.43        20.50 o                         
 -16   1   5         61.73         19.59        17.92 o                         
 -15   1   5         33.64         20.67        18.75 o                         
 -14   1   5        140.53        172.91        19.23 o                         
 -13   1   5       1809.26       1745.94        35.44 o                         
 -12   1   5        943.10        944.98        30.26 o                         
 -11   1   5        908.63        861.87        18.15 o                         
 -10   1   5        404.32        375.94         9.98 o                         
  -9   1   5         29.48         46.90         5.91 o                         
  -8   1   5       1314.35       1358.42        29.08 o                         
  -7   1   5       1500.60       1716.85        34.41 o                         
  -6   1   5        144.82        148.79         7.86 o                         
  -5   1   5        249.14        261.99         9.27 o                         
  -4   1   5        277.98        246.20         8.50 o                         
  -3   1   5       3507.92       3277.82        60.95 o                         
  -2   1   5       4245.06       4170.54        86.63 o                         
  -1   1   5      10313.83      10331.78       225.21 o                         
   0   1   5       6239.56       6106.14       121.22 o                         
   1   1   5       4492.43       4729.93        93.66 o                         
   2   1   5       6484.59       6298.82       124.41 o                         
   3   1   5       4329.97       4410.76        86.95 o                         
   4   1   5         25.83          8.78         9.29 o                         
   5   1   5         17.22         22.19         9.07 o                         
   6   1   5       1716.77       1654.79        32.24 o                         
   7   1   5        388.38        397.60        11.70 o                         
   8   1   5          4.44         16.32         8.63 o                         
   9   1   5       1250.67       1223.89        25.06 o                         
  10   1   5        302.44        379.56        16.14 o                         
  11   1   5        175.17        210.40         9.75 o                         
  12   1   5       2861.67       3086.07       129.60 o                         
  13   1   5        669.54        694.44        23.85 o                         
  14   1   5        565.23        571.59        21.83 o                         
  15   1   5        528.41        556.47        25.74 o                         
  16   1   5          0.42         -1.66        13.91 o                         
  17   1   5        241.47        223.48        16.96 o                         
  18   1   5         36.89         29.72        16.83 o                         
  19   1   5         55.02         63.14        18.86 o                         
  20   1   5        596.49        575.94        52.02 o                         
  21   1   5         55.81        118.13        26.03 o                         
  22   1   5        667.56        659.46        67.99 o                         
  23   1   5        180.55        208.77        29.61 o                         
  24   1   5        435.47        404.47        43.19 o                         
  25   1   5        234.82        244.72        38.57 o                         
  26   1   5          1.34         -7.35        46.58 o                         
  27   1   5        658.36        743.60        75.92 o                         
 -26   2   5        116.44         61.17        72.84 o                         
 -25   2   5         68.64         99.05        44.04 o                         
 -24   2   5         13.07        -26.81        51.14 o                         
 -23   2   5       2189.72       2253.84       224.34 o                         
 -22   2   5        122.66         92.53        38.09 o                         
 -21   2   5         64.28         91.58        35.82 o                         
 -20   2   5        297.64        191.19        35.49 o                         
 -19   2   5        609.34        460.40        40.10 o                         
 -18   2   5        603.64        476.36        38.56 o                         
 -17   2   5        283.89        254.08        30.99 o                         
 -16   2   5        476.98        457.94        50.74 o                         
 -15   2   5        626.48        626.53        56.59 o                         
 -14   2   5       4465.54       4493.17       113.59 o                         
 -13   2   5        109.44        134.31        12.42 o                         
 -12   2   5        320.75        330.00        13.97 o                         
 -11   2   5        781.58        801.74        24.07 o                         
 -10   2   5        272.08        293.96        13.43 o                         
  -9   2   5        435.64        460.29        16.96 o                         
  -8   2   5       1883.60       1777.67        39.74 o                         
  -7   2   5        223.41        258.28        12.08 o                         
  -6   2   5          6.35          4.99         5.16 o                         
  -5   2   5       6010.99       6003.44       109.00 o                         
  -4   2   5          9.77          2.55         5.64 o                         
  -3   2   5         42.18         24.77         7.81 o                         
  -2   2   5          9.93          8.91         8.12 o                         
  -1   2   5       2623.80       2463.71        47.92 o                         
   0   2   5       3601.17       3662.87        73.21 o                         
   1   2   5        472.17        427.06        13.40 o                         
   2   2   5       3775.30       3685.36        65.16 o                         
   3   2   5         87.10         49.27         7.66 o                         
   4   2   5       2154.05       1984.22        37.81 o                         
   5   2   5        817.17        851.70        16.92 o                         
   6   2   5        105.76        134.26         8.64 o                         
   7   2   5       1303.05       1340.62        24.59 o                         
   8   2   5       5895.81       5687.62        99.65 o                         
   9   2   5       2101.93       2051.61        45.03 o                         
  10   2   5       2200.66       2103.82        48.81 o                         
  11   2   5       1398.18       1257.05        34.26 o                         
  12   2   5         79.59         89.58        13.05 o                         
  13   2   5        592.79        554.28        18.29 o                         
  14   2   5         11.24         42.72        12.75 o                         
  15   2   5        795.52        746.33        36.31 o                         
  16   2   5         15.05         20.13        15.70 o                         
  17   2   5        565.52        592.36        29.53 o                         
  18   2   5          3.94          5.10        19.76 o                         
  19   2   5        372.04        385.24        29.62 o                         
  20   2   5         19.94         71.06        31.07 o                         
  21   2   5          4.91         28.43        33.51 o                         
  22   2   5        175.67        209.03        39.17 o                         
  23   2   5          6.50         18.90        62.28 o                         
  24   2   5          0.34         11.43        40.39 o                         
  25   2   5         34.35         50.85        43.85 o                         
 -23   3   5         32.06         53.00       151.16 o                         
 -22   3   5         59.89         51.10        50.89 o                         
 -21   3   5        130.86        131.14        59.30 o                         
 -20   3   5        157.94        140.49        47.90 o                         
 -19   3   5        711.85        675.97        58.91 o                         
 -18   3   5        231.37        206.47        45.16 o                         
 -17   3   5        147.37        126.67        58.36 o                         
 -16   3   5          0.01         20.21       133.19 o                         
 -15   3   5       1172.01       1121.46        51.64 o                         
 -14   3   5       1016.69        971.19        50.09 o                         
 -13   3   5        152.30        136.85        22.38 o                         
 -12   3   5          4.80          4.58        21.56 o                         
 -11   3   5        598.55        636.69        44.34 o                         
 -10   3   5        509.95        515.66        25.10 o                         
  -9   3   5        302.24        286.51        21.10 o                         
  -8   3   5         76.63         88.52        18.75 o                         
  -7   3   5          1.64         24.24        16.96 o                         
  -6   3   5        147.53        124.97        14.44 o                         
  -5   3   5        881.24        726.01        42.15 o                         
  -4   3   5        187.78        193.59        19.14 o                         
  -3   3   5        454.94        379.34        17.82 o                         
  -2   3   5        258.20        250.61        11.70 o                         
  -1   3   5       1046.87        993.22        23.66 o                         
   0   3   5        299.55        290.05        12.76 o                         
   1   3   5        364.75        319.24        12.86 o                         
   2   3   5        105.62        105.65         9.21 o                         
   3   3   5         75.58         79.04        13.30 o                         
   4   3   5       1765.54       1666.80        38.97 o                         
   5   3   5       1420.54       1460.75        35.44 o                         
   6   3   5        122.51        113.39        12.50 o                         
   7   3   5         57.26         61.63        13.44 o                         
   8   3   5       2108.89       1961.44        47.06 o                         
   9   3   5        795.22        740.68        23.38 o                         
  10   3   5        192.69        194.29        15.51 o                         
  11   3   5        168.00        192.72        16.43 o                         
  12   3   5        187.77        186.46        15.83 o                         
  13   3   5       2118.95       2021.88        49.16 o                         
  14   3   5        699.64        665.70        24.11 o                         
  15   3   5        215.36        253.28        19.17 o                         
  16   3   5         67.89         58.69        33.53 o                         
  17   3   5        211.95        234.49        39.02 o                         
  18   3   5        405.05        381.57        40.46 o                         
  19   3   5        381.02        341.85        56.41 o                         
  20   3   5         13.24         19.79        51.36 o                         
  21   3   5         33.15        149.81        43.44 o                         
  22   3   5        607.82        516.11        61.15 o                         
  23   3   5        324.16        238.82        73.85 o                         
  24   3   5        201.02        221.22        85.32 o                         
 -21   4   5          0.00         33.93        86.90 o                         
 -20   4   5        461.66        276.21        81.92 o                         
 -19   4   5         83.46         67.41        74.35 o                         
 -18   4   5        306.62        331.96        77.88 o                         
 -17   4   5         46.83        111.93        64.28 o                         
 -16   4   5        442.46        371.39        82.01 o                         
 -15   4   5        667.16        756.03        82.01 o                         
 -14   4   5          6.38          0.84        31.64 o                         
 -13   4   5       1137.23       1107.61        50.98 o                         
 -12   4   5         17.64         26.71        30.15 o                         
 -11   4   5       1889.28       1837.36        64.16 o                         
 -10   4   5          0.10          2.81        25.89 o                         
  -9   4   5       1200.61       1193.85        41.02 o                         
  -8   4   5        257.82        285.32        26.92 o                         
  -7   4   5        424.37        443.10        27.92 o                         
  -6   4   5        754.93        825.86        32.31 o                         
  -5   4   5        460.84        490.54        27.87 o                         
  -4   4   5       1375.52       1382.66        57.14 o                         
  -3   4   5        209.38        241.07        31.32 o                         
  -2   4   5       2486.95       2569.14        60.49 o                         
  -1   4   5        517.16        560.75        21.95 o                         
   0   4   5        214.13        220.82        19.91 o                         
   1   4   5         15.74         59.53        18.65 o                         
   2   4   5        286.92        270.88        16.80 o                         
   3   4   5         79.47        101.81        12.14 o                         
   4   4   5        205.85        207.01        14.78 o                         
   5   4   5       1102.84       1080.90        29.86 o                         
   6   4   5         38.89         62.82        14.65 o                         
   7   4   5        264.86        302.22        21.52 o                         
   8   4   5        500.51        480.52        23.11 o                         
   9   4   5        474.30        508.56        32.22 o                         
  10   4   5         39.57         66.72        22.51 o                         
  11   4   5         69.95         61.16        32.27 o                         
  12   4   5         57.12         80.22        24.88 o                         
  13   4   5        257.54        346.27        29.05 o                         
  14   4   5       1674.82       1590.32        58.19 o                         
  15   4   5         15.02         42.43        29.31 o                         
  16   4   5         81.56        133.83        54.39 o                         
  17   4   5        387.70        428.78        70.64 o                         
  18   4   5        228.32        296.49        38.24 o                         
  19   4   5        119.32        158.50        38.60 o                         
 -17   5   5         29.90        107.58        83.68 o                         
 -16   5   5         23.42          3.09        86.77 o                         
 -15   5   5        564.84        618.60        71.21 o                         
 -14   5   5         72.72        107.21       103.71 o                         
 -13   5   5         15.56         -8.22        53.81 o                         
 -12   5   5        363.06        421.35        83.94 o                         
 -11   5   5        112.13        150.39        71.04 o                         
 -10   5   5          1.69        -27.96        54.35 o                         
  -9   5   5        192.72        384.15        61.26 o                         
  -8   5   5         36.35         17.62       108.06 o                         
  -7   5   5         37.62         52.92        47.30 o                         
  -6   5   5        527.12        677.78        43.21 o                         
  -5   5   5          1.70          7.89        32.69 o                         
  -4   5   5          1.78         45.61        46.04 o                         
  -3   5   5        114.92        154.56        41.71 o                         
  -2   5   5          1.72         19.39        31.64 o                         
  -1   5   5        142.52        193.36        38.15 o                         
   0   5   5       1208.32       1403.88        97.91 o                         
   1   5   5         90.73        151.00        37.37 o                         
   2   5   5         11.73        -35.63        35.63 o                         
   3   5   5        629.49        689.31        47.25 o                         
   4   5   5        275.70        286.12        39.52 o                         
   5   5   5         14.48         39.73        57.58 o                         
   6   5   5        316.49        385.67        80.53 o                         
   7   5   5         39.02         84.22        55.94 o                         
   8   5   5        110.39        129.08        61.93 o                         
   9   5   5        879.71       1051.12       110.74 o                         
  10   5   5         14.73        -32.83        84.28 o                         
  11   5   5          6.89        -69.14        84.66 o                         
  12   5   5        332.14        341.23        99.95 o                         
  13   5   5          1.04         22.64        94.85 o                         
  14   5   5        149.69        262.21        98.50 o                         
  15   5   5        243.38        250.23       109.54 o                         
  16   5   5          0.00        -99.07        99.07 o                         
  -9   6   5        144.44        225.25        64.81 o                         
 -27   0   6        223.72        227.40        75.61 o                         
 -26   0   6         41.32         90.62        67.73 o                         
 -25   0   6        130.32        194.86        69.43 o                         
 -24   0   6         21.19         98.06        61.49 o                         
 -23   0   6         78.76         58.96        55.75 o                         
 -22   0   6        331.48        271.67        60.16 o                         
 -21   0   6          4.17        -18.96        37.74 o                         
 -20   0   6       3601.94       3364.30       165.32 o                         
 -19   0   6        408.55        386.39        30.42 o                         
 -18   0   6        220.09        240.78        26.22 o                         
 -17   0   6       1587.24       1571.59        67.10 o                         
 -16   0   6          1.24         16.53        24.96 o                         
 -15   0   6        394.71        378.55        26.22 o                         
 -14   0   6       1056.58        940.91        35.22 o                         
 -13   0   6        215.43        220.09        19.99 o                         
 -12   0   6         94.75        113.27         9.76 o                         
 -11   0   6      16370.30      16771.50       418.25 o                         
 -10   0   6       1334.96       1398.27        34.91 o                         
  -9   0   6        110.12        142.69        10.99 o                         
  -8   0   6        463.57        487.09        16.52 o                         
  -7   0   6        211.53        213.20        10.63 o                         
  -6   0   6       2836.38       2657.59        63.21 o                         
  -5   0   6          4.42          3.85         9.99 o                         
  -4   0   6        956.70        971.21        28.73 o                         
  -3   0   6       1776.07       1763.89        49.09 o                         
  -2   0   6       8369.75       8510.59       250.05 o                         
  -1   0   6       1595.99       1707.84        52.25 o                         
   0   0   6          0.04         -9.45         9.45 o                         
   1   0   6        501.22        486.17        17.39 o                         
   2   0   6         65.90         81.52        10.72 o                         
   3   0   6      13224.39      14319.36       384.40 o                         
   4   0   6       9057.51       9629.08       334.61 o                         
   5   0   6       1110.71       1196.12        38.25 o                         
   6   0   6        414.84        486.87        20.06 o                         
   7   0   6      14366.36      16016.00       525.63 o                         
   8   0   6       1411.18       1442.47        51.09 o                         
   9   0   6         82.20         38.74        17.97 o                         
  10   0   6       9373.19      10558.86       309.99 o                         
  11   0   6         20.33         53.78        13.65 o                         
  12   0   6       1368.35       1140.35        71.60 o                         
  13   0   6       2744.05       2636.87        79.58 o                         
  14   0   6        109.25        101.68        23.68 o                         
  15   0   6         94.08        105.99        19.90 o                         
  16   0   6       6447.05       6656.66       219.79 o                         
  17   0   6       3125.84       3100.74       124.10 o                         
  18   0   6        994.42       1076.56        51.91 o                         
  19   0   6        923.05       1004.98        50.03 o                         
  20   0   6       1073.01       1009.61        70.71 o                         
  21   0   6        624.38        713.30        57.31 o                         
  22   0   6       2202.36       2283.04       234.72 o                         
  23   0   6          2.23        -47.87        47.87 o                         
  24   0   6          9.45         57.41        67.75 o                         
  25   0   6        992.02       1001.50        75.07 o                         
  26   0   6        599.16        774.28        71.99 o                         
  27   0   6        508.10        692.22       116.92 o                         
  28   0   6          5.60         84.85        73.59 o                         
 -27   1   6        988.51        992.47       102.41 o                         
 -26   1   6          0.39          9.49        38.91 o                         
 -25   1   6          4.47         62.63        37.47 o                         
 -24   1   6        631.25        651.83        46.66 o                         
 -23   1   6       1748.05       1950.37        88.84 o                         
 -22   1   6         19.70         41.62        40.13 o                         
 -21   1   6         63.78         -5.99        30.06 o                         
 -20   1   6        285.43        267.74        32.49 o                         
 -19   1   6       1732.57       1612.25        71.33 o                         
 -18   1   6       1940.48       1987.41        83.91 o                         
 -17   1   6       1889.26       1744.29        63.76 o                         
 -16   1   6        129.53        117.08        19.68 o                         
 -15   1   6        635.30        633.01        26.80 o                         
 -14   1   6       8034.43       7535.36       209.87 o                         
 -13   1   6        416.77        422.65        13.82 o                         
 -12   1   6        695.08        652.39        15.88 o                         
 -11   1   6        730.39        776.74        18.01 o                         
 -10   1   6       2903.04       2894.33        50.34 o                         
  -9   1   6       8422.79       8684.63       172.20 o                         
  -8   1   6       1414.85       1511.06        31.68 o                         
  -7   1   6         76.65         75.94         8.10 o                         
  -6   1   6       2825.13       2908.46        56.46 o                         
  -5   1   6      13867.16      14292.71       251.83 o                         
  -4   1   6        256.96        316.23         9.26 o                         
  -3   1   6       2234.57       2242.64        42.09 o                         
  -2   1   6       2677.46       2742.05        55.44 o                         
  -1   1   6       1404.21       1552.21        32.54 o                         
   0   1   6        704.60        531.04        14.52 o                         
   1   1   6       5688.45       5930.01       117.77 o                         
   2   1   6          6.50          4.17         7.92 o                         
   3   1   6       2352.66       2231.25        47.46 o                         
   4   1   6       2872.32       2781.25        62.29 o                         
   5   1   6       5391.76       5534.63       122.38 o                         
   6   1   6          1.32          4.06         9.37 o                         
   7   1   6        261.07        285.78        11.14 o                         
   8   1   6         61.68         97.21         9.16 o                         
   9   1   6       7009.95       6962.99       126.33 o                         
  10   1   6        254.89        292.03        11.24 o                         
  11   1   6         11.22         22.99         9.37 o                         
  12   1   6       1971.56       1939.52        55.32 o                         
  13   1   6       1904.70       1947.05        48.59 o                         
  14   1   6       3847.32       4005.59       128.20 o                         
  15   1   6         36.90         47.47        15.74 o                         
  16   1   6        268.07        259.62        21.59 o                         
  17   1   6         54.07         37.20        17.71 o                         
  18   1   6       4469.95       4485.97       178.65 o                         
  19   1   6        937.62        896.47        33.87 o                         
  20   1   6        503.10        491.04        46.45 o                         
  21   1   6        605.49        661.38        40.45 o                         
  22   1   6        758.79        810.73        55.43 o                         
  23   1   6        901.46        859.27        81.37 o                         
  24   1   6          5.16         21.50        39.50 o                         
  25   1   6          7.70         81.87        32.54 o                         
  26   1   6         74.56         76.30        37.46 o                         
  27   1   6        728.80        692.70        79.73 o                         
 -25   2   6        151.67         39.04        74.29 o                         
 -24   2   6         45.97         55.43        70.82 o                         
 -23   2   6          9.30         57.90        39.54 o                         
 -22   2   6         20.74        111.57       113.98 o                         
 -21   2   6         90.83        144.11        35.89 o                         
 -20   2   6        856.06        746.29        51.59 o                         
 -19   2   6        183.70        115.72        29.03 o                         
 -18   2   6        177.77        103.57        28.13 o                         
 -17   2   6        717.32        714.57        88.98 o                         
 -16   2   6       1178.00       1074.62        56.93 o                         
 -15   2   6        156.83        151.17        19.99 o                         
 -14   2   6        751.04        750.90        24.61 o                         
 -13   2   6        778.17        746.29        22.55 o                         
 -12   2   6        751.20        756.97        22.33 o                         
 -11   2   6          0.49         -8.97         8.97 o                         
 -10   2   6        127.99        111.56         7.14 o                         
  -9   2   6        507.66        526.57        13.47 o                         
  -8   2   6        126.35        120.23         9.40 o                         
  -7   2   6        652.81        618.16        15.89 o                         
  -6   2   6       1273.95       1107.76        24.46 o                         
  -5   2   6        565.29        619.84        14.74 o                         
  -4   2   6        276.39        282.64        11.26 o                         
  -3   2   6          4.24         12.98         8.45 o                         
  -2   2   6       1084.19       1231.67        25.92 o                         
  -1   2   6        271.07        244.39        11.96 o                         
   0   2   6         27.15         32.77         9.56 o                         
   1   2   6       3267.77       3394.69        65.97 o                         
   2   2   6          0.18         -4.47         7.08 o                         
   3   2   6       3179.42       2935.52        52.54 o                         
   4   2   6        254.75        271.98         9.99 o                         
   5   2   6       1469.56       1481.96        29.10 o                         
   6   2   6        762.45        723.54        17.02 o                         
   7   2   6        151.37        148.31         9.58 o                         
   8   2   6       1044.22        936.04        20.73 o                         
   9   2   6          0.41         17.72        10.53 o                         
  10   2   6        372.37        331.39        15.53 o                         
  11   2   6         34.75         39.72        15.10 o                         
  12   2   6        796.05        742.41        22.97 o                         
  13   2   6        361.13        345.39        17.55 o                         
  14   2   6       1645.63       1639.52        43.38 o                         
  15   2   6        153.04        176.07        16.24 o                         
  16   2   6          0.05         37.61        16.15 o                         
  17   2   6        169.83        173.27        19.67 o                         
  18   2   6       1173.35       1122.80        61.46 o                         
  19   2   6         13.67         11.71        24.61 o                         
  20   2   6         27.67         82.09        32.26 o                         
  21   2   6         68.81         93.94        34.38 o                         
  22   2   6        216.27        210.49        45.61 o                         
  23   2   6        237.03        227.15        44.55 o                         
  24   2   6          3.01          1.96        41.26 o                         
  25   2   6         10.20         47.30        54.34 o                         
 -23   3   6        347.38        298.79        80.91 o                         
 -22   3   6        281.71        337.79        56.90 o                         
 -21   3   6          2.36        -31.63        52.08 o                         
 -20   3   6        193.54        233.01        73.22 o                         
 -19   3   6       1782.56       1820.26       108.47 o                         
 -18   3   6        170.35        144.56        53.07 o                         
 -17   3   6       1316.45       1147.96        84.98 o                         
 -16   3   6        906.02        796.01        60.05 o                         
 -15   3   6         30.08         43.88        27.52 o                         
 -14   3   6         32.75         42.99        27.35 o                         
 -13   3   6        733.12        801.06        31.34 o                         
 -12   3   6         30.49         61.05        20.17 o                         
 -11   3   6       1461.66       1456.68        46.10 o                         
 -10   3   6       3753.41       3664.58       112.26 o                         
  -9   3   6         17.26         47.55        19.17 o                         
  -8   3   6         53.48         53.50        17.82 o                         
  -7   3   6       2803.25       2712.26        71.29 o                         
  -6   3   6         99.45        124.54        17.57 o                         
  -5   3   6       1197.73       1165.04        34.62 o                         
  -4   3   6       2408.10       2316.14        70.29 o                         
  -3   3   6          0.47          4.35        15.98 o                         
  -2   3   6        693.07        654.07        22.34 o                         
  -1   3   6       2387.96       2267.16        51.45 o                         
   0   3   6        330.92        350.38        16.58 o                         
   1   3   6        885.04        816.38        25.02 o                         
   2   3   6       2507.38       2386.76        52.04 o                         
   3   3   6         17.85         30.94        11.73 o                         
   4   3   6       1901.67       1891.86        50.95 o                         
   5   3   6       1316.38       1269.52        30.21 o                         
   6   3   6          4.30         38.68        11.25 o                         
   7   3   6       1364.94       1330.32        32.26 o                         
   8   3   6        458.87        438.41        17.00 o                         
   9   3   6          1.62         13.57        12.90 o                         
  10   3   6       2166.81       1976.52        45.00 o                         
  11   3   6       2265.58       2235.01        52.88 o                         
  12   3   6         69.01         79.37        16.33 o                         
  13   3   6         59.01         85.50        18.39 o                         
  14   3   6        201.71        218.14        21.35 o                         
  15   3   6         90.00        127.11        20.08 o                         
  16   3   6        529.00        495.62        26.57 o                         
  17   3   6        735.86        639.00        67.10 o                         
  18   3   6         24.55        -13.34        32.16 o                         
  19   3   6        115.07        131.36        35.11 o                         
  20   3   6        664.65        629.88        60.80 o                         
  21   3   6          2.37         -5.41        50.10 o                         
  22   3   6        133.08         90.55        44.74 o                         
  23   3   6        168.83         92.95        74.79 o                         
  24   3   6         48.51        151.98        77.31 o                         
 -20   4   6        158.46        146.05        77.25 o                         
 -19   4   6         45.90        -36.45        77.00 o                         
 -18   4   6        323.51        384.17        79.84 o                         
 -17   4   6        672.46        613.32        89.61 o                         
 -16   4   6        203.32        213.58        62.16 o                         
 -15   4   6         24.02         37.70        46.72 o                         
 -14   4   6          6.97         -2.14        46.82 o                         
 -13   4   6        250.23        296.06        34.51 o                         
 -12   4   6         57.18         76.78        31.04 o                         
 -11   4   6         18.17         65.91        30.10 o                         
 -10   4   6         98.27        109.73        34.92 o                         
  -9   4   6        187.92        170.54        27.09 o                         
  -8   4   6         84.47         50.25        26.22 o                         
  -7   4   6       1592.93       1623.18        58.30 o                         
  -6   4   6        113.43        142.60        26.19 o                         
  -5   4   6          6.49         24.33        19.59 o                         
  -4   4   6       1503.38       1620.17        41.76 o                         
  -3   4   6        705.85        740.13        26.11 o                         
  -2   4   6          4.22          5.53        18.76 o                         
  -1   4   6        213.93        220.70        21.62 o                         
   0   4   6        180.63        199.61        20.01 o                         
   1   4   6        609.27        646.93        29.08 o                         
   2   4   6       1148.89       1123.68        34.97 o                         
   3   4   6        490.07        463.38        22.92 o                         
   4   4   6        177.94        164.26        18.01 o                         
   5   4   6       1436.90       1394.27        41.93 o                         
   6   4   6         68.91         72.08        16.88 o                         
   7   4   6       1145.55       1075.56        36.93 o                         
   8   4   6          4.30         38.45        20.47 o                         
   9   4   6       1342.18       1315.12        42.85 o                         
  10   4   6        249.41        248.51        26.32 o                         
  11   4   6         37.53         25.72        25.62 o                         
  12   4   6        373.30        400.88        31.88 o                         
  13   4   6         16.59         74.53        29.17 o                         
  14   4   6        519.21        493.03        36.28 o                         
  15   4   6         66.56        140.58        36.28 o                         
  16   4   6        154.82        180.33        43.52 o                         
  17   4   6        490.70        449.76        49.49 o                         
  18   4   6        299.42        282.88        48.01 o                         
  19   4   6        137.57        234.65        50.57 o                         
 -17   5   6          6.21         22.89        84.76 o                         
 -16   5   6        150.35        316.07        89.30 o                         
 -15   5   6        100.13        191.46        96.11 o                         
 -14   5   6          8.89         14.50        56.92 o                         
 -13   5   6         56.74         65.33        56.58 o                         
 -12   5   6        210.52        352.60        59.04 o                         
 -11   5   6         93.07        124.39        52.38 o                         
 -10   5   6          5.45        -13.91        51.45 o                         
  -9   5   6        139.70         77.00        64.73 o                         
  -8   5   6         44.12         -9.88       199.59 o                         
  -7   5   6        349.92        316.10        52.26 o                         
  -6   5   6         17.10         54.45        40.03 o                         
  -5   5   6         48.13         85.28        37.34 o                         
  -4   5   6          4.14         69.11        36.01 o                         
  -3   5   6        183.27        217.34        33.85 o                         
  -2   5   6        285.42        362.99        57.61 o                         
  -1   5   6        372.78        396.15        56.71 o                         
   0   5   6          0.00         69.65        37.41 o                         
   1   5   6          0.21         72.00        36.44 o                         
   2   5   6        143.07        176.87        38.05 o                         
   3   5   6        196.71        183.70        68.49 o                         
   4   5   6        116.58        114.90        67.03 o                         
   5   5   6         24.87        133.50        69.05 o                         
   6   5   6        166.29        330.70        88.79 o                         
   7   5   6        100.35        210.12       105.50 o                         
   8   5   6          3.15        -69.18        92.26 o                         
   9   5   6         17.01         68.23        67.73 o                         
  10   5   6          0.02        -16.90        67.22 o                         
  11   5   6        179.11        116.98        71.45 o                         
  12   5   6        534.25        523.72        67.85 o                         
  13   5   6         11.36         26.01        61.04 o                         
  14   5   6        102.15        -91.94       101.66 o                         
  15   5   6         80.31         41.87       111.75 o                         
  16   5   6        147.97        173.86        99.45 o                         
  -9   6   6          2.71        101.28        63.41 o                         
 -27   1   7         17.96         33.30        68.36 o                         
 -26   1   7         60.38         75.76        50.20 o                         
 -25   1   7         80.03         90.65        38.20 o                         
 -24   1   7        701.78        698.53        49.42 o                         
 -23   1   7          6.30         -8.57        34.08 o                         
 -22   1   7        493.93        513.80        40.95 o                         
 -21   1   7         70.64        103.58        26.92 o                         
 -20   1   7        801.22        711.01        43.78 o                         
 -19   1   7          5.07         14.07        27.93 o                         
 -18   1   7         20.74         37.97        26.77 o                         
 -17   1   7         49.85         41.95        20.26 o                         
 -16   1   7          1.93        -15.79        19.17 o                         
 -15   1   7       4540.79       4158.85       255.49 o                         
 -14   1   7        231.00        230.75        12.78 o                         
 -13   1   7       1779.12       1831.04        38.29 o                         
 -12   1   7       1140.52       1187.33        25.26 o                         
 -11   1   7        491.59        442.00        12.34 o                         
 -10   1   7        422.11        407.14        15.82 o                         
  -9   1   7        215.76        174.98         9.45 o                         
  -8   1   7       1571.00       1589.97        33.62 o                         
  -7   1   7        348.63        340.21        10.72 o                         
  -6   1   7        431.56        460.12        11.95 o                         
  -5   1   7       3478.99       3911.76        67.62 o                         
  -4   1   7       2299.23       2235.93        40.48 o                         
  -3   1   7        814.56        799.83        18.18 o                         
  -2   1   7        839.15        835.99        19.40 o                         
  -1   1   7         40.90         41.00         8.22 o                         
   0   1   7       1155.75       1194.43        23.95 o                         
   1   1   7        208.08        201.10        12.00 o                         
   2   1   7        308.47        287.44        10.72 o                         
   3   1   7        771.93        763.12        18.27 o                         
   4   1   7       2394.58       2664.94        56.42 o                         
   5   1   7       2123.53       2201.40        50.43 o                         
   6   1   7         27.75         29.85         9.32 o                         
   7   1   7          0.28         10.43         9.84 o                         
   8   1   7        970.85       1110.34        23.44 o                         
   9   1   7        229.80        252.12        11.96 o                         
  10   1   7       1535.77       1462.85        30.72 o                         
  11   1   7        866.57        923.81        21.19 o                         
  12   1   7       1172.19       1168.83        28.14 o                         
  13   1   7        161.42        173.49        21.77 o                         
  14   1   7       6835.32       6906.25       221.73 o                         
  15   1   7         68.97         77.46        14.79 o                         
  16   1   7         56.13         68.37        14.96 o                         
  17   1   7         19.04         15.68        18.51 o                         
  18   1   7          0.65         37.33        19.45 o                         
  19   1   7         10.55         28.46        21.90 o                         
  20   1   7        392.46        399.40        37.74 o                         
  21   1   7        496.01        520.35        36.98 o                         
  22   1   7        302.18        327.00        44.99 o                         
  23   1   7       1439.39       1561.18        80.80 o                         
  24   1   7        124.94        133.33        33.01 o                         
  25   1   7          7.85         35.86        34.18 o                         
  26   1   7          1.34         72.13        55.90 o                         
 -25   2   7          0.50         42.44        74.41 o                         
 -24   2   7        592.42        560.92        60.99 o                         
 -23   2   7        252.18        134.00        54.45 o                         
 -22   2   7         41.85        109.12        48.53 o                         
 -21   2   7        354.01        313.92        34.28 o                         
 -20   2   7        251.51        204.94        29.83 o                         
 -19   2   7         87.40         61.51        53.32 o                         
 -18   2   7          4.69        -28.70        28.70 o                         
 -17   2   7        126.89        134.80        29.41 o                         
 -16   2   7        109.62         93.98        17.91 o                         
 -15   2   7        560.69        533.99        33.31 o                         
 -14   2   7          1.92         21.64        15.76 o                         
 -13   2   7        161.28        147.46        14.99 o                         
 -12   2   7        863.00        791.34        23.40 o                         
 -11   2   7        154.32        141.09        11.51 o                         
 -10   2   7       3083.28       3038.70        67.98 o                         
  -9   2   7       2134.83       2085.28        45.93 o                         
  -8   2   7       2783.19       2670.31        54.20 o                         
  -7   2   7         52.14         60.01         8.25 o                         
  -6   2   7       2807.80       2669.42        56.63 o                         
  -5   2   7         81.57        131.35        11.88 o                         
  -4   2   7        134.41        137.69         9.25 o                         
  -3   2   7        299.92        269.82        11.61 o                         
  -2   2   7       1587.28       1669.18        35.67 o                         
  -1   2   7       4536.24       4235.62        93.46 o                         
   0   2   7       9139.09       9113.24       188.63 o                         
   1   2   7       7880.59       7590.14       150.07 o                         
   2   2   7       1079.02       1061.46        22.79 o                         
   3   2   7       2163.67       1964.54        38.20 o                         
   4   2   7        142.44        140.62        10.24 o                         
   5   2   7        528.24        525.44        17.61 o                         
   6   2   7        532.52        470.05        15.84 o                         
   7   2   7       1713.85       1738.93        37.46 o                         
   8   2   7       2878.27       2503.06        50.13 o                         
   9   2   7        595.46        538.17        16.61 o                         
  10   2   7       1101.47       1041.85        26.62 o                         
  11   2   7        910.81        859.03        23.83 o                         
  12   2   7        728.87        667.27        23.53 o                         
  13   2   7          0.23         -0.43        18.04 o                         
  14   2   7        674.95        594.63        23.17 o                         
  15   2   7          1.76         28.24        15.71 o                         
  16   2   7         17.13         12.69        17.03 o                         
  17   2   7       1117.07       1075.84        46.21 o                         
  18   2   7        255.61        244.71        21.78 o                         
  19   2   7        712.15        608.68        38.54 o                         
  20   2   7         47.20         35.53        34.14 o                         
  21   2   7        493.91        433.09        48.63 o                         
  22   2   7         11.44          0.22        63.16 o                         
  23   2   7        729.28        621.42        91.30 o                         
  24   2   7          1.01         83.55        43.27 o                         
  25   2   7        414.84        327.29        78.45 o                         
 -22   3   7        405.36        458.55       128.74 o                         
 -21   3   7         12.43         10.07        54.30 o                         
 -20   3   7        130.18        222.16        59.23 o                         
 -19   3   7        231.92        187.89        48.49 o                         
 -18   3   7          5.20        -13.22        44.48 o                         
 -17   3   7         65.71        108.20        43.78 o                         
 -16   3   7          0.03        -14.11        41.46 o                         
 -15   3   7         55.01         48.81        27.97 o                         
 -14   3   7        418.21        488.98        42.13 o                         
 -13   3   7        435.63        463.52        25.82 o                         
 -12   3   7        549.68        537.12        28.78 o                         
 -11   3   7        177.70        185.69        23.01 o                         
 -10   3   7        491.25        548.80        27.85 o                         
  -9   3   7       1347.13       1345.33        39.93 o                         
  -8   3   7          6.03         20.79        17.66 o                         
  -7   3   7          2.99        -15.48        17.03 o                         
  -6   3   7          4.95          7.88        13.91 o                         
  -5   3   7        881.69        841.48        38.15 o                         
  -4   3   7        635.36        559.14        16.83 o                         
  -3   3   7          5.22         36.44        10.81 o                         
  -2   3   7          9.19         16.41        11.98 o                         
  -1   3   7        300.39        283.00        15.62 o                         
   0   3   7        275.13        272.76        16.53 o                         
   1   3   7          6.73         22.87        14.25 o                         
   2   3   7        343.08        352.02        15.68 o                         
   3   3   7       1218.10       1129.50        41.91 o                         
   4   3   7          0.04          9.13        11.52 o                         
   5   3   7        902.01        872.12        23.14 o                         
   6   3   7        137.98        147.95        11.88 o                         
   7   3   7        382.69        360.66        15.56 o                         
   8   3   7        154.83        139.50        13.32 o                         
   9   3   7          1.29         17.85        13.01 o                         
  10   3   7          0.87         22.60        13.63 o                         
  11   3   7        103.73        100.37        16.22 o                         
  12   3   7        127.48        133.77        17.20 o                         
  13   3   7          8.38         22.36        17.56 o                         
  14   3   7       1552.97       1524.78        46.66 o                         
  15   3   7         83.46        101.15        19.74 o                         
  16   3   7        694.90        647.17        24.59 o                         
  17   3   7         92.37         73.23        29.74 o                         
  18   3   7        149.14         92.11        37.22 o                         
  19   3   7         48.08         72.01        40.78 o                         
  20   3   7         49.24         71.07        42.78 o                         
  21   3   7        475.55        360.34        46.34 o                         
  22   3   7         21.43        133.05        66.75 o                         
  23   3   7        274.29        220.91        83.18 o                         
  24   3   7          1.64         54.11        73.66 o                         
 -20   4   7         45.61        -25.60        86.52 o                         
 -19   4   7        256.83        254.96        78.76 o                         
 -18   4   7        141.13        188.93        78.26 o                         
 -17   4   7        238.05        208.29        75.30 o                         
 -16   4   7        197.13        142.29        72.46 o                         
 -15   4   7        764.38        681.01        63.74 o                         
 -14   4   7         54.79         56.92        47.65 o                         
 -13   4   7          8.66         86.62        32.84 o                         
 -12   4   7        286.49        411.31        83.52 o                         
 -11   4   7       1578.48       1606.98        75.45 o                         
 -10   4   7        174.54        226.81        28.39 o                         
  -9   4   7          9.16         40.22        29.64 o                         
  -8   4   7         54.60         78.18        31.62 o                         
  -7   4   7          0.44         25.89        34.92 o                         
  -6   4   7        379.14        379.80        27.27 o                         
  -5   4   7         58.12         49.66        23.14 o                         
  -4   4   7         25.92         63.74        21.11 o                         
  -3   4   7        692.25        777.54        30.40 o                         
  -2   4   7       1430.36       1423.77        47.40 o                         
  -1   4   7         44.61         35.89        22.44 o                         
   0   4   7         35.65         49.76        27.28 o                         
   1   4   7        594.32        515.40        40.62 o                         
   2   4   7        206.97        178.19        31.30 o                         
   3   4   7        154.41        113.37        20.40 o                         
   4   4   7       1609.43       1661.87        57.66 o                         
   5   4   7        245.95        214.74        33.22 o                         
   6   4   7        243.79        285.68        27.14 o                         
   7   4   7        129.62         97.14        26.15 o                         
   8   4   7        355.72        405.75        29.84 o                         
   9   4   7        287.80        274.31        27.68 o                         
  10   4   7          2.41         11.72        31.25 o                         
  11   4   7         28.85         47.22        32.87 o                         
  12   4   7         56.62        107.63        35.17 o                         
  13   4   7       1335.34       1269.11        64.65 o                         
  14   4   7        653.96        721.57        50.13 o                         
  15   4   7        159.47        170.77        44.76 o                         
  16   4   7         76.15        123.97        56.63 o                         
  17   4   7        483.60        470.04        59.85 o                         
  18   4   7         24.31         25.90        45.58 o                         
  19   4   7         22.31         -3.22        98.50 o                         
 -16   5   7        334.50        454.99        95.67 o                         
 -15   5   7         89.95        172.41        93.27 o                         
 -14   5   7         20.62         76.67        62.16 o                         
 -13   5   7         27.75         60.86        56.66 o                         
 -12   5   7         48.07        129.35        77.57 o                         
 -11   5   7         79.43        158.78        55.75 o                         
 -10   5   7        144.70        236.92        55.31 o                         
  -9   5   7        292.04        294.10        45.97 o                         
  -8   5   7        342.03        356.67        56.57 o                         
  -7   5   7        348.94        406.84        64.20 o                         
  -6   5   7         13.33         37.05        58.66 o                         
  -5   5   7         15.60         48.23        43.21 o                         
  -4   5   7          5.32         51.74        38.86 o                         
  -3   5   7        136.22        190.93        78.95 o                         
  -2   5   7         38.32         24.43        43.93 o                         
  -1   5   7         76.06         61.61        87.78 o                         
   0   5   7        242.37        341.72        49.04 o                         
   1   5   7        138.38        177.00        57.95 o                         
   2   5   7        228.03        228.85        47.33 o                         
   3   5   7          9.66        -25.35        70.76 o                         
   4   5   7         14.51         93.52        76.18 o                         
   5   5   7        133.80         76.05        98.19 o                         
   6   5   7         60.47        143.09       113.57 o                         
   7   5   7          7.44        139.24        98.06 o                         
   8   5   7          3.32         72.52        71.32 o                         
   9   5   7        306.49        327.99        74.54 o                         
  10   5   7        122.87         46.35        72.84 o                         
  11   5   7        129.60        219.83        77.76 o                         
  12   5   7          4.22        150.21        78.95 o                         
  13   5   7         15.77         40.00        42.46 o                         
  14   5   7        100.00         60.40        41.79 o                         
  15   5   7        209.34        230.33        48.66 o                         
  -8   6   7        351.46        478.67        69.13 o                         
 -26   0   8        101.77         14.13        68.42 o                         
 -25   0   8        455.31        351.76        70.88 o                         
 -24   0   8         27.88         25.73        63.19 o                         
 -23   0   8       1379.14       1231.41       107.39 o                         
 -22   0   8       1177.73       1039.70        96.11 o                         
 -21   0   8         15.85        -14.63        43.51 o                         
 -20   0   8       1265.41       1236.48        68.26 o                         
 -19   0   8        838.77        881.90        46.78 o                         
 -18   0   8        361.03        372.69        31.82 o                         
 -17   0   8       2034.23       2014.85        83.57 o                         
 -16   0   8         21.32         10.50        23.04 o                         
 -15   0   8        451.09        405.06        28.75 o                         
 -14   0   8       6960.44       6884.05       226.76 o                         
 -13   0   8       1465.12       1386.80        39.84 o                         
 -12   0   8        255.62        292.40        15.02 o                         
 -11   0   8       1588.65       1555.85        41.81 o                         
 -10   0   8       3408.56       3059.03        78.37 o                         
  -9   0   8       2634.67       2719.12        65.42 o                         
  -8   0   8       8388.70       8701.34       203.42 o                         
  -7   0   8         40.65         48.82        10.85 o                         
  -6   0   8         73.21        101.57        11.12 o                         
  -5   0   8      23287.64      23584.63       632.78 o                         
  -4   0   8       1281.50       1190.75        34.58 o                         
  -3   0   8        620.23        692.60        19.97 o                         
  -2   0   8        140.06        142.12        12.11 o                         
  -1   0   8       4330.56       4318.21       128.03 o                         
   0   0   8         62.36         58.99        12.55 o                         
   1   0   8       2222.11       2097.91        54.02 o                         
   2   0   8       1794.47       1949.73        50.67 o                         
   3   0   8        207.92        238.30        13.34 o                         
   4   0   8       3971.07       3848.95        97.09 o                         
   5   0   8       2894.10       3165.91        86.48 o                         
   6   0   8        142.40        197.11        14.11 o                         
   7   0   8       1278.28       1340.46        43.49 o                         
   8   0   8       4493.70       4745.52       141.21 o                         
   9   0   8       5796.23       6390.43       188.55 o                         
  10   0   8       3608.14       3684.82       143.73 o                         
  11   0   8        470.12        548.41        24.23 o                         
  12   0   8        827.24        868.35        54.80 o                         
  13   0   8       3928.59       3946.66       132.37 o                         
  14   0   8       4137.69       4070.67       137.43 o                         
  15   0   8        694.54        670.25        28.04 o                         
  16   0   8       2391.29       2389.63        75.09 o                         
  17   0   8        105.17         80.16        27.73 o                         
  18   0   8        841.79        849.81        60.36 o                         
  19   0   8          0.29         42.91        30.80 o                         
  20   0   8       1153.26       1090.23        70.08 o                         
  21   0   8        817.73        739.16        60.59 o                         
  22   0   8       2813.35       2683.95       233.87 o                         
  23   0   8        564.52        611.56        65.12 o                         
  24   0   8        350.36        362.62        60.14 o                         
  25   0   8        714.48        867.30       125.81 o                         
  26   0   8          5.64         26.97        59.31 o                         
  27   0   8          0.54        102.06        63.61 o                         
 -27   1   8        101.49         79.52        69.24 o                         
 -26   1   8        193.66        309.89        73.47 o                         
 -25   1   8       1369.96       1433.19        71.54 o                         
 -24   1   8        629.99        653.07        47.92 o                         
 -23   1   8         24.11         47.79        35.03 o                         
 -22   1   8         50.18        101.50        33.26 o                         
 -21   1   8          0.15         12.56        26.85 o                         
 -20   1   8        195.35        221.67        32.25 o                         
 -19   1   8       1597.22       1442.02        66.44 o                         
 -18   1   8         29.29         37.56        27.65 o                         
 -17   1   8         37.82         38.27        25.46 o                         
 -16   1   8       1619.01       1571.88        51.91 o                         
 -15   1   8        605.71        551.35        22.04 o                         
 -14   1   8          5.73         11.39        18.36 o                         
 -13   1   8        123.54        134.25         9.81 o                         
 -12   1   8       1746.05       1737.37        37.43 o                         
 -11   1   8        307.57        261.00        13.21 o                         
 -10   1   8       3511.33       3444.85        81.44 o                         
  -9   1   8        135.13        125.66        10.04 o                         
  -8   1   8        550.37        589.21        14.85 o                         
  -7   1   8       4170.38       4102.66        78.95 o                         
  -6   1   8        146.50        157.98         8.40 o                         
  -5   1   8        123.69        141.61         8.00 o                         
  -4   1   8       1158.72       1136.27        24.30 o                         
  -3   1   8        480.16        474.61        14.14 o                         
  -2   1   8        955.01        872.14        20.45 o                         
  -1   1   8      12901.42      12848.32       267.14 o                         
   0   1   8       1409.95       1455.33        28.83 o                         
   1   1   8        443.71        493.92        14.01 o                         
   2   1   8       6766.53       6803.09       134.92 o                         
   3   1   8       1528.61       1646.98        33.45 o                         
   4   1   8          2.34         17.30         9.20 o                         
   5   1   8       1045.27        976.51        25.18 o                         
   6   1   8         42.99         44.36         9.82 o                         
   7   1   8       5072.60       5432.87        99.62 o                         
   8   1   8       6309.38       6334.99       126.54 o                         
   9   1   8        278.01        276.52        11.77 o                         
  10   1   8        353.01        384.41        12.70 o                         
  11   1   8       1096.37       1019.09        24.56 o                         
  12   1   8        611.35        603.65        20.38 o                         
  13   1   8          5.54         27.37        12.23 o                         
  14   1   8        781.27        760.03        31.94 o                         
  15   1   8         77.26         82.99        12.79 o                         
  16   1   8       2589.24       2654.01       116.79 o                         
  17   1   8          6.45         19.19        21.92 o                         
  18   1   8         44.84         56.40        24.14 o                         
  19   1   8          0.22          4.20        22.15 o                         
  20   1   8       1381.37       1390.27       102.77 o                         
  21   1   8        194.10        226.03        34.16 o                         
  22   1   8        145.82        185.48        40.18 o                         
  23   1   8        442.72        431.16        62.14 o                         
  24   1   8         26.79         31.32        37.18 o                         
  25   1   8        505.48        425.37        43.44 o                         
  26   1   8        510.85        514.30        68.30 o                         
 -25   2   8          6.35         37.02        76.68 o                         
 -24   2   8        688.10        738.91        67.55 o                         
 -23   2   8        215.98        295.20        55.15 o                         
 -22   2   8        371.41        229.68        52.13 o                         
 -21   2   8         81.15         57.41        47.03 o                         
 -20   2   8         77.85         32.79        45.21 o                         
 -19   2   8         19.13          6.80        27.79 o                         
 -18   2   8        229.16        110.24        27.25 o                         
 -17   2   8          4.21        -35.18        35.18 o                         
 -16   2   8         19.29         35.51        20.44 o                         
 -15   2   8        423.40        384.25        19.81 o                         
 -14   2   8        618.39        613.70        26.65 o                         
 -13   2   8         68.24         61.45        14.94 o                         
 -12   2   8         94.05        111.84        14.15 o                         
 -11   2   8       1124.92       1119.98        33.25 o                         
 -10   2   8        338.48        341.60        15.64 o                         
  -9   2   8        346.00        349.84        14.65 o                         
  -8   2   8       1297.62       1299.12        32.91 o                         
  -7   2   8         81.82         75.44         9.62 o                         
  -6   2   8        211.92        207.33        10.84 o                         
  -5   2   8        860.30        820.35        22.25 o                         
  -4   2   8        308.02        308.82        12.87 o                         
  -3   2   8         10.22         13.26        11.60 o                         
  -2   2   8       7051.51       6836.84       150.36 o                         
  -1   2   8       4190.56       4010.28        84.53 o                         
   0   2   8       4982.29       4822.51       101.33 o                         
   1   2   8        370.33        337.35        12.67 o                         
   2   2   8       2041.58       2052.57        39.72 o                         
   3   2   8          0.55         -0.44         9.65 o                         
   4   2   8       1172.41       1049.26        24.80 o                         
   5   2   8        340.33        369.79        14.54 o                         
   6   2   8        161.21        160.18        13.38 o                         
   7   2   8        866.67        838.42        22.73 o                         
   8   2   8       2183.48       2027.42        43.50 o                         
   9   2   8       3062.28       2959.54        61.90 o                         
  10   2   8          3.56         25.28        12.25 o                         
  11   2   8        219.61        210.33        16.20 o                         
  12   2   8         23.09         14.32        15.67 o                         
  13   2   8       1794.42       1703.55        48.61 o                         
  14   2   8        462.50        450.94        22.10 o                         
  15   2   8         13.92         29.78        19.64 o                         
  16   2   8         39.20         54.16        19.39 o                         
  17   2   8        528.03        523.65        27.22 o                         
  18   2   8        611.72        648.32        27.91 o                         
  19   2   8         11.43         26.24        24.47 o                         
  20   2   8         36.03         84.83        35.39 o                         
  21   2   8         19.05         92.47        61.03 o                         
  22   2   8        328.71        164.02        69.43 o                         
  23   2   8        532.37        489.31        47.64 o                         
  24   2   8         43.53         57.13        60.05 o                         
  25   2   8         68.72        219.14        81.54 o                         
 -22   3   8         25.36         71.31        62.59 o                         
 -21   3   8        492.23        538.19        78.26 o                         
 -20   3   8          7.05         47.26        56.27 o                         
 -19   3   8        163.23         64.27        48.45 o                         
 -18   3   8          1.94         25.98        44.57 o                         
 -17   3   8        451.47        443.97        51.16 o                         
 -16   3   8         24.48        -10.71        42.80 o                         
 -15   3   8        710.36        660.74       102.13 o                         
 -14   3   8        562.44        547.43        31.64 o                         
 -13   3   8        341.53        297.25        30.38 o                         
 -12   3   8         51.24         86.57        23.53 o                         
 -11   3   8       1200.50       1170.33        39.59 o                         
 -10   3   8        539.95        509.82        25.46 o                         
  -9   3   8        859.71        866.51        30.45 o                         
  -8   3   8          7.38          5.81        24.26 o                         
  -7   3   8         80.58         34.67        16.18 o                         
  -6   3   8       1488.21       1463.74        36.93 o                         
  -5   3   8       1360.33       1312.58        34.15 o                         
  -4   3   8        130.44        108.35        11.25 o                         
  -3   3   8       1882.72       1922.47        40.56 o                         
  -2   3   8       2748.65       2637.32        59.79 o                         
  -1   3   8        460.05        447.68        20.40 o                         
   0   3   8       2154.18       2064.39        56.75 o                         
   1   3   8        137.62        121.97        14.08 o                         
   2   3   8         48.46         67.76        13.52 o                         
   3   3   8        310.00        304.83        19.23 o                         
   4   3   8       2064.77       1977.10        60.45 o                         
   5   3   8          2.86          9.56        11.50 o                         
   6   3   8       3280.10       3073.73        67.02 o                         
   7   3   8       2134.84       1965.82        42.41 o                         
   8   3   8        685.18        639.86        19.74 o                         
   9   3   8        178.41        189.31        14.51 o                         
  10   3   8         55.49         47.05        14.08 o                         
  11   3   8        484.16        460.15        22.97 o                         
  12   3   8       1923.32       1920.73        50.33 o                         
  13   3   8       1156.29       1155.82        51.69 o                         
  14   3   8          4.08         56.73        20.70 o                         
  15   3   8        646.37        659.86        26.81 o                         
  16   3   8        652.03        628.13        39.50 o                         
  17   3   8        165.21        186.94        36.55 o                         
  18   3   8        578.86        548.07        43.01 o                         
  19   3   8         32.12         55.47        47.86 o                         
  20   3   8         86.54        106.14        41.53 o                         
  21   3   8       1769.41       1518.34       132.73 o                         
  22   3   8        474.20        194.04        73.72 o                         
  23   3   8         32.02         97.49        76.31 o                         
  24   3   8        558.08        385.56        81.67 o                         
 -19   4   8          6.10        144.29        80.09 o                         
 -18   4   8        156.53         75.17        78.20 o                         
 -17   4   8        179.95        250.17        78.64 o                         
 -16   4   8        239.07        171.78        58.09 o                         
 -15   4   8       1061.15       1092.43       177.93 o                         
 -14   4   8        177.82        269.80        72.33 o                         
 -13   4   8        137.42        134.49        44.38 o                         
 -12   4   8        496.93        584.84        51.75 o                         
 -11   4   8        392.44        462.17        43.43 o                         
 -10   4   8        108.77        158.57        69.59 o                         
  -9   4   8        144.05        181.04        36.49 o                         
  -8   4   8        418.35        435.81        29.18 o                         
  -7   4   8        239.88        292.72        28.85 o                         
  -6   4   8       1110.53       1132.42        42.83 o                         
  -5   4   8         72.59         91.38        24.94 o                         
  -4   4   8        151.97        180.51        22.98 o                         
  -3   4   8       1445.46       1500.02        49.94 o                         
  -2   4   8        129.80        148.98        25.92 o                         
  -1   4   8        192.04        204.61        55.05 o                         
   0   4   8        207.60        257.13        38.01 o                         
   1   4   8       1937.59       1740.19       158.44 o                         
   2   4   8        804.90        812.57        56.58 o                         
   3   4   8        308.55        249.65        29.79 o                         
   4   4   8         18.31         20.42        23.92 o                         
   5   4   8          1.41         27.58        25.77 o                         
   6   4   8        798.85        770.67        38.61 o                         
   7   4   8        139.27        199.44        33.46 o                         
   8   4   8        456.91        424.98        41.41 o                         
   9   4   8        180.69        190.99        26.89 o                         
  10   4   8          1.73         48.27        26.42 o                         
  11   4   8        114.11         92.09        34.39 o                         
  12   4   8        212.36        188.98        37.59 o                         
  13   4   8          6.78         11.56        36.79 o                         
  14   4   8        262.33        288.97        44.09 o                         
  15   4   8        469.89        465.80        64.22 o                         
  16   4   8         72.92         21.58        41.89 o                         
  17   4   8        317.26        346.25        94.71 o                         
  18   4   8        259.84        238.21        42.77 o                         
 -15   5   8        564.04        591.58       100.65 o                         
 -14   5   8        419.12        530.04       106.76 o                         
 -13   5   8        327.46        443.35       126.09 o                         
 -12   5   8         68.13        180.77        48.37 o                         
 -11   5   8        116.38         98.37        47.14 o                         
 -10   5   8         30.93         90.55        45.18 o                         
  -9   5   8        386.52        439.47        48.48 o                         
  -8   5   8        220.19        117.38        43.35 o                         
  -7   5   8         18.03          3.04        47.83 o                         
  -6   5   8        104.86         43.59        58.95 o                         
  -5   5   8        921.83        882.24       105.59 o                         
  -4   5   8        292.84        368.04        80.25 o                         
  -3   5   8         57.06         68.08        58.95 o                         
  -2   5   8         14.30          1.09        52.59 o                         
  -1   5   8         78.00        113.62        52.59 o                         
   0   5   8        360.87        339.18        56.58 o                         
   1   5   8        202.12        230.56        58.99 o                         
   2   5   8          2.62         42.80        62.63 o                         
   3   5   8         36.14         27.12        99.32 o                         
   4   5   8         16.40         24.47       111.81 o                         
   5   5   8         48.89        125.37       112.44 o                         
   6   5   8        129.05        180.80        92.58 o                         
   7   5   8         40.98         43.77        75.49 o                         
   8   5   8        162.49        232.32        76.56 o                         
   9   5   8          1.67        -29.70        72.21 o                         
  10   5   8        103.64        112.82        79.33 o                         
  11   5   8         32.90         78.64        77.44 o                         
  12   5   8         11.20        -46.29        81.92 o                         
  13   5   8         19.38         41.68        93.96 o                         
  14   5   8        594.63        566.92        51.07 o                         
  15   5   8        341.71        385.69        92.20 o                         
 -26   1   9        124.52        174.49        69.12 o                         
 -25   1   9        123.94        110.33        39.58 o                         
 -24   1   9        150.03        127.80        38.21 o                         
 -23   1   9        304.67        383.99        40.81 o                         
 -22   1   9        434.06        423.62        39.52 o                         
 -21   1   9          3.37          6.21        28.33 o                         
 -20   1   9        532.65        533.97        34.45 o                         
 -19   1   9          6.59          9.98        29.56 o                         
 -18   1   9        136.34        139.06        28.27 o                         
 -17   1   9        515.23        495.02        35.20 o                         
 -16   1   9        398.92        346.30        18.11 o                         
 -15   1   9        762.47        701.66        27.82 o                         
 -14   1   9          0.59         10.21        14.32 o                         
 -13   1   9       2412.67       2432.34        62.72 o                         
 -12   1   9        475.82        506.07        23.61 o                         
 -11   1   9       1857.83       1824.86        46.86 o                         
 -10   1   9          1.49         19.77        10.21 o                         
  -9   1   9        109.64        138.10        14.85 o                         
  -8   1   9         17.73         25.89         8.66 o                         
  -7   1   9       1668.74       1662.57        33.96 o                         
  -6   1   9         65.36         75.60         8.30 o                         
  -5   1   9        174.81        234.78        11.11 o                         
  -4   1   9       2755.44       2789.01        56.93 o                         
  -3   1   9        622.26        598.23        15.84 o                         
  -2   1   9        865.18        847.51        19.30 o                         
  -1   1   9        741.02        712.19        17.88 o                         
   0   1   9        559.16        537.77        15.57 o                         
   1   1   9       2557.26       2865.79        61.21 o                         
   2   1   9       2561.78       2389.48        51.69 o                         
   3   1   9         36.53         48.38         9.32 o                         
   4   1   9       1120.77       1103.02        25.20 o                         
   5   1   9       2054.82       2078.79        48.39 o                         
   6   1   9        475.48        555.60        16.85 o                         
   7   1   9        921.35        965.85        23.10 o                         
   8   1   9         68.94         85.10        10.40 o                         
   9   1   9        517.69        518.24        16.08 o                         
  10   1   9         53.49         49.64        12.23 o                         
  11   1   9        280.56        266.48        15.04 o                         
  12   1   9        375.38        338.16        14.23 o                         
  13   1   9        421.91        399.10        19.15 o                         
  14   1   9       2232.58       2243.38        76.76 o                         
  15   1   9        544.61        567.50        21.31 o                         
  16   1   9        623.17        665.23        32.17 o                         
  17   1   9          1.94         51.60        20.89 o                         
  18   1   9         55.79         89.38        40.91 o                         
  19   1   9          0.45          7.07        21.83 o                         
  20   1   9        889.98        935.03        75.91 o                         
  21   1   9         46.96         66.76        36.41 o                         
  22   1   9          2.31         66.65        39.04 o                         
  23   1   9        227.29        271.40        41.71 o                         
  24   1   9          7.86         67.38        41.91 o                         
  25   1   9        244.99        291.02        66.79 o                         
  26   1   9          8.57        106.89        63.03 o                         
 -24   2   9        177.89        205.14        79.08 o                         
 -23   2   9         80.52         46.75        80.12 o                         
 -22   2   9         26.88         22.55        52.88 o                         
 -21   2   9        232.54        209.06        50.14 o                         
 -20   2   9        515.43        439.23        52.13 o                         
 -19   2   9        568.13        497.59        79.11 o                         
 -18   2   9       1584.03       1408.15        83.72 o                         
 -17   2   9        410.48        428.08        50.03 o                         
 -16   2   9       1129.62       1140.52        54.96 o                         
 -15   2   9        268.70        313.30        21.02 o                         
 -14   2   9        270.86        309.50        22.55 o                         
 -13   2   9        313.63        378.47        40.88 o                         
 -12   2   9        119.49        128.56        18.01 o                         
 -11   2   9         18.58         14.25        13.98 o                         
 -10   2   9        379.67        379.53        15.89 o                         
  -9   2   9       2548.17       2511.43        52.45 o                         
  -8   2   9        128.86        119.09        12.47 o                         
  -7   2   9        406.49        388.87        23.55 o                         
  -6   2   9         58.27         46.28        12.08 o                         
  -5   2   9         72.78         96.55        12.06 o                         
  -4   2   9        114.55         95.29         9.94 o                         
  -3   2   9         82.08         80.19         9.67 o                         
  -2   2   9        652.01        654.54        20.00 o                         
  -1   2   9          0.81         12.80         6.47 o                         
   0   2   9       3164.50       2951.83        72.44 o                         
   1   2   9      10430.68      10445.13       215.90 o                         
   2   2   9        557.57        532.79        20.14 o                         
   3   2   9         48.80         63.20        10.33 o                         
   4   2   9        194.79        221.04        12.40 o                         
   5   2   9          5.90         19.63        12.27 o                         
   6   2   9        334.27        305.54        16.10 o                         
   7   2   9       1952.83       1782.02        45.07 o                         
   8   2   9        573.25        518.98        18.87 o                         
   9   2   9       3228.56       3064.10        66.49 o                         
  10   2   9        761.08        695.44        21.43 o                         
  11   2   9        452.06        400.60        19.03 o                         
  12   2   9         10.02         21.09        15.89 o                         
  13   2   9         14.18         28.12        17.79 o                         
  14   2   9        925.29        842.69        40.37 o                         
  15   2   9       1507.27       1489.05        44.98 o                         
  16   2   9        776.86        737.50        37.93 o                         
  17   2   9        398.89        395.26        32.36 o                         
  18   2   9        137.02        147.06        36.82 o                         
  19   2   9         60.19         62.49        26.05 o                         
  20   2   9        235.40        207.64        56.76 o                         
  21   2   9        190.68        199.47        65.06 o                         
  22   2   9        352.15        273.44        65.33 o                         
  23   2   9        175.83        130.97        43.78 o                         
  24   2   9          6.86        151.22        70.76 o                         
 -21   3   9         40.51         45.87        80.09 o                         
 -20   3   9        661.33        622.54        63.36 o                         
 -19   3   9        786.71        675.47       110.48 o                         
 -18   3   9         11.47        -30.74        47.08 o                         
 -17   3   9         13.11         84.73        47.43 o                         
 -16   3   9         61.00         98.34        45.42 o                         
 -15   3   9        612.03        632.15        56.04 o                         
 -14   3   9        519.33        518.19        41.85 o                         
 -13   3   9          3.23         60.45        28.83 o                         
 -12   3   9         10.66         33.72        23.64 o                         
 -11   3   9        175.84        196.08        24.44 o                         
 -10   3   9        558.40        503.70        25.94 o                         
  -9   3   9       1388.62       1255.84        46.72 o                         
  -8   3   9          4.91         15.09        16.63 o                         
  -7   3   9        408.59        421.87        22.07 o                         
  -6   3   9       1281.57       1349.40        35.31 o                         
  -5   3   9       2202.22       2246.78        52.86 o                         
  -4   3   9        118.38        136.92        15.24 o                         
  -3   3   9        822.96        793.06        22.75 o                         
  -2   3   9        680.64        646.54        20.78 o                         
  -1   3   9       1255.05       1195.38        33.51 o                         
   0   3   9        666.22        639.54        21.49 o                         
   1   3   9        439.59        448.48        30.65 o                         
   2   3   9         19.61         22.82        14.23 o                         
   3   3   9        493.58        453.58        21.14 o                         
   4   3   9       1599.99       1478.22        55.32 o                         
   5   3   9         85.93        100.60        11.94 o                         
   6   3   9        221.65        196.75        15.36 o                         
   7   3   9       1464.19       1294.88        32.50 o                         
   8   3   9       3567.51       3348.35        91.27 o                         
   9   3   9        729.28        672.67        34.12 o                         
  10   3   9        157.02        149.61        16.48 o                         
  11   3   9         63.60         58.93        17.61 o                         
  12   3   9        426.10        455.90        23.66 o                         
  13   3   9        836.94        795.28        39.69 o                         
  14   3   9          3.78         33.53        20.03 o                         
  15   3   9          4.83         55.74        22.69 o                         
  16   3   9         15.37         38.70        24.90 o                         
  17   3   9         23.04         43.12        32.02 o                         
  18   3   9        122.54        135.81        40.17 o                         
  19   3   9        123.35        102.17        62.94 o                         
  20   3   9        613.29        480.78        48.35 o                         
  21   3   9         41.01         79.55        44.88 o                         
  22   3   9        295.91        141.76        80.21 o                         
  23   3   9         36.36         27.05        72.58 o                         
 -18   4   9          0.20        107.52        80.59 o                         
 -17   4   9         23.87        -22.39        78.39 o                         
 -16   4   9        110.43         25.22        73.59 o                         
 -15   4   9        129.39        164.55        65.65 o                         
 -14   4   9        108.95         40.59        55.84 o                         
 -13   4   9         13.18         10.35        48.96 o                         
 -12   4   9        678.31        742.39        40.10 o                         
 -11   4   9         14.29         42.95        33.25 o                         
 -10   4   9        102.43         53.85        32.64 o                         
  -9   4   9         33.22         21.03        25.85 o                         
  -8   4   9         26.31         39.50        33.07 o                         
  -7   4   9        205.82        257.95        29.11 o                         
  -6   4   9         27.63         79.15        27.96 o                         
  -5   4   9        430.77        406.61        33.36 o                         
  -4   4   9         40.56         10.68        36.19 o                         
  -3   4   9         53.83        124.54        31.94 o                         
  -2   4   9         16.82         34.83        37.24 o                         
  -1   4   9         46.15         -2.93        34.56 o                         
   0   4   9        117.64        155.23        40.29 o                         
   1   4   9        642.89        590.40        45.81 o                         
   2   4   9          1.10         58.39        38.33 o                         
   3   4   9        267.63        291.29        50.64 o                         
   4   4   9          8.12          6.33        25.21 o                         
   5   4   9         22.06         69.01        28.40 o                         
   6   4   9        167.84        190.90        26.97 o                         
   7   4   9         26.78         63.25        34.66 o                         
   8   4   9         54.01         29.87        26.23 o                         
   9   4   9          0.03         19.52        26.95 o                         
  10   4   9        776.87        693.18        41.67 o                         
  11   4   9          0.26         38.13        35.79 o                         
  12   4   9        165.57        176.05        38.75 o                         
  13   4   9         45.45        156.57        48.32 o                         
  14   4   9        323.70        282.62        47.32 o                         
  15   4   9        109.61        121.51        56.30 o                         
  16   4   9         26.10        105.22        44.18 o                         
  17   4   9          0.86         55.83        45.93 o                         
  18   4   9         50.45        120.26        89.49 o                         
 -14   5   9         59.71        196.12        91.31 o                         
 -13   5   9        292.04        452.53       104.62 o                         
 -12   5   9         85.12         75.03        48.72 o                         
 -11   5   9          0.67         -0.38        46.45 o                         
 -10   5   9       1025.18       1172.80        69.42 o                         
  -9   5   9         28.87         68.61        44.40 o                         
  -8   5   9        143.40        190.83        44.29 o                         
  -7   5   9        371.69        449.29        48.51 o                         
  -6   5   9        761.56        771.11        67.75 o                         
  -5   5   9        164.31        261.74        61.80 o                         
  -4   5   9        259.32        259.42        71.25 o                         
  -3   5   9         44.75        165.01        73.73 o                         
  -2   5   9        166.33        138.88       110.80 o                         
  -1   5   9        786.86        867.18        88.99 o                         
   0   5   9          6.00         16.60        74.72 o                         
   1   5   9        268.78        337.29        76.50 o                         
   2   5   9        446.11        501.27        75.84 o                         
   3   5   9        147.59        -11.54       112.94 o                         
   4   5   9        175.76        286.62        99.26 o                         
   5   5   9        136.97        241.65        84.25 o                         
   6   5   9          0.63         52.78        78.13 o                         
   7   5   9          8.25         14.69        75.86 o                         
   8   5   9        560.93        847.87       101.53 o                         
   9   5   9         25.32        126.88        80.97 o                         
  10   5   9         73.79        126.12        81.16 o                         
  11   5   9        271.43        238.25        85.70 o                         
  12   5   9         70.11        158.98        93.46 o                         
  13   5   9        295.39        181.93        91.12 o                         
  14   5   9         58.34         84.12        85.32 o                         
  15   5   9          3.52         89.49        87.72 o                         
 -26   0  10          0.90          2.90        69.56 o                         
 -25   0  10          2.54        -35.95        65.40 o                         
 -24   0  10       4256.48       4301.52       300.36 o                         
 -23   0  10         20.61         68.49        62.75 o                         
 -22   0  10        497.20        468.42        70.12 o                         
 -21   0  10        823.41        796.60        82.23 o                         
 -20   0  10       2262.04       2276.49       158.06 o                         
 -19   0  10        648.50        667.08        35.94 o                         
 -18   0  10        598.36        529.44        36.21 o                         
 -17   0  10          4.20          4.51        23.36 o                         
 -16   0  10          4.26         16.89        20.09 o                         
 -15   0  10      16311.69      16808.66       495.39 o                         
 -14   0  10       1832.48       1893.21        60.87 o                         
 -13   0  10       1542.22       1554.04        51.20 o                         
 -12   0  10       1549.99       1435.26        43.11 o                         
 -11   0  10       3783.90       3686.02       103.29 o                         
 -10   0  10         12.51         28.04        13.94 o                         
  -9   0  10         60.55         99.49        12.72 o                         
  -8   0  10       1283.10       1279.40        35.98 o                         
  -7   0  10       3120.40       3124.58        80.19 o                         
  -6   0  10      19367.83      18765.89       464.92 o                         
  -5   0  10       1973.84       2197.47        71.39 o                         
  -4   0  10         84.20        118.90        12.57 o                         
  -3   0  10       4523.20       4301.13       108.01 o                         
  -2   0  10        554.59        517.41        24.04 o                         
  -1   0  10        822.13        735.92        27.06 o                         
   0   0  10       2967.95       2965.61        89.18 o                         
   1   0  10       1231.27       1391.12        40.83 o                         
   2   0  10       2919.09       3052.23        82.51 o                         
   3   0  10      11147.72      11433.83       283.90 o                         
   4   0  10       6121.10       6904.90       172.37 o                         
   5   0  10         50.67         48.50        13.20 o                         
   6   0  10       2169.11       2151.97        67.05 o                         
   7   0  10        214.94        249.63        29.61 o                         
   8   0  10       8374.56       8436.75       323.14 o                         
   9   0  10       3978.55       4194.38       163.18 o                         
  10   0  10         14.15         22.19        22.44 o                         
  11   0  10       1301.63       1352.11        59.08 o                         
  12   0  10       9090.69       9472.88       281.37 o                         
  13   0  10       2509.12       2584.42        81.44 o                         
  14   0  10       2842.49       3006.98       120.96 o                         
  15   0  10         11.80         23.15        28.95 o                         
  16   0  10        289.12        339.65        47.01 o                         
  17   0  10       2237.49       2235.78        80.46 o                         
  18   0  10       2189.36       2096.37       140.61 o                         
  19   0  10        162.87         92.13        37.77 o                         
  20   0  10        218.09        215.72        47.55 o                         
  21   0  10       3800.87       3661.52       421.00 o                         
  22   0  10        247.17        272.58        70.94 o                         
  23   0  10        294.40        370.57        94.81 o                         
  24   0  10        686.31        777.32        72.46 o                         
  25   0  10        778.08        779.81       122.66 o                         
  26   0  10       1141.37       1094.71       105.60 o                         
 -26   1  10         98.31        195.11        70.06 o                         
 -25   1  10        322.67        248.45        50.88 o                         
 -24   1  10        106.55        136.38        52.06 o                         
 -23   1  10          5.95          6.01        36.51 o                         
 -22   1  10          7.24         30.48        34.76 o                         
 -21   1  10          0.63        -28.64        28.64 o                         
 -20   1  10       1254.23       1221.83        52.46 o                         
 -19   1  10       1544.85       1493.77        59.71 o                         
 -18   1  10        601.43        565.86        39.09 o                         
 -17   1  10        454.07        420.17        42.14 o                         
 -16   1  10       1365.82       1255.04        59.23 o                         
 -15   1  10         19.40          5.08        17.32 o                         
 -14   1  10         46.72         57.38        15.24 o                         
 -13   1  10        119.91        143.14        15.40 o                         
 -12   1  10          8.86         22.77        12.17 o                         
 -11   1  10         27.81         42.20        11.11 o                         
 -10   1  10       1386.33       1381.61        38.43 o                         
  -9   1  10       3166.79       3238.14        76.57 o                         
  -8   1  10       1020.12       1020.45        25.98 o                         
  -7   1  10        267.14        228.65        10.99 o                         
  -6   1  10        156.10        143.91        10.68 o                         
  -5   1  10        351.87        381.93        13.64 o                         
  -4   1  10       1905.99       1812.47        38.32 o                         
  -3   1  10         42.62         50.04         9.59 o                         
  -2   1  10         25.90         36.35         8.87 o                         
  -1   1  10        750.12        640.97        17.84 o                         
   0   1  10       1311.54       1239.59        28.88 o                         
   1   1  10         70.00         63.26        10.16 o                         
   2   1  10        630.52        625.98        17.66 o                         
   3   1  10        879.27        869.94        21.12 o                         
   4   1  10        246.87        291.04        12.33 o                         
   5   1  10       2699.45       2661.08        68.96 o                         
   6   1  10        350.51        327.85        16.36 o                         
   7   1  10        376.93        433.60        15.62 o                         
   8   1  10       3152.66       2999.59        61.88 o                         
   9   1  10          9.51         25.36        11.72 o                         
  10   1  10         41.39         60.28        14.52 o                         
  11   1  10        436.33        409.54        15.48 o                         
  12   1  10       1434.11       1425.30        32.24 o                         
  13   1  10         29.32         32.79        16.21 o                         
  14   1  10       2847.26       2756.32        82.01 o                         
  15   1  10         69.57        100.83        17.72 o                         
  16   1  10        150.63        176.12        22.28 o                         
  17   1  10        288.66        334.10        34.26 o                         
  18   1  10        580.66        605.58        31.00 o                         
  19   1  10         83.62         85.46        23.12 o                         
  20   1  10         26.10         30.33        33.80 o                         
  21   1  10        118.18         63.72        38.82 o                         
  22   1  10         39.61         95.03        56.50 o                         
  23   1  10        464.57        415.09        42.35 o                         
  24   1  10          1.06         -0.27        41.14 o                         
  25   1  10        183.11        315.62       138.29 o                         
  26   1  10         21.55         64.36        80.94 o                         
 -24   2  10        295.55        397.16        82.55 o                         
 -23   2  10          5.85         15.62        52.80 o                         
 -22   2  10         64.03         94.90        50.23 o                         
 -21   2  10        325.24        223.86        88.44 o                         
 -20   2  10       1773.14       1693.35       103.23 o                         
 -19   2  10        150.55        197.39        46.15 o                         
 -18   2  10         38.16         27.57        42.12 o                         
 -17   2  10        263.33        240.45        44.21 o                         
 -16   2  10        438.05        511.44        56.47 o                         
 -15   2  10         84.91         92.46        24.34 o                         
 -14   2  10         53.31         49.13        22.23 o                         
 -13   2  10        331.54        311.49        21.08 o                         
 -12   2  10        718.10        773.40        29.51 o                         
 -11   2  10       1807.97       1814.12        46.93 o                         
 -10   2  10       1261.48       1289.09        33.29 o                         
  -9   2  10       1135.70       1115.25        27.84 o                         
  -8   2  10        128.46         98.55        10.99 o                         
  -7   2  10       1166.36       1104.94        25.84 o                         
  -6   2  10       2180.58       2197.68        49.42 o                         
  -5   2  10        381.76        407.30        17.78 o                         
  -4   2  10         88.36         97.41        11.77 o                         
  -3   2  10        928.91        934.20        24.48 o                         
  -2   2  10         23.58          3.80         8.59 o                         
  -1   2  10        677.56        649.87        21.76 o                         
   0   2  10       1610.09       1548.68        45.66 o                         
   1   2  10       1760.49       1759.27        42.56 o                         
   2   2  10        935.38        882.78        25.64 o                         
   3   2  10       1651.90       1640.37        38.51 o                         
   4   2  10         94.46         81.11        15.01 o                         
   5   2  10        103.19         92.38        16.90 o                         
   6   2  10        407.80        367.42        19.96 o                         
   7   2  10        494.51        471.99        18.91 o                         
   8   2  10        610.95        628.87        22.57 o                         
   9   2  10         68.32         84.87        14.31 o                         
  10   2  10       2052.68       2028.70        46.49 o                         
  11   2  10        492.94        481.18        35.29 o                         
  12   2  10         12.30         13.04        16.54 o                         
  13   2  10        228.50        213.16        20.02 o                         
  14   2  10         35.44         83.69        19.53 o                         
  15   2  10          0.04         19.82        23.42 o                         
  16   2  10        718.03        743.74        41.76 o                         
  17   2  10        871.70        830.44        45.21 o                         
  18   2  10         59.31        107.64        27.16 o                         
  19   2  10         31.50          5.59        35.05 o                         
  20   2  10        185.20        129.03        44.98 o                         
  21   2  10        173.58        226.41        61.05 o                         
  22   2  10        667.48        410.66        73.40 o                         
  23   2  10         22.63         74.85        64.13 o                         
  24   2  10         13.31        114.39        77.31 o                         
 -21   3  10          0.02        -14.43        55.38 o                         
 -20   3  10        212.92        236.90        54.38 o                         
 -19   3  10         22.31        142.85        55.52 o                         
 -18   3  10        897.02        851.52        68.80 o                         
 -17   3  10        514.75        628.03        59.82 o                         
 -16   3  10         56.24         29.77        45.86 o                         
 -15   3  10        155.64        132.73        60.76 o                         
 -14   3  10        724.25        803.48        49.63 o                         
 -13   3  10         59.74         40.98        34.59 o                         
 -12   3  10        239.79        283.73        40.29 o                         
 -11   3  10       2737.35       2688.26        96.63 o                         
 -10   3  10          3.85         14.61        24.52 o                         
  -9   3  10        280.34        250.31        25.11 o                         
  -8   3  10        788.92        798.66        28.98 o                         
  -7   3  10        333.10        366.18        21.67 o                         
  -6   3  10       1141.96       1148.38        31.76 o                         
  -5   3  10        438.23        434.64        22.69 o                         
  -4   3  10          0.03         -8.24        15.94 o                         
  -3   3  10       1294.38       1253.12        31.33 o                         
  -2   3  10       2908.82       2909.19        63.32 o                         
  -1   3  10         96.06         94.29        14.45 o                         
   0   3  10       1885.29       1838.25        44.32 o                         
   1   3  10       1387.70       1347.78        35.19 o                         
   2   3  10         45.22         66.70        21.73 o                         
   3   3  10       2269.91       2267.02        57.62 o                         
   4   3  10        536.92        441.48        24.78 o                         
   5   3  10        212.95        207.43        17.67 o                         
   6   3  10        346.78        271.23        22.28 o                         
   7   3  10          0.66          7.23        14.95 o                         
   8   3  10        917.57        830.84        25.14 o                         
   9   3  10          5.54         37.98        15.79 o                         
  10   3  10       2835.74       2615.42        75.80 o                         
  11   3  10        521.58        481.75        25.61 o                         
  12   3  10        490.22        421.95        38.52 o                         
  13   3  10        329.69        390.43        41.82 o                         
  14   3  10         88.01        111.33        29.83 o                         
  15   3  10         12.85         10.65        26.68 o                         
  16   3  10        335.36        314.56        27.71 o                         
  17   3  10        265.96        235.26        38.43 o                         
  18   3  10          2.82         25.14        38.85 o                         
  19   3  10        181.20        164.64        60.01 o                         
  20   3  10         59.49        127.35        43.51 o                         
  21   3  10        122.84        118.05        73.72 o                         
  22   3  10        295.23        284.35        76.24 o                         
  23   3  10        363.57        197.32        74.35 o                         
 -18   4  10          0.15        -43.83        82.49 o                         
 -17   4  10          9.04        -39.79        79.14 o                         
 -16   4  10        236.25        356.17        86.14 o                         
 -15   4  10         11.34         20.91        53.93 o                         
 -14   4  10        431.03        454.85        73.94 o                         
 -13   4  10       1223.23       1249.66        70.75 o                         
 -12   4  10         53.05         80.15        33.11 o                         
 -11   4  10        281.49        291.71        34.54 o                         
 -10   4  10        225.43        315.01        32.43 o                         
  -9   4  10         14.38         12.82        28.83 o                         
  -8   4  10        571.18        584.57        39.13 o                         
  -7   4  10        208.59        234.10        37.03 o                         
  -6   4  10          8.69         26.63        34.57 o                         
  -5   4  10        973.12       1006.82        56.25 o                         
  -4   4  10        927.11        919.64        56.05 o                         
  -3   4  10         33.58         10.51        36.21 o                         
  -2   4  10        652.88        511.22        45.24 o                         
  -1   4  10        307.37        405.48        44.07 o                         
   0   4  10        105.92         80.30        39.67 o                         
   1   4  10        506.92        493.67        45.84 o                         
   2   4  10        360.67        399.03        54.47 o                         
   3   4  10          1.71         27.90        35.24 o                         
   4   4  10        312.86        326.05        44.52 o                         
   5   4  10        645.03        704.86        37.07 o                         
   6   4  10        102.22        101.71        26.80 o                         
   7   4  10         62.77         93.58        27.85 o                         
   8   4  10        239.31        218.84        29.61 o                         
   9   4  10         20.42         59.13        28.56 o                         
  10   4  10        454.81        449.83        34.77 o                         
  11   4  10        445.76        364.18        41.08 o                         
  12   4  10          0.15         41.39        39.40 o                         
  13   4  10        320.69        295.27        47.39 o                         
  14   4  10        852.89        934.19       101.52 o                         
  15   4  10        390.96        327.84        46.61 o                         
  16   4  10         91.30        192.03        47.26 o                         
  17   4  10        270.30        294.86        49.79 o                         
  18   4  10        142.68        131.48        99.45 o                         
 -13   5  10        191.68        237.68        95.29 o                         
 -12   5  10         18.63         63.19        96.61 o                         
 -11   5  10         50.92        107.19        48.53 o                         
 -10   5  10         14.94         85.83        48.55 o                         
  -9   5  10         32.89         36.77        46.35 o                         
  -8   5  10         22.31         76.25        45.11 o                         
  -7   5  10        100.52         90.20        53.10 o                         
  -6   5  10         20.97         92.38        53.35 o                         
  -5   5  10         63.21        107.06        53.09 o                         
  -4   5  10         95.77         88.55        51.87 o                         
  -3   5  10          0.33         17.78        86.43 o                         
  -2   5  10        229.34        188.75        55.55 o                         
  -1   5  10          3.91         94.31        54.95 o                         
   0   5  10         82.40         34.10        55.00 o                         
   1   5  10         90.67        145.11        52.96 o                         
   2   5  10        266.11        262.28        53.64 o                         
   3   5  10          3.43         -6.80        50.21 o                         
   4   5  10         10.21         67.41        80.72 o                         
   5   5  10          1.86        -33.80        80.59 o                         
   6   5  10        416.28        547.19        93.39 o                         
   7   5  10         78.87        106.13        83.87 o                         
   8   5  10         97.98        279.81        88.29 o                         
   9   5  10        361.93        464.45        90.94 o                         
  10   5  10        167.75        254.27        86.90 o                         
  11   5  10        136.29        129.21        94.15 o                         
  12   5  10         21.97        -54.67        92.89 o                         
  13   5  10          3.36        198.39        90.62 o                         
  14   5  10          0.15         67.92        89.55 o                         
 -24   1  11        298.13        393.89        70.13 o                         
 -23   1  11        130.09        147.56        38.77 o                         
 -22   1  11        226.83        207.27        38.16 o                         
 -21   1  11        383.47        326.48        34.80 o                         
 -20   1  11         67.60        118.38        29.80 o                         
 -19   1  11          6.67         -9.43        27.88 o                         
 -18   1  11         79.51         90.50        26.90 o                         
 -17   1  11         91.92         27.65        32.11 o                         
 -16   1  11          8.19         29.46        23.18 o                         
 -15   1  11        857.41        839.11        28.36 o                         
 -14   1  11        628.47        702.31        31.29 o                         
 -13   1  11        584.65        602.99        23.00 o                         
 -12   1  11        118.35        119.67        13.02 o                         
 -11   1  11        598.51        598.62        18.38 o                         
 -10   1  11         42.05         71.90        13.29 o                         
  -9   1  11         24.39         33.09        11.35 o                         
  -8   1  11        107.08        103.89        11.86 o                         
  -7   1  11       1292.97       1205.47        30.62 o                         
  -6   1  11       2035.21       2009.49        46.84 o                         
  -5   1  11        894.69        862.28        23.23 o                         
  -4   1  11        426.88        417.16        15.18 o                         
  -3   1  11          0.41         11.60        10.89 o                         
  -2   1  11        843.66        848.62        21.68 o                         
  -1   1  11        657.11        665.57        19.20 o                         
   0   1  11          2.39         14.36        11.02 o                         
   1   1  11        908.11        887.44        26.61 o                         
   2   1  11        737.09        690.81        20.14 o                         
   3   1  11         88.65         77.53        12.15 o                         
   4   1  11        226.01        189.77        13.32 o                         
   5   1  11         18.96         10.26        15.09 o                         
   6   1  11        400.50        389.16        17.96 o                         
   7   1  11        524.65        534.84        20.04 o                         
   8   1  11         26.39         42.62        14.66 o                         
   9   1  11        661.70        638.03        20.14 o                         
  10   1  11        782.26        761.03        21.76 o                         
  11   1  11        306.31        312.15        16.29 o                         
  12   1  11          1.50         14.26        14.17 o                         
  13   1  11        141.52        180.62        16.99 o                         
  14   1  11        110.26         99.67        16.38 o                         
  15   1  11         47.19         40.94        19.74 o                         
  16   1  11       1053.24       1070.32        36.51 o                         
  17   1  11          1.96         63.48        44.75 o                         
  18   1  11        336.86        328.21        33.35 o                         
  19   1  11        209.95        260.41        25.85 o                         
  20   1  11        528.97        560.28        41.84 o                         
  21   1  11        177.03        231.02        52.78 o                         
  22   1  11        166.24        155.84        39.81 o                         
  23   1  11          5.22         49.68        41.15 o                         
  24   1  11          7.30         63.80        42.08 o                         
  25   1  11        325.03        386.09       132.34 o                         
  26   1  11        190.20        176.70        66.23 o                         
 -23   2  11        137.49        248.91        81.85 o                         
 -22   2  11        306.62        296.48       128.43 o                         
 -21   2  11        327.37        540.07        61.45 o                         
 -20   2  11        183.05        268.12        50.91 o                         
 -19   2  11        857.79        813.44        90.24 o                         
 -18   2  11         50.21          6.63        44.43 o                         
 -17   2  11        241.45        281.37        47.81 o                         
 -16   2  11        260.46        298.02        55.68 o                         
 -15   2  11         30.91         -7.11        30.11 o                         
 -14   2  11        150.15        151.41        27.84 o                         
 -13   2  11         30.64         39.39        23.41 o                         
 -12   2  11        423.53        439.08        24.65 o                         
 -11   2  11        637.37        686.61        24.27 o                         
 -10   2  11        782.65        791.86        34.31 o                         
  -9   2  11       1142.08       1159.19        30.75 o                         
  -8   2  11          4.44         -6.68        11.67 o                         
  -7   2  11       2519.88       2395.28        52.63 o                         
  -6   2  11        238.67        222.68        13.17 o                         
  -5   2  11        144.97        153.91        12.54 o                         
  -4   2  11        149.91        139.93        11.26 o                         
  -3   2  11       1387.58       1402.05        35.08 o                         
  -2   2  11         84.22         48.14        13.28 o                         
  -1   2  11       3989.49       3738.57        87.40 o                         
   0   2  11        399.80        397.77        16.83 o                         
   1   2  11        105.64         80.20        12.49 o                         
   2   2  11       1227.88       1150.54        45.72 o                         
   3   2  11         14.67         22.47        14.25 o                         
   4   2  11        608.85        563.65        20.84 o                         
   5   2  11        523.92        466.30        18.88 o                         
   6   2  11        893.35        857.48        25.99 o                         
   7   2  11         13.64         46.92        14.49 o                         
   8   2  11       1322.38       1271.91        32.07 o                         
   9   2  11        447.69        415.90        18.67 o                         
  10   2  11        760.95        696.48        29.00 o                         
  11   2  11        523.52        474.83        22.01 o                         
  12   2  11        503.69        515.98        22.49 o                         
  13   2  11        822.36        812.77        34.14 o                         
  14   2  11        112.14        121.89        21.61 o                         
  15   2  11       1020.53       1054.00        34.87 o                         
  16   2  11        202.00        219.86        25.84 o                         
  17   2  11        730.54        743.63        43.92 o                         
  18   2  11        616.69        601.95        66.05 o                         
  19   2  11         25.92          7.17        39.19 o                         
  20   2  11          1.51        109.65        44.24 o                         
  21   2  11          7.65         35.59        41.60 o                         
  22   2  11         63.19         76.85        57.67 o                         
  23   2  11        136.31        125.49        75.74 o                         
  24   2  11        878.29        440.87        78.58 o                         
 -20   3  11         50.44         41.75        76.81 o                         
 -19   3  11        559.60        628.03        90.24 o                         
 -18   3  11          0.20        -18.22        78.76 o                         
 -17   3  11         85.45        100.90        71.39 o                         
 -16   3  11         51.64        133.00        68.23 o                         
 -15   3  11          0.93        -17.06        46.95 o                         
 -14   3  11        486.94        498.27        55.58 o                         
 -13   3  11        275.39        288.80        41.78 o                         
 -12   3  11        865.58        873.77        47.55 o                         
 -11   3  11          0.22         -6.53        28.99 o                         
 -10   3  11         11.84         36.01        27.95 o                         
  -9   3  11        437.73        442.33        29.77 o                         
  -8   3  11         48.45         60.87        24.14 o                         
  -7   3  11        830.32        870.39        31.34 o                         
  -6   3  11        257.65        294.83        25.56 o                         
  -5   3  11        329.11        365.84        23.05 o                         
  -4   3  11        329.31        328.72        19.97 o                         
  -3   3  11       1273.27       1273.19        37.07 o                         
  -2   3  11        131.88        137.55        19.62 o                         
  -1   3  11        298.75        325.66        17.69 o                         
   0   3  11       3920.63       3810.67        86.28 o                         
   1   3  11         46.25         33.42        18.01 o                         
   2   3  11       1504.93       1522.57        42.29 o                         
   3   3  11       1221.88       1191.71        35.61 o                         
   4   3  11        683.86        549.87        36.64 o                         
   5   3  11         28.05         24.03        15.16 o                         
   6   3  11        566.10        458.20        19.97 o                         
   7   3  11         86.70        123.73        16.45 o                         
   8   3  11         67.26         74.40        17.00 o                         
   9   3  11        201.34        247.12        20.04 o                         
  10   3  11         19.58         18.75        21.76 o                         
  11   3  11        342.24        326.32        24.35 o                         
  12   3  11        788.47        726.93        34.67 o                         
  13   3  11        392.98        344.34        27.85 o                         
  14   3  11        409.29        363.73        29.65 o                         
  15   3  11        114.94         82.30        32.12 o                         
  16   3  11        496.14        430.61        37.48 o                         
  17   3  11         29.44         97.68        39.13 o                         
  18   3  11         54.41        129.39        36.04 o                         
  19   3  11         64.49         60.70        37.68 o                         
  20   3  11        724.48        389.91        75.11 o                         
 -17   4  11         90.96         44.52        84.38 o                         
 -16   4  11          4.53        104.12        80.72 o                         
 -15   4  11       1122.94       1091.77        68.35 o                         
 -14   4  11          5.46         28.25        43.84 o                         
 -13   4  11        366.11        272.96        57.50 o                         
 -12   4  11         34.20         78.77        38.52 o                         
 -11   4  11         93.58         90.36        35.15 o                         
 -10   4  11        200.36        199.22        35.16 o                         
  -9   4  11        150.10        104.92        33.80 o                         
  -8   4  11        214.75        225.92        36.43 o                         
  -7   4  11         56.67         46.35        37.26 o                         
  -6   4  11        827.02        895.06        54.22 o                         
  -5   4  11          9.09         61.50        45.30 o                         
  -4   4  11         61.99         73.88        35.01 o                         
  -3   4  11        144.06        177.08        43.58 o                         
  -2   4  11        202.07        112.56        40.91 o                         
  -1   4  11         32.70         27.38        35.54 o                         
   0   4  11        113.05        145.42        36.95 o                         
   1   4  11        361.46        329.54        39.73 o                         
   2   4  11        122.39        119.54        35.52 o                         
   3   4  11        309.35        349.71        40.84 o                         
   4   4  11        161.11        154.31        43.79 o                         
   5   4  11        100.70        112.79        43.04 o                         
   6   4  11          7.98         49.78        26.06 o                         
   7   4  11         23.46         38.95        31.18 o                         
   8   4  11        156.04        162.84        30.77 o                         
   9   4  11        112.43        143.93        30.80 o                         
  10   4  11        219.45        166.96        32.68 o                         
  11   4  11          0.45        -33.19        39.41 o                         
  12   4  11        644.55        667.04        54.24 o                         
  13   4  11        480.37        490.97        48.95 o                         
  14   4  11         28.28        115.18        43.54 o                         
  15   4  11          3.13         62.82        45.07 o                         
  16   4  11         84.37         33.42        46.14 o                         
  17   4  11        235.24        185.65       101.66 o                         
 -12   5  11        143.33        124.86        94.40 o                         
 -11   5  11        274.10        275.33       101.85 o                         
 -10   5  11         55.86        149.91        49.92 o                         
  -9   5  11          1.01         47.09        58.72 o                         
  -8   5  11        312.52        440.96        66.75 o                         
  -7   5  11          8.97         -0.01        55.47 o                         
  -6   5  11        201.15        324.77        63.79 o                         
  -5   5  11        187.80        188.12        52.62 o                         
  -4   5  11        219.51        231.38        55.17 o                         
  -3   5  11         15.20         24.28        51.77 o                         
  -2   5  11        184.51        259.21        54.22 o                         
  -1   5  11          8.18        -34.63        51.75 o                         
   0   5  11        105.46         99.37        52.33 o                         
   1   5  11        174.70        123.14        52.07 o                         
   2   5  11         44.43         93.10        54.17 o                         
   3   5  11         46.81         97.82        54.20 o                         
   4   5  11          1.69         80.47        82.74 o                         
   5   5  11        110.40         77.76        84.57 o                         
   6   5  11         14.85         84.94        89.61 o                         
   7   5  11       1247.47       1351.36       134.95 o                         
   8   5  11          0.42        -13.18        84.63 o                         
   9   5  11         36.87        166.48        87.15 o                         
  10   5  11         99.71         84.94        97.94 o                         
  11   5  11         30.77         79.90        93.39 o                         
  12   5  11        109.81         98.31        89.17 o                         
 -25   0  12         33.02          8.58        69.05 o                         
 -24   0  12       1260.79       1233.93       114.21 o                         
 -23   0  12       1240.49       1168.67       107.65 o                         
 -22   0  12        182.41        142.77        62.94 o                         
 -21   0  12        134.81        142.39        60.35 o                         
 -20   0  12        820.45        832.82        60.55 o                         
 -19   0  12        209.36        232.42        29.57 o                         
 -18   0  12       1207.91       1146.93        49.19 o                         
 -17   0  12         45.65         41.54        26.87 o                         
 -16   0  12        765.93        819.39        45.16 o                         
 -15   0  12       2538.90       2501.81        87.70 o                         
 -14   0  12       3883.78       3901.46       133.01 o                         
 -13   0  12       4223.45       3903.28       133.05 o                         
 -12   0  12        175.35        204.57        22.85 o                         
 -11   0  12        425.90        428.14        22.85 o                         
 -10   0  12         28.55         26.17        17.18 o                         
  -9   0  12       1702.45       1625.44        53.41 o                         
  -8   0  12         70.67         80.05        20.37 o                         
  -7   0  12        147.88        190.31        19.11 o                         
  -6   0  12        676.35        636.51        38.59 o                         
  -5   0  12       2162.94       1960.89        61.57 o                         
  -4   0  12       4348.14       4442.41       121.63 o                         
  -3   0  12        307.95        342.36        17.90 o                         
  -2   0  12          5.53         11.59        15.84 o                         
  -1   0  12       1953.47       2019.70        57.58 o                         
   0   0  12      12236.83      11786.47       347.29 o                         
   1   0  12         84.04        109.63        15.99 o                         
   2   0  12       2489.94       2587.00        72.27 o                         
   3   0  12       5713.58       5879.33       158.87 o                         
   4   0  12       1294.73       1360.39        41.01 o                         
   5   0  12         73.57         68.20        18.66 o                         
   6   0  12       2903.36       3503.93       118.85 o                         
   7   0  12        306.88        318.97        27.68 o                         
   8   0  12        245.29        233.88        33.04 o                         
   9   0  12       6186.10       6428.73       248.43 o                         
  10   0  12        423.84        431.73        31.38 o                         
  11   0  12       1397.03       1544.47        67.67 o                         
  12   0  12       4067.80       4169.98       163.88 o                         
  13   0  12          0.24         21.71        21.83 o                         
  14   0  12        115.13        169.44        24.46 o                         
  15   0  12       3337.34       3547.69       123.46 o                         
  16   0  12       2968.82       3042.33        95.33 o                         
  17   0  12         15.26         25.52        44.00 o                         
  18   0  12       1235.71       1232.38        79.16 o                         
  19   0  12       1112.94       1117.43        80.69 o                         
  20   0  12        426.74        394.12        55.85 o                         
  21   0  12        166.29        116.83        95.44 o                         
  22   0  12        151.38        201.46        56.61 o                         
  23   0  12        286.46        262.07        60.59 o                         
  24   0  12         99.01         54.51        61.61 o                         
 -24   1  12        289.80        298.85        80.21 o                         
 -23   1  12        662.53        621.59        66.43 o                         
 -22   1  12        176.87        206.44        34.74 o                         
 -21   1  12         25.90         30.52        30.35 o                         
 -20   1  12        981.32       1019.21        44.15 o                         
 -19   1  12        335.34        344.04        29.58 o                         
 -18   1  12          0.03         22.58        25.10 o                         
 -17   1  12        457.47        513.03        30.53 o                         
 -16   1  12        294.50        315.89        26.74 o                         
 -15   1  12       1135.26       1207.89        42.98 o                         
 -14   1  12        338.64        367.58        24.45 o                         
 -13   1  12          9.55         60.08        20.52 o                         
 -12   1  12        187.46        259.77        29.88 o                         
 -11   1  12       1303.81       1288.54        32.74 o                         
 -10   1  12        258.49        234.57        13.22 o                         
  -9   1  12        501.99        472.74        16.14 o                         
  -8   1  12        556.10        536.21        18.37 o                         
  -7   1  12        489.55        425.29        18.55 o                         
  -6   1  12       2550.33       2435.09        57.78 o                         
  -5   1  12       1013.62       1005.78        28.01 o                         
  -4   1  12        336.23        315.61        13.57 o                         
  -3   1  12          2.40         -5.38        10.77 o                         
  -2   1  12       7425.07       7105.66       148.40 o                         
  -1   1  12        733.94        701.35        19.64 o                         
   0   1  12         47.94         51.01        12.07 o                         
   1   1  12        385.40        381.99        17.31 o                         
   2   1  12       1342.89       1318.69        33.10 o                         
   3   1  12       1290.52       1185.94        32.27 o                         
   4   1  12       1164.40       1118.62        29.56 o                         
   5   1  12         74.00         76.86        13.91 o                         
   6   1  12        397.89        416.73        21.76 o                         
   7   1  12       3778.37       3680.05        88.80 o                         
   8   1  12       3005.30       2975.88        68.87 o                         
   9   1  12          3.82         -3.10        14.60 o                         
  10   1  12          1.95         -5.77        14.30 o                         
  11   1  12         44.89         42.33        14.86 o                         
  12   1  12       2876.24       2863.67        63.56 o                         
  13   1  12       2610.32       2581.79        61.65 o                         
  14   1  12         29.05         36.55        19.39 o                         
  15   1  12         48.22         76.94        20.11 o                         
  16   1  12       1389.86       1418.18        53.00 o                         
  17   1  12        561.27        647.64        34.33 o                         
  18   1  12         44.97         79.10        46.45 o                         
  19   1  12         90.02        146.86        29.13 o                         
  20   1  12          7.28         15.36        44.74 o                         
  21   1  12       1822.42       1829.37       149.29 o                         
  22   1  12       1163.28       1212.17        60.08 o                         
  23   1  12         29.38         95.35        44.71 o                         
  24   1  12         20.47         95.54        71.05 o                         
  25   1  12       1272.16       1536.40       213.56 o                         
 -23   2  12          7.95         90.05        77.57 o                         
 -22   2  12         45.57         45.56        44.28 o                         
 -21   2  12         34.73          5.07        42.38 o                         
 -20   2  12          0.07         28.85        44.41 o                         
 -19   2  12        257.03        223.80        41.97 o                         
 -18   2  12          7.38        -28.27        38.52 o                         
 -17   2  12          3.26         33.77        37.31 o                         
 -16   2  12          8.18         23.97        35.83 o                         
 -15   2  12          1.52         -8.50        34.45 o                         
 -14   2  12        765.21        778.46        45.84 o                         
 -13   2  12        156.28        146.10        27.81 o                         
 -12   2  12         22.30          1.34        23.96 o                         
 -11   2  12        380.20        381.41        37.81 o                         
 -10   2  12         18.43         24.47        15.79 o                         
  -9   2  12         32.73         30.76        15.70 o                         
  -8   2  12         39.02         46.24        14.71 o                         
  -7   2  12          3.54         24.28        15.49 o                         
  -6   2  12          3.61          0.39        14.33 o                         
  -5   2  12       1667.61       1691.68        41.19 o                         
  -4   2  12          3.51          5.96        12.09 o                         
  -3   2  12       1286.87       1294.30        34.83 o                         
  -2   2  12         10.98         12.01        11.45 o                         
  -1   2  12       1371.08       1244.02        39.32 o                         
   0   2  12        399.04        371.83        15.98 o                         
   1   2  12        308.65        288.50        15.33 o                         
   2   2  12        358.67        343.04        21.06 o                         
   3   2  12          1.11         15.68        11.89 o                         
   4   2  12         57.14         53.39        13.67 o                         
   5   2  12         17.52         22.95        20.61 o                         
   6   2  12        564.78        524.94        21.69 o                         
   7   2  12        119.64        133.07        15.84 o                         
   8   2  12        699.41        678.85        22.25 o                         
   9   2  12        472.75        486.25        19.75 o                         
  10   2  12        160.75        173.98        18.51 o                         
  11   2  12         48.92         55.74        18.39 o                         
  12   2  12          7.01         46.15        19.09 o                         
  13   2  12        148.63        175.21        21.43 o                         
  14   2  12        458.10        456.95        25.51 o                         
  15   2  12          4.32         25.24        22.88 o                         
  16   2  12        288.84        248.66        33.83 o                         
  17   2  12         61.76         93.58        42.44 o                         
  18   2  12         20.16          6.37        46.40 o                         
  19   2  12          0.89         75.02        48.78 o                         
  20   2  12         29.81         37.67        38.94 o                         
  21   2  12          0.08         -0.03        57.62 o                         
  22   2  12        190.70        277.90       134.51 o                         
  23   2  12        169.64         90.12        73.34 o                         
 -19   3  12        249.88        365.03        60.95 o                         
 -18   3  12        815.51        723.36        68.20 o                         
 -17   3  12         94.65        137.99        60.18 o                         
 -16   3  12        480.97        616.92        86.62 o                         
 -15   3  12        405.91        441.97        55.65 o                         
 -14   3  12         18.38         26.21        37.37 o                         
 -13   3  12        954.35       1010.82        57.02 o                         
 -12   3  12        219.32        254.57        31.92 o                         
 -11   3  12        312.61        331.07        34.67 o                         
 -10   3  12        581.82        723.71        42.92 o                         
  -9   3  12       2455.57       2548.86        83.51 o                         
  -8   3  12          0.84         28.22        29.47 o                         
  -7   3  12        710.07        803.84        36.83 o                         
  -6   3  12        686.40        704.08        33.28 o                         
  -5   3  12          6.00         32.99        24.34 o                         
  -4   3  12       1295.93       1305.94        41.98 o                         
  -3   3  12         54.54         23.72        22.38 o                         
  -2   3  12        494.24        514.39        21.68 o                         
  -1   3  12       3212.42       3173.78        77.49 o                         
   0   3  12       6049.28       5903.53       139.78 o                         
   1   3  12       1165.73       1116.38        34.58 o                         
   2   3  12         23.93         -1.65        19.26 o                         
   3   3  12       1297.44       1315.97        38.63 o                         
   4   3  12         99.97         88.81        21.06 o                         
   5   3  12       1087.00       1050.18        45.70 o                         
   6   3  12       1123.89       1159.77        34.04 o                         
   7   3  12        794.09        718.26        32.23 o                         
   8   3  12       1350.42       1226.37        59.93 o                         
   9   3  12        951.17        787.67        50.93 o                         
  10   3  12          5.66         50.58        23.18 o                         
  11   3  12        676.71        659.80        41.97 o                         
  12   3  12       1594.83       1446.10        66.54 o                         
  13   3  12          0.39         11.92        24.69 o                         
  14   3  12        878.74        788.32        62.44 o                         
  15   3  12       1331.80       1237.00        65.05 o                         
  16   3  12        256.02        247.76        36.02 o                         
  17   3  12        854.38        791.20        57.57 o                         
  18   3  12         41.99         -8.18        48.82 o                         
  19   3  12          9.45         23.27        48.75 o                         
 -16   4  12        365.05        469.75        92.95 o                         
 -15   4  12          0.02         57.20        82.23 o                         
 -14   4  12          0.20         25.66        44.44 o                         
 -13   4  12        540.90        576.53        51.23 o                         
 -12   4  12         43.05         39.52        42.99 o                         
 -11   4  12         45.99         57.64        41.34 o                         
 -10   4  12        557.38        541.24        66.14 o                         
  -9   4  12          2.19        -33.64        40.14 o                         
  -8   4  12         27.38         22.97        39.51 o                         
  -7   4  12        678.97        733.16        51.49 o                         
  -6   4  12          2.03         -8.70        37.95 o                         
  -5   4  12          7.81         52.39        37.08 o                         
  -4   4  12        410.52        424.28        42.66 o                         
  -3   4  12         85.08         85.65        50.02 o                         
  -2   4  12         22.60         24.56        37.01 o                         
  -1   4  12        113.02         30.81        37.23 o                         
   0   4  12        248.99        315.13        40.40 o                         
   1   4  12         76.80          7.16        36.95 o                         
   2   4  12        401.44        495.91        46.36 o                         
   3   4  12        173.21        146.71        45.96 o                         
   4   4  12          0.02         38.42        45.56 o                         
   5   4  12         20.63        -13.28        39.66 o                         
   6   4  12          0.01         15.83        39.53 o                         
   7   4  12         89.17        122.91        28.70 o                         
   8   4  12        130.23        166.53        29.39 o                         
   9   4  12        334.07        242.89        35.52 o                         
  10   4  12         23.07         85.16        37.71 o                         
  11   4  12        125.39        185.32        44.70 o                         
  12   4  12         12.22         55.70        41.37 o                         
  13   4  12         10.35         79.73        54.50 o                         
  14   4  12         46.21         90.85        44.41 o                         
  15   4  12          1.96         16.29        46.82 o                         
  16   4  12          2.60         81.22        94.91 o                         
 -10   5  12        189.35        153.93       100.58 o                         
  -9   5  12        577.72        436.25        70.25 o                         
  -8   5  12          3.21         -6.65        59.39 o                         
  -7   5  12          0.15         92.40        57.56 o                         
  -6   5  12         10.08        -22.01       103.14 o                         
  -5   5  12        130.75        124.27        56.34 o                         
  -4   5  12         25.69          9.12        56.25 o                         
  -3   5  12         92.37        130.99        57.79 o                         
  -2   5  12         41.15         23.11        81.76 o                         
  -1   5  12         18.70         50.04        55.10 o                         
   0   5  12        131.47        176.65        56.98 o                         
   1   5  12        273.59        412.06        59.83 o                         
   2   5  12          8.06        -40.33        55.41 o                         
   3   5  12         34.26         78.80        57.55 o                         
   4   5  12          7.51         87.78        87.47 o                         
   5   5  12        203.14        442.19        96.93 o                         
   6   5  12        207.48        239.45        90.81 o                         
   7   5  12        116.79        326.66        95.73 o                         
   8   5  12         30.67         10.41        97.30 o                         
   9   5  12         49.68        226.90       103.55 o                         
  10   5  12        358.93        488.29       102.16 o                         
  11   5  12         12.49         87.47        92.26 o                         
 -23   1  13          5.78        -36.58        42.01 o                         
 -22   1  13         20.01         38.09        40.93 o                         
 -21   1  13          0.77         40.70        34.59 o                         
 -20   1  13          8.66         32.15        29.67 o                         
 -19   1  13        132.70        116.35        27.85 o                         
 -18   1  13          4.96         -3.09        26.18 o                         
 -17   1  13       1142.37       1133.92        44.97 o                         
 -16   1  13         19.02         46.70        24.28 o                         
 -15   1  13       1969.56       2091.55        63.72 o                         
 -14   1  13         85.60         91.17        18.44 o                         
 -13   1  13       1178.69       1225.08        50.21 o                         
 -12   1  13          4.94         15.02        18.33 o                         
 -11   1  13        539.11        548.34        22.80 o                         
 -10   1  13        261.24        275.68        16.96 o                         
  -9   1  13          8.05          7.24        13.45 o                         
  -8   1  13        617.89        603.94        20.09 o                         
  -7   1  13         28.08         43.88        12.95 o                         
  -6   1  13        562.30        548.93        18.73 o                         
  -5   1  13        635.97        652.10        21.14 o                         
  -4   1  13        548.20        571.33        19.80 o                         
  -3   1  13        214.37        240.73        15.54 o                         
  -2   1  13        309.56        278.67        16.26 o                         
  -1   1  13        208.44        212.57        16.65 o                         
   0   1  13         33.77         30.16        14.84 o                         
   1   1  13        683.45        634.10        23.31 o                         
   2   1  13          1.56          9.24        14.12 o                         
   3   1  13        953.10        861.89        25.35 o                         
   4   1  13        213.07        213.27        14.71 o                         
   5   1  13         79.05         71.84        13.84 o                         
   6   1  13        350.20        338.67        20.40 o                         
   7   1  13       1069.55       1020.32        30.48 o                         
   8   1  13        251.61        194.67        16.20 o                         
   9   1  13        241.78        232.11        16.17 o                         
  10   1  13       1927.14       1875.58        43.62 o                         
  11   1  13        122.01        111.58        15.24 o                         
  12   1  13       1568.01       1547.24        38.20 o                         
  13   1  13          0.76         35.26        18.37 o                         
  14   1  13          8.07         15.89        19.34 o                         
  15   1  13        458.18        475.46        22.74 o                         
  16   1  13        216.81        272.20        22.38 o                         
  17   1  13         11.89         46.02        35.12 o                         
  18   1  13        509.87        567.56        47.99 o                         
  19   1  13        125.26        126.93        37.69 o                         
  20   1  13          0.86         21.46        48.66 o                         
  21   1  13        228.11        356.73        67.97 o                         
  22   1  13         19.34        101.21        42.71 o                         
  23   1  13          0.19        -68.01        68.01 o                         
  24   1  13          8.82         87.35        63.03 o                         
 -22   2  13          1.69         35.12        60.95 o                         
 -21   2  13        263.45        380.58        66.93 o                         
 -20   2  13        203.71        238.91        44.23 o                         
 -19   2  13       2327.90       2334.42       104.62 o                         
 -18   2  13         26.53         13.86        39.65 o                         
 -17   2  13        138.68        179.54        40.09 o                         
 -16   2  13        107.42        125.95        36.75 o                         
 -15   2  13          0.07         29.98        35.18 o                         
 -14   2  13         26.30         53.59        31.74 o                         
 -13   2  13       1478.54       1403.11        52.32 o                         
 -12   2  13        624.21        638.37        34.89 o                         
 -11   2  13        804.62        765.54        36.54 o                         
 -10   2  13         26.63         55.29        21.91 o                         
  -9   2  13        934.62        926.03        31.59 o                         
  -8   2  13         19.49         45.73        15.70 o                         
  -7   2  13        173.50        172.76        14.73 o                         
  -6   2  13       2596.59       2606.89        60.78 o                         
  -5   2  13         44.04         77.07        12.92 o                         
  -4   2  13       1120.67       1104.04        30.68 o                         
  -3   2  13       3092.31       3051.48        73.29 o                         
  -2   2  13        510.32        462.65        20.58 o                         
  -1   2  13         40.38         31.38        15.13 o                         
   0   2  13       2222.54       2293.32        61.21 o                         
   1   2  13        363.74        348.68        20.33 o                         
   2   2  13        349.16        341.08        23.05 o                         
   3   2  13       1431.79       1351.79        35.15 o                         
   4   2  13         59.02         63.08        14.15 o                         
   5   2  13        859.51        834.29        27.52 o                         
   6   2  13       2011.33       1806.24        47.26 o                         
   7   2  13       1142.79       1102.45        31.38 o                         
   8   2  13       1448.33       1420.17        35.76 o                         
   9   2  13       1104.34       1029.13        31.14 o                         
  10   2  13       1192.30       1091.41        32.60 o                         
  11   2  13         25.36         47.52        19.77 o                         
  12   2  13        882.90        790.30        35.44 o                         
  13   2  13          5.36          6.03        26.21 o                         
  14   2  13        570.33        617.29        36.13 o                         
  15   2  13        343.77        304.76        31.39 o                         
  16   2  13       1170.96       1069.45        64.85 o                         
  17   2  13         42.08         41.53        32.11 o                         
  18   2  13         10.55        -41.52        41.52 o                         
  19   2  13        266.72        273.75        35.87 o                         
  20   2  13         14.61         89.38        41.24 o                         
  21   2  13        920.68       1059.94        82.62 o                         
  23   2  13        281.80        218.51        73.91 o                         
 -18   3  13          7.26         37.78        53.04 o                         
 -17   3  13         14.66         78.02        53.60 o                         
 -16   3  13        269.57        345.38        60.92 o                         
 -15   3  13        691.04        798.46        67.62 o                         
 -14   3  13         12.68          6.54        37.83 o                         
 -13   3  13        360.75        424.79        61.17 o                         
 -12   3  13         32.32         77.85        29.88 o                         
 -11   3  13         95.80        129.66        30.62 o                         
 -10   3  13        183.09        212.76        34.25 o                         
  -9   3  13          1.46         74.21        35.98 o                         
  -8   3  13        408.63        459.88        36.96 o                         
  -7   3  13        159.89        146.24        27.15 o                         
  -6   3  13       1858.93       2007.22        86.55 o                         
  -5   3  13         54.85         62.80        27.00 o                         
  -4   3  13        117.53         95.30        26.61 o                         
  -3   3  13       1076.06       1127.50        42.86 o                         
  -2   3  13        512.29        566.26        31.60 o                         
  -1   3  13         53.21         67.22        19.48 o                         
   0   3  13         12.37         26.65        28.66 o                         
   1   3  13        148.51        133.26        26.40 o                         
   2   3  13        951.87        862.65        38.13 o                         
   3   3  13        745.56        759.31        43.42 o                         
   4   3  13         15.78         17.67        24.89 o                         
   5   3  13         12.18         53.33        25.53 o                         
   6   3  13          8.23         23.48        26.71 o                         
   7   3  13         44.65         20.57        28.39 o                         
   8   3  13        288.91        265.31        29.18 o                         
   9   3  13         80.39         71.11        29.18 o                         
  10   3  13         47.94         83.98        28.21 o                         
  11   3  13         37.64         54.31        28.45 o                         
  12   3  13        228.77        298.12        32.28 o                         
  13   3  13        175.73        175.85        31.66 o                         
  14   3  13          9.88         51.63        34.08 o                         
  15   3  13         44.10        100.11        46.41 o                         
  16   3  13          0.31          3.73        37.16 o                         
  17   3  13        310.32        311.01        48.55 o                         
  18   3  13        184.88        181.13        50.44 o                         
 -14   4  13         72.24         74.16        47.25 o                         
 -13   4  13        126.25        216.00        46.40 o                         
 -12   4  13          1.23         45.15        37.80 o                         
 -11   4  13          0.14          5.24        45.70 o                         
 -10   4  13         56.77         65.86        51.87 o                         
  -9   4  13          4.02         38.52        44.61 o                         
  -8   4  13         33.28         37.40        41.37 o                         
  -7   4  13        666.62        658.55        51.48 o                         
  -6   4  13         65.39         11.30        59.58 o                         
  -5   4  13         28.66         35.43        40.02 o                         
  -4   4  13          6.23        -21.40        43.30 o                         
  -3   4  13          5.48         43.50        40.27 o                         
  -2   4  13        213.83        182.83        58.15 o                         
  -1   4  13         36.40         57.15        39.93 o                         
   0   4  13        420.27        387.13        44.86 o                         
   1   4  13         15.68         15.85        40.43 o                         
   2   4  13        675.79        713.49        58.79 o                         
   3   4  13          3.08         74.67        57.95 o                         
   4   4  13        418.73        423.29        53.78 o                         
   5   4  13         96.65        161.52        42.69 o                         
   6   4  13          1.40         37.84        53.49 o                         
   7   4  13        606.34        575.54        41.90 o                         
   8   4  13        229.33        255.75        35.80 o                         
   9   4  13        501.14        517.44        41.39 o                         
  10   4  13          1.77         28.94        46.34 o                         
  11   4  13        616.30        643.48        51.26 o                         
  12   4  13          4.01         38.27        43.30 o                         
  13   4  13        165.15        214.29        46.51 o                         
  14   4  13         45.18         71.42        46.87 o                         
  15   4  13         21.57         56.67        58.23 o                         
  -8   5  13         91.27         70.03        68.68 o                         
  -7   5  13         81.38        101.62        65.68 o                         
  -6   5  13          5.74         45.74        59.94 o                         
  -5   5  13        237.79        293.17        62.33 o                         
  -4   5  13          1.78         37.24        58.33 o                         
  -3   5  13         28.23        -30.43        57.70 o                         
  -2   5  13        634.67        855.29       139.59 o                         
  -1   5  13        266.01        330.11        61.50 o                         
   0   5  13         16.13         -6.91        56.00 o                         
   1   5  13         86.40        109.75        58.13 o                         
   2   5  13          0.25         11.87        57.93 o                         
   3   5  13         11.81        -49.55        58.56 o                         
   4   5  13        194.17        222.17        92.51 o                         
   5   5  13         21.41         32.04        92.01 o                         
   6   5  13          0.13         14.32       100.77 o                         
   7   5  13        487.16        968.07       130.29 o                         
   8   5  13         63.48        247.20       106.01 o                         
 -24   0  14        215.63        199.40        73.09 o                         
 -23   0  14        200.22        163.52        68.30 o                         
 -22   0  14        785.92        780.64        90.56 o                         
 -21   0  14       2353.74       2188.19       165.73 o                         
 -20   0  14        325.64        331.31        83.97 o                         
 -19   0  14        876.78        966.63        68.30 o                         
 -18   0  14        779.90        661.15        45.71 o                         
 -17   0  14        711.34        707.78        45.85 o                         
 -16   0  14        327.21        389.23        41.76 o                         
 -15   0  14       1019.18       1049.38        55.42 o                         
 -14   0  14        152.63        140.01        27.17 o                         
 -13   0  14       2831.20       2757.65        97.09 o                         
 -12   0  14        884.30        838.65        38.92 o                         
 -11   0  14          2.93          9.62        23.27 o                         
 -10   0  14       1953.45       1830.96        60.08 o                         
  -9   0  14        132.19        158.47        20.85 o                         
  -8   0  14        176.78        162.05        20.49 o                         
  -7   0  14       4096.67       3707.47       122.81 o                         
  -6   0  14       5920.75       5801.71       193.77 o                         
  -5   0  14       1356.53       1301.87        49.93 o                         
  -4   0  14       5263.74       4969.46       149.31 o                         
  -3   0  14       1625.82       1365.56        47.01 o                         
  -2   0  14        486.43        394.11        39.24 o                         
  -1   0  14       4857.35       4733.77       142.41 o                         
   0   0  14       1429.66       1514.64        51.76 o                         
   1   0  14         64.13        115.40        33.11 o                         
   2   0  14       7947.64       7441.29       246.77 o                         
   3   0  14        426.36        365.86        23.64 o                         
   4   0  14        961.08        945.57        39.07 o                         
   5   0  14        701.45        666.84        46.47 o                         
   6   0  14       1248.72       1332.85        51.88 o                         
   7   0  14       1035.83       1040.69        50.78 o                         
   8   0  14        841.59        778.98        37.77 o                         
   9   0  14        113.78        138.31        25.00 o                         
  10   0  14         36.95         95.60        28.97 o                         
  11   0  14       6725.94       7110.92       275.36 o                         
  12   0  14        186.73        200.23        31.76 o                         
  13   0  14       1237.75       1263.08        48.19 o                         
  14   0  14       1879.75       2120.70        71.49 o                         
  15   0  14        263.64        299.09        33.73 o                         
  16   0  14        276.10        276.23        37.07 o                         
  17   0  14       2062.17       2150.14       134.70 o                         
  18   0  14        344.09        314.71        63.66 o                         
  19   0  14          6.21         48.98        58.68 o                         
  20   0  14       1005.33       1027.28        81.89 o                         
  21   0  14        825.11        710.10        89.04 o                         
  22   0  14        393.38        455.82        66.12 o                         
  23   0  14        878.83       1122.06       133.75 o                         
 -22   1  14          0.94         16.65        41.62 o                         
 -21   1  14        877.54        857.11        48.91 o                         
 -20   1  14         39.76         59.78        35.60 o                         
 -19   1  14       1221.73       1277.43        59.04 o                         
 -18   1  14         11.22         56.23        34.46 o                         
 -17   1  14         70.72        138.17        26.88 o                         
 -16   1  14         74.51         69.20        36.62 o                         
 -15   1  14        248.76        317.31        30.45 o                         
 -14   1  14        755.54        750.16        36.29 o                         
 -13   1  14         66.32         71.22        20.25 o                         
 -12   1  14       2208.98       2184.12        67.44 o                         
 -11   1  14        330.34        393.86        21.77 o                         
 -10   1  14       2055.08       2042.91        52.12 o                         
  -9   1  14        546.21        553.26        21.92 o                         
  -8   1  14       1361.75       1333.87        34.31 o                         
  -7   1  14        621.68        596.34        20.31 o                         
  -6   1  14        451.57        449.01        17.94 o                         
  -5   1  14        763.05        769.55        23.13 o                         
  -4   1  14        178.59        188.85        14.97 o                         
  -3   1  14        657.78        609.52        20.38 o                         
  -2   1  14         43.55         34.26        13.24 o                         
  -1   1  14        810.23        762.42        21.91 o                         
   0   1  14         14.89         22.71        13.07 o                         
   1   1  14          2.66         17.84        13.75 o                         
   2   1  14          6.96         10.27        13.43 o                         
   3   1  14         30.22         23.30        13.11 o                         
   4   1  14       1800.25       1670.18        41.17 o                         
   5   1  14         65.22         67.83        16.23 o                         
   6   1  14        502.54        483.01        24.46 o                         
   7   1  14         77.64        105.13        16.87 o                         
   8   1  14         50.38         74.83        16.29 o                         
   9   1  14        221.45        247.97        17.99 o                         
  10   1  14          0.25        -16.30        16.30 o                         
  11   1  14          1.20         15.16        16.82 o                         
  12   1  14        231.38        258.93        20.48 o                         
  13   1  14        809.92        877.33        30.13 o                         
  14   1  14        135.07        132.25        21.43 o                         
  15   1  14       1748.20       1780.71        53.81 o                         
  16   1  14         64.85         98.98        31.99 o                         
  17   1  14        116.06        122.70        41.35 o                         
  18   1  14        126.26        151.74        42.28 o                         
  19   1  14          0.08        -28.45        54.12 o                         
  20   1  14         67.47         67.42        43.73 o                         
  21   1  14         31.53         24.31        42.16 o                         
  22   1  14        511.32        704.05        74.76 o                         
  23   1  14         23.17         66.59        65.28 o                         
 -21   2  14        857.32        794.12        81.13 o                         
 -20   2  14        431.95        425.25        98.95 o                         
 -19   2  14        117.44        168.60        43.34 o                         
 -18   2  14        118.37        127.22        43.82 o                         
 -17   2  14        689.74        717.84        51.71 o                         
 -16   2  14        205.79        204.37        39.52 o                         
 -15   2  14        374.37        440.49        47.07 o                         
 -14   2  14         50.70         83.58        33.16 o                         
 -13   2  14         16.96         44.12        30.32 o                         
 -12   2  14       1365.28       1360.14        73.99 o                         
 -11   2  14       1183.97       1121.43        63.83 o                         
 -10   2  14          6.61         54.28        27.13 o                         
  -9   2  14         38.85         14.37        23.09 o                         
  -8   2  14        438.19        436.45        23.18 o                         
  -7   2  14       1103.28       1055.61        57.80 o                         
  -6   2  14        284.30        302.61        21.65 o                         
  -5   2  14        239.33        221.86        16.65 o                         
  -4   2  14        105.56        113.80        15.10 o                         
  -3   2  14       1805.69       1788.52        49.36 o                         
  -2   2  14       1025.92        987.92        31.88 o                         
  -1   2  14         43.23         67.97        15.82 o                         
   0   2  14         87.06        137.07        23.35 o                         
   1   2  14         46.46         49.89        16.13 o                         
   2   2  14       1826.03       1783.28        54.62 o                         
   3   2  14        296.20        327.77        19.17 o                         
   4   2  14        607.78        640.79        22.04 o                         
   5   2  14         47.45         77.32        16.32 o                         
   6   2  14        329.71        319.44        19.88 o                         
   7   2  14        114.26        151.88        17.72 o                         
   8   2  14          1.84         40.63        19.73 o                         
   9   2  14       1136.88       1075.80        46.77 o                         
  10   2  14        315.89        272.28        24.49 o                         
  11   2  14        660.61        687.48        39.37 o                         
  12   2  14        415.21        456.22        32.46 o                         
  13   2  14        547.11        512.57        34.27 o                         
  14   2  14        153.63        194.27        44.03 o                         
  15   2  14        203.71        231.64        32.73 o                         
  16   2  14        809.82        758.94        42.44 o                         
  17   2  14        435.16        398.34        40.86 o                         
  18   2  14        224.19        287.00        39.46 o                         
  19   2  14        136.57        103.51        37.22 o                         
  20   2  14         60.24        229.24        61.46 o                         
  21   2  14        299.14        335.41        72.90 o                         
 -18   3  14        530.64        599.27       147.22 o                         
 -17   3  14        275.91        388.39        50.12 o                         
 -16   3  14         32.21         90.65        44.65 o                         
 -15   3  14        752.26        805.75        73.71 o                         
 -14   3  14          8.72         43.18        41.93 o                         
 -13   3  14          2.82         24.42        39.66 o                         
 -12   3  14        872.37        998.78        65.34 o                         
 -11   3  14         58.03        116.61        44.88 o                         
 -10   3  14        483.63        520.94        63.64 o                         
  -9   3  14        558.66        597.58        79.36 o                         
  -8   3  14         21.01         34.61        34.16 o                         
  -7   3  14        338.55        343.38        37.58 o                         
  -6   3  14        185.95        237.93        33.52 o                         
  -5   3  14         19.48         20.14        32.63 o                         
  -4   3  14         82.00        102.05        33.50 o                         
  -3   3  14       1425.56       1344.04        66.53 o                         
  -2   3  14         12.27         46.87        35.55 o                         
  -1   3  14       1445.16       1445.75       104.62 o                         
   0   3  14        365.10        306.04        29.40 o                         
   1   3  14        263.49        304.57        31.97 o                         
   2   3  14        626.26        599.95        41.69 o                         
   3   3  14        958.65        913.53        51.39 o                         
   4   3  14          6.48         49.35        30.95 o                         
   5   3  14        112.45         84.58        30.61 o                         
   6   3  14        261.05        316.86        33.16 o                         
   7   3  14        224.85        220.76        36.19 o                         
   8   3  14        219.15        180.50        29.08 o                         
   9   3  14         12.24         12.60        33.24 o                         
  10   3  14        529.70        565.65        36.20 o                         
  11   3  14        107.44        116.12        30.94 o                         
  12   3  14        698.07        627.63        38.35 o                         
  13   3  14         65.02         38.76        35.67 o                         
  14   3  14         18.57         47.86        38.09 o                         
  15   3  14        375.35        421.05        46.60 o                         
  16   3  14        208.54        338.82        41.82 o                         
  17   3  14        164.44        247.24        51.35 o                         
 -13   4  14        155.68        176.36        60.47 o                         
 -12   4  14        487.98        509.51        52.38 o                         
 -11   4  14        241.38        193.94        46.51 o                         
 -10   4  14         54.44         29.22        43.98 o                         
  -9   4  14        566.19        497.32        53.82 o                         
  -8   4  14       1168.34       1259.40        76.06 o                         
  -7   4  14         30.96         23.53        47.48 o                         
  -6   4  14         75.55         82.63        45.00 o                         
  -5   4  14        648.28        722.29        53.53 o                         
  -4   4  14         62.86          0.54        52.00 o                         
  -3   4  14        230.34        211.08        43.89 o                         
  -2   4  14        216.50        248.00        43.67 o                         
  -1   4  14        392.37        347.06        48.21 o                         
   0   4  14        946.64        975.54        60.10 o                         
   1   4  14       1228.76       1343.87        71.24 o                         
   2   4  14         61.87        108.08        43.21 o                         
   3   4  14          9.97         33.99        50.34 o                         
   4   4  14        825.34        803.67        68.50 o                         
   5   4  14        114.96        100.50        52.48 o                         
   6   4  14        134.86         97.54        73.81 o                         
   7   4  14        368.07        411.89        62.72 o                         
   8   4  14         48.58        111.24        38.69 o                         
   9   4  14       1837.78       1876.47        68.56 o                         
  10   4  14        613.70        696.89        42.21 o                         
  11   4  14         45.13         93.48        43.57 o                         
  12   4  14         72.85        137.62        52.79 o                         
  13   4  14        242.93        329.69        49.32 o                         
  14   4  14        162.46        197.76        60.79 o                         
  -6   5  14         14.91        232.01        95.03 o                         
  -5   5  14         26.73        -38.30        73.15 o                         
  -4   5  14         61.10          7.51        67.64 o                         
  -3   5  14         34.85        -12.02        66.42 o                         
  -2   5  14         15.12         36.22        64.72 o                         
  -1   5  14        113.63        110.86       180.58 o                         
   0   5  14        223.06        358.86       155.57 o                         
   1   5  14          0.03        -67.75       122.88 o                         
   2   5  14         40.62        214.28        69.31 o                         
   3   5  14         60.15         50.24        68.14 o                         
   4   5  14         63.12        103.17       104.68 o                         
   5   5  14        116.27         92.70       106.95 o                         
 -22   1  15        131.22        174.75        55.09 o                         
 -21   1  15         11.67        -18.70        43.05 o                         
 -20   1  15         15.74         13.93        41.88 o                         
 -19   1  15        164.41        147.48        43.19 o                         
 -18   1  15         55.71        107.02        41.93 o                         
 -17   1  15        523.70        520.85        44.98 o                         
 -16   1  15        231.96        166.17        38.29 o                         
 -15   1  15        335.62        343.39        32.15 o                         
 -14   1  15         48.11         61.38        27.96 o                         
 -13   1  15       1279.23       1170.30        41.38 o                         
 -12   1  15          9.37         35.11        20.42 o                         
 -11   1  15         61.26         85.28        20.46 o                         
 -10   1  15          0.73         13.39        17.23 o                         
  -9   1  15        406.58        407.58        19.51 o                         
  -8   1  15        595.85        596.20        21.79 o                         
  -7   1  15         97.70         64.56        16.52 o                         
  -6   1  15        150.75        146.25        14.99 o                         
  -5   1  15         43.73         44.62        13.85 o                         
  -4   1  15        512.91        521.09        18.80 o                         
  -3   1  15        253.52        268.68        15.53 o                         
  -2   1  15        684.24        659.44        20.88 o                         
  -1   1  15        503.76        495.53        18.35 o                         
   0   1  15       2401.58       2301.84        51.80 o                         
   1   1  15         14.96         18.31        15.89 o                         
   2   1  15        578.37        533.60        29.71 o                         
   3   1  15        799.81        725.54        23.92 o                         
   4   1  15        345.13        397.79        23.23 o                         
   5   1  15        205.17        208.94        20.34 o                         
   6   1  15         31.28         49.41        19.93 o                         
   7   1  15         95.68         76.78        18.88 o                         
   8   1  15          0.85         -5.50        17.20 o                         
   9   1  15        656.89        606.80        24.02 o                         
  10   1  15        201.70        170.82        18.77 o                         
  11   1  15          1.72         12.74        22.04 o                         
  12   1  15       1080.50        967.64        39.85 o                         
  13   1  15         25.64         -8.78        27.29 o                         
  14   1  15         79.47         78.93        28.57 o                         
  15   1  15        214.82        283.33        32.03 o                         
  16   1  15        202.18        194.30        31.41 o                         
  17   1  15        117.20        170.48        42.98 o                         
  18   1  15        421.57        444.84        58.50 o                         
  19   1  15         87.38         80.74        56.63 o                         
  20   1  15         26.67        157.52        43.44 o                         
  21   1  15        323.73        411.53        65.76 o                         
  22   1  15        121.48        143.72        69.83 o                         
 -21   2  15         22.26        -34.87        92.83 o                         
 -20   2  15        585.78        643.80        66.42 o                         
 -19   2  15          0.34        113.82        55.13 o                         
 -18   2  15          1.55         32.99        42.08 o                         
 -17   2  15        121.84         94.89        87.56 o                         
 -16   2  15        194.34        188.26        51.17 o                         
 -15   2  15        296.29        344.67        52.37 o                         
 -14   2  15        808.35        783.05        63.82 o                         
 -13   2  15        593.38        522.27        46.98 o                         
 -12   2  15         25.48          5.03        31.21 o                         
 -11   2  15       1246.12       1231.78        67.01 o                         
 -10   2  15        141.63        148.97        31.45 o                         
  -9   2  15        448.10        423.43        36.52 o                         
  -8   2  15         35.57         73.12        25.47 o                         
  -7   2  15          1.53         39.19        24.27 o                         
  -6   2  15        869.23        869.14        32.34 o                         
  -5   2  15        872.51        910.18        32.93 o                         
  -4   2  15        452.70        481.47        25.29 o                         
  -3   2  15        229.45        247.69        23.70 o                         
  -2   2  15       2771.85       2747.50        80.09 o                         
  -1   2  15        100.74        110.32        22.45 o                         
   0   2  15        193.20        191.14        23.28 o                         
   1   2  15          0.87         16.53        21.76 o                         
   2   2  15        323.09        358.97        28.20 o                         
   3   2  15       1294.57       1158.12        41.27 o                         
   4   2  15       1216.89       1195.46        40.63 o                         
   5   2  15        207.22        177.58        22.10 o                         
   6   2  15        145.89        187.64        22.98 o                         
   7   2  15        104.62        129.09        26.95 o                         
   8   2  15         37.71         32.81        27.72 o                         
   9   2  15         16.67         77.08        25.70 o                         
  10   2  15         18.80         50.61        24.30 o                         
  11   2  15        656.59        642.49        36.45 o                         
  12   2  15         81.86         72.17        31.96 o                         
  13   2  15       1413.89       1351.63        53.84 o                         
  14   2  15        308.27        339.30        49.45 o                         
  15   2  15        224.66        279.87        36.02 o                         
  16   2  15        738.10        765.71        48.80 o                         
  17   2  15          3.96         42.39        34.50 o                         
  18   2  15          6.45         27.68        36.72 o                         
  19   2  15          2.98        109.43        58.47 o                         
  20   2  15        243.93        316.79        79.80 o                         
  21   2  15        696.38        904.93        79.21 o                         
 -16   3  15        226.18        253.38        47.24 o                         
 -15   3  15          8.14         22.39        54.07 o                         
 -14   3  15        257.14        364.11        48.86 o                         
 -13   3  15         11.87         98.44        43.12 o                         
 -12   3  15        308.25        334.51        43.56 o                         
 -11   3  15         13.40         30.79        35.90 o                         
 -10   3  15         16.91         12.42        34.75 o                         
  -9   3  15        120.36        192.17        39.40 o                         
  -8   3  15        324.12        346.91        44.45 o                         
  -7   3  15        585.11        709.64        59.93 o                         
  -6   3  15          4.85         36.45        52.06 o                         
  -5   3  15         61.52        185.32        65.17 o                         
  -4   3  15         30.27         46.56        62.56 o                         
  -3   3  15       1023.04        981.41        93.77 o                         
  -2   3  15        499.07        509.68        52.79 o                         
  -1   3  15        401.45        327.03        48.42 o                         
   0   3  15       1376.66       1387.29        83.87 o                         
   1   3  15        177.63        179.32        30.03 o                         
   2   3  15        189.31        239.36        34.09 o                         
   3   3  15          4.64        -13.49        32.95 o                         
   4   3  15         83.76        104.48        30.62 o                         
   5   3  15          1.04          5.96        40.52 o                         
   6   3  15         11.94         61.93        31.47 o                         
   7   3  15        166.29        251.69        34.71 o                         
   8   3  15        255.95        283.01        35.99 o                         
   9   3  15        298.96        320.57        41.38 o                         
  10   3  15         49.46         91.52        35.11 o                         
  11   3  15        270.16        303.03        40.34 o                         
  12   3  15        508.06        489.80        55.82 o                         
  13   3  15         15.09         30.59        36.07 o                         
  14   3  15         31.91         48.94        34.27 o                         
  15   3  15         96.04        129.45        36.98 o                         
  16   3  15        523.42        563.88        56.84 o                         
 -12   4  15          7.76         85.23        59.31 o                         
 -11   4  15          0.05         40.42        47.83 o                         
 -10   4  15        306.71        322.93        51.08 o                         
  -9   4  15        149.35        111.45        45.62 o                         
  -8   4  15        205.16        302.33        48.08 o                         
  -7   4  15        151.21        191.18        47.37 o                         
  -6   4  15         34.46         70.09        50.19 o                         
  -5   4  15         11.05        -11.71        53.80 o                         
  -4   4  15         34.93          9.51        53.49 o                         
  -3   4  15         40.87          5.69        51.03 o                         
  -2   4  15        232.86        224.72        50.30 o                         
  -1   4  15       2363.83       2254.98       105.03 o                         
   0   4  15         53.14         48.69        48.44 o                         
   1   4  15         91.74        171.44        54.43 o                         
   2   4  15        106.24        115.62        70.92 o                         
   3   4  15        490.43        564.26        80.73 o                         
   4   4  15          7.56        101.35        73.06 o                         
   5   4  15          1.07         32.48        53.61 o                         
   6   4  15        181.60        247.61        48.94 o                         
   7   4  15         33.79         50.18        45.76 o                         
   8   4  15        516.46        483.68        54.31 o                         
   9   4  15         83.15        109.33        48.09 o                         
  10   4  15        255.41        217.54        36.83 o                         
  11   4  15          0.30         22.98        41.45 o                         
  12   4  15        358.74        416.07        62.38 o                         
  13   4  15         34.91         13.92        57.43 o                         
  -4   5  15          9.10         36.13        85.64 o                         
  -3   5  15        365.06        393.89        93.84 o                         
  -2   5  15          7.86         68.93        84.00 o                         
  -1   5  15        106.51        147.94        83.94 o                         
   0   5  15        285.16        493.71        97.43 o                         
   1   5  15        181.89        239.76        86.08 o                         
   2   5  15         12.91        119.00        84.12 o                         
   3   5  15        210.40        255.15        86.96 o                         
 -22   0  16        145.96        116.22        72.02 o                         
 -21   0  16          3.16         33.11        70.38 o                         
 -20   0  16        100.77        128.49        58.14 o                         
 -19   0  16        125.97         61.71        56.06 o                         
 -18   0  16        103.05         83.32        55.60 o                         
 -17   0  16       1681.66       1692.15        78.76 o                         
 -16   0  16         54.39         71.46        35.96 o                         
 -15   0  16        789.17        800.02        49.28 o                         
 -14   0  16        507.04        513.08        40.24 o                         
 -13   0  16         75.46         77.48        28.45 o                         
 -12   0  16          5.77         13.48        28.34 o                         
 -11   0  16        241.25        259.81        40.81 o                         
 -10   0  16         41.26         62.26        26.91 o                         
  -9   0  16         96.28         89.47        23.01 o                         
  -8   0  16        806.60        711.93        32.92 o                         
  -7   0  16        261.89        253.92        24.25 o                         
  -6   0  16        532.79        523.21        41.48 o                         
  -5   0  16         61.23         49.58        21.87 o                         
  -4   0  16         21.70         35.54        25.47 o                         
  -3   0  16        887.45        899.67        36.45 o                         
  -2   0  16        381.50        383.28        27.08 o                         
  -1   0  16       2062.42       2150.17        69.76 o                         
   0   0  16        981.68        973.10        38.04 o                         
   1   0  16       2254.30       2316.52        82.70 o                         
   2   0  16          0.30         47.54        34.43 o                         
   3   0  16       2226.55       2161.92        70.31 o                         
   4   0  16        151.50        145.97        23.19 o                         
   5   0  16       2218.92       2255.71        74.14 o                         
   6   0  16        981.07       1031.42        83.91 o                         
   7   0  16       2537.47       2635.90       158.32 o                         
   8   0  16        218.75        165.98        33.57 o                         
   9   0  16        697.00        695.19        48.96 o                         
  10   0  16       1731.17       1775.78       128.64 o                         
  11   0  16       2188.45       2381.22       174.05 o                         
  12   0  16          0.09         35.06        55.31 o                         
  13   0  16        157.43        205.52        60.85 o                         
  14   0  16        799.39        764.77        51.83 o                         
  15   0  16       2031.59       1937.04        88.97 o                         
  16   0  16        955.43        927.07        58.45 o                         
  17   0  16          1.97         42.83        62.90 o                         
  18   0  16         51.91         17.29        57.44 o                         
  19   0  16        238.85        343.86        76.87 o                         
  20   0  16        150.29        238.87        64.18 o                         
 -21   1  16        645.41        591.82        54.04 o                         
 -20   1  16        655.42        685.57        60.64 o                         
 -19   1  16          1.35         46.41        41.96 o                         
 -18   1  16          7.71         -3.40        42.63 o                         
 -17   1  16        951.69        974.91        60.70 o                         
 -16   1  16        209.51        227.17        40.05 o                         
 -15   1  16       2457.86       2441.78       105.24 o                         
 -14   1  16         86.53        138.34        36.15 o                         
 -13   1  16         11.42         62.63        30.96 o                         
 -12   1  16        649.64        739.45        34.57 o                         
 -11   1  16        965.59        999.93        34.87 o                         
 -10   1  16        511.23        480.69        25.23 o                         
  -9   1  16        262.65        256.00        20.58 o                         
  -8   1  16        239.99        253.92        18.58 o                         
  -7   1  16          8.11          3.18        17.63 o                         
  -6   1  16       3907.37       3898.06        94.37 o                         
  -5   1  16         22.02         43.76        16.57 o                         
  -4   1  16          0.05         -2.50        16.36 o                         
  -3   1  16       2093.11       2064.62        49.59 o                         
  -2   1  16       4018.78       3899.58        88.88 o                         
  -1   1  16       1383.51       1265.86        34.14 o                         
   0   1  16          0.93         14.18        16.24 o                         
   1   1  16         10.87         35.77        18.49 o                         
   2   1  16        957.14        872.07        30.43 o                         
   3   1  16       1510.22       1392.85        45.91 o                         
   4   1  16         32.49         55.90        25.86 o                         
   5   1  16       1023.25       1023.37        54.23 o                         
   6   1  16       2334.98       2259.16        61.69 o                         
   7   1  16       2117.30       2145.98        64.35 o                         
   8   1  16        633.90        577.59        26.83 o                         
   9   1  16        618.90        541.95        30.75 o                         
  10   1  16         92.56         87.61        24.32 o                         
  11   1  16       1178.52       1154.58        42.20 o                         
  12   1  16       1189.83       1230.51        44.64 o                         
  13   1  16        428.78        479.34        34.33 o                         
  14   1  16        400.98        448.31        34.63 o                         
  15   1  16       3468.09       3600.20       114.97 o                         
  16   1  16        857.46        932.07        44.40 o                         
  17   1  16        565.04        579.71        58.95 o                         
  18   1  16         10.03         70.77        45.29 o                         
  19   1  16        115.53        167.21        61.94 o                         
  20   1  16        156.33        216.02        62.95 o                         
  21   1  16       1125.17       1382.28       101.53 o                         
 -21   2  16          4.00         66.97        85.64 o                         
 -20   2  16         12.07        -67.03        97.81 o                         
 -19   2  16         25.97         63.24        47.08 o                         
 -18   2  16         79.22         34.99        53.77 o                         
 -17   2  16         30.44         18.82        51.14 o                         
 -16   2  16        137.54        197.85        55.06 o                         
 -15   2  16         38.21        103.92        49.56 o                         
 -14   2  16         18.25         41.79        47.47 o                         
 -13   2  16         18.86         43.98        42.26 o                         
 -12   2  16        192.28        184.66        43.56 o                         
 -11   2  16         74.66         74.29        32.50 o                         
 -10   2  16        225.99        218.91        33.55 o                         
  -9   2  16         19.14         42.48        27.71 o                         
  -8   2  16         18.30         35.57        25.56 o                         
  -7   2  16        349.02        312.82        27.58 o                         
  -6   2  16         20.95         40.12        25.23 o                         
  -5   2  16         39.36         62.76        32.75 o                         
  -4   2  16          2.83         24.76        22.64 o                         
  -3   2  16        540.83        567.63        28.54 o                         
  -2   2  16         52.19         47.13        27.51 o                         
  -1   2  16        782.20        758.26        33.78 o                         
   0   2  16        128.81        143.27        27.31 o                         
   1   2  16        170.50        160.12        29.50 o                         
   2   2  16          0.18          4.13        31.14 o                         
   3   2  16         33.09         96.14        32.09 o                         
   4   2  16          0.85         22.45        32.89 o                         
   5   2  16         25.69         38.13        26.70 o                         
   6   2  16        277.49        301.80        33.02 o                         
   7   2  16          9.87         40.09        25.75 o                         
   8   2  16         25.69         42.43        32.52 o                         
   9   2  16        138.16        142.20        25.84 o                         
  10   2  16         21.69         29.10        28.75 o                         
  11   2  16        480.97        460.29        34.67 o                         
  12   2  16        103.46        138.66        31.84 o                         
  13   2  16         10.16         21.88        31.84 o                         
  14   2  16         85.97         93.32        36.89 o                         
  15   2  16         29.73         25.70        38.81 o                         
  16   2  16          3.80         91.01        35.47 o                         
  17   2  16        229.02        267.85        38.62 o                         
  18   2  16         19.36         67.55        58.51 o                         
  19   2  16          8.98         -1.55        71.26 o                         
  20   2  16        493.04        676.02        93.24 o                         
  21   2  16         15.79         94.85        64.78 o                         
 -15   3  16         46.64        162.57        58.11 o                         
 -14   3  16        323.51        391.73        47.21 o                         
 -13   3  16       1176.19       1161.58        66.82 o                         
 -12   3  16         40.80        107.52        46.06 o                         
 -11   3  16        183.28        170.98        42.68 o                         
 -10   3  16        295.18        386.80        44.32 o                         
  -9   3  16         34.22        -48.21        48.21 o                         
  -8   3  16       1023.11       1109.45        75.42 o                         
  -7   3  16       1212.28       1324.76        84.16 o                         
  -6   3  16         43.84         82.11        58.74 o                         
  -5   3  16        252.42        272.23        40.29 o                         
  -4   3  16        493.48        502.45        45.21 o                         
  -3   3  16         60.55         84.95        38.52 o                         
  -2   3  16        947.16        946.12        58.30 o                         
  -1   3  16       1476.31       1391.54        89.45 o                         
   0   3  16         50.02         66.89        46.89 o                         
   1   3  16        954.78       1070.32        64.53 o                         
   2   3  16       1315.78       1239.15        76.80 o                         
   3   3  16        110.26        156.85        62.37 o                         
   4   3  16        260.93        259.69        33.98 o                         
   5   3  16        748.53        691.57        50.91 o                         
   6   3  16        130.02        138.97        34.34 o                         
   7   3  16        570.82        637.31        43.47 o                         
   8   3  16       1267.44       1318.25        60.55 o                         
   9   3  16        109.46        128.60        37.37 o                         
  10   3  16        497.20        515.69        52.25 o                         
  11   3  16        713.02        676.56        51.03 o                         
  12   3  16         36.76         66.12        42.26 o                         
  13   3  16        288.62        265.18        42.40 o                         
  14   3  16        588.46        666.03        50.49 o                         
  15   3  16        229.18        210.79        44.40 o                         
  16   3  16        303.35        204.98        71.63 o                         
 -12   4  16          2.73        168.38        88.54 o                         
 -11   4  16         17.81         62.12        86.90 o                         
 -10   4  16         42.82         93.08        75.58 o                         
  -9   4  16         11.33         68.96        48.62 o                         
  -8   4  16        513.06        545.87        55.20 o                         
  -7   4  16         15.26        -31.24        45.54 o                         
  -6   4  16        202.82        169.03        70.21 o                         
  -5   4  16          5.41        -10.04        45.16 o                         
  -4   4  16         63.78          8.65        45.35 o                         
  -3   4  16        218.48        377.55        50.02 o                         
  -2   4  16         71.63         -8.66        46.83 o                         
  -1   4  16         58.44         65.83        48.30 o                         
   0   4  16         19.96        -23.29        58.75 o                         
   1   4  16        649.51        657.19        57.29 o                         
   2   4  16        589.23        576.32        90.43 o                         
   3   4  16        337.84        388.81        61.20 o                         
   4   4  16          0.13        -12.64        47.70 o                         
   5   4  16        252.67        277.32        53.56 o                         
   6   4  16         52.20        -39.84        60.03 o                         
   7   4  16        253.16        271.07        52.06 o                         
   8   4  16          9.97        -24.82        50.08 o                         
   9   4  16        212.23        314.19        52.86 o                         
  10   4  16        162.07        217.76        87.15 o                         
  11   4  16         41.24        102.73        51.94 o                         
  12   4  16          5.12         44.53        99.01 o                         
   0   5  16        431.46        579.67       101.21 o                         
   1   5  16          7.00         81.54        89.11 o                         
   2   5  16        100.09        169.45        86.71 o                         
 -21   1  17         60.51        126.22        59.78 o                         
 -20   1  17        164.25        188.06        47.94 o                         
 -19   1  17         20.65         81.30        44.36 o                         
 -18   1  17        522.45        536.54        50.46 o                         
 -17   1  17        353.16        375.93        46.25 o                         
 -16   1  17         99.08        191.55        45.61 o                         
 -15   1  17        303.46        338.08        42.15 o                         
 -14   1  17         65.12        114.59        49.50 o                         
 -13   1  17        186.33        238.08        38.65 o                         
 -12   1  17        105.12        111.23        28.83 o                         
 -11   1  17        547.22        504.10        29.78 o                         
 -10   1  17        615.62        646.49        31.62 o                         
  -9   1  17          3.00         25.30        21.93 o                         
  -8   1  17        577.81        591.45        38.58 o                         
  -7   1  17        172.47        204.86        23.51 o                         
  -6   1  17         13.46         42.10        18.54 o                         
  -5   1  17        484.16        521.88        22.72 o                         
  -4   1  17          0.50          6.05        17.55 o                         
  -3   1  17        255.05        275.42        22.01 o                         
  -2   1  17        165.72        177.89        18.52 o                         
  -1   1  17       1428.59       1407.28        37.60 o                         
   0   1  17        525.32        525.65        27.51 o                         
   1   1  17          7.70         19.65        18.36 o                         
   2   1  17          5.59        -18.26        19.58 o                         
   3   1  17          3.13        -16.22        21.51 o                         
   4   1  17        146.60        148.34        21.17 o                         
   5   1  17         71.37         68.58        25.07 o                         
   6   1  17        580.81        553.91        33.95 o                         
   7   1  17        487.79        394.79        44.74 o                         
   8   1  17        713.88        692.80        35.32 o                         
   9   1  17       1694.89       1601.22        71.63 o                         
  10   1  17        567.42        547.35        35.30 o                         
  11   1  17         34.94         38.50        28.41 o                         
  12   1  17         31.19         96.77        31.58 o                         
  13   1  17         28.77        105.06        31.54 o                         
  14   1  17       1074.17       1085.41        48.94 o                         
  15   1  17        386.04        502.10        51.21 o                         
  16   1  17         17.01         74.40        37.58 o                         
  17   1  17         21.51         92.81        74.55 o                         
  18   1  17        145.34        154.90        48.30 o                         
  19   1  17          8.32         76.14        62.85 o                         
  20   1  17          0.44         11.43       135.99 o                         
 -21   2  17        342.30        273.94        92.89 o                         
 -20   2  17          0.06         95.79        87.59 o                         
 -19   2  17         46.13        204.38       100.33 o                         
 -18   2  17         45.90         91.77       156.43 o                         
 -17   2  17         87.20        188.21        47.30 o                         
 -16   2  17        334.83        317.52        56.14 o                         
 -15   2  17        162.24        122.29        52.25 o                         
 -14   2  17       1354.65       1347.13       105.88 o                         
 -13   2  17         34.89         91.44        47.67 o                         
 -12   2  17       1802.51       1720.80        88.04 o                         
 -11   2  17         57.10          7.66        35.56 o                         
 -10   2  17          5.21          6.83        37.66 o                         
  -9   2  17          1.58         11.02        33.76 o                         
  -8   2  17        303.23        238.98        34.89 o                         
  -7   2  17        518.25        498.70        34.56 o                         
  -6   2  17          6.58          4.20        29.53 o                         
  -5   2  17       1495.61       1623.11        95.65 o                         
  -4   2  17        241.62        304.89        35.29 o                         
  -3   2  17       1166.88       1155.79        52.23 o                         
  -2   2  17        212.06        185.65        42.98 o                         
  -1   2  17        828.42        821.49       152.61 o                         
   0   2  17         73.20         86.24        42.33 o                         
   1   2  17         15.17         38.25        40.03 o                         
   2   2  17          6.61         -2.20        36.27 o                         
   3   2  17         69.55         28.46        36.18 o                         
   4   2  17        323.14        317.39        38.84 o                         
   5   2  17         23.20         55.63        27.09 o                         
   6   2  17        549.05        604.03        32.05 o                         
   7   2  17         12.72          0.62        25.47 o                         
   8   2  17        256.07        261.19        28.44 o                         
   9   2  17          1.93          1.45        29.07 o                         
  10   2  17          4.40         28.74        42.18 o                         
  11   2  17        501.97        517.26        47.85 o                         
  12   2  17        481.91        448.65        37.74 o                         
  13   2  17        103.65        118.57        40.82 o                         
  14   2  17         27.28         56.46        35.69 o                         
  15   2  17       1201.38       1283.41        56.48 o                         
  16   2  17        197.51        245.26        77.74 o                         
  17   2  17        239.63        285.10        61.80 o                         
  18   2  17         30.69         67.52        69.71 o                         
  19   2  17         29.33        131.92        64.60 o                         
 -14   3  17         21.04         96.51        46.12 o                         
 -13   3  17         11.17         -9.30        43.63 o                         
 -12   3  17         21.76        108.15        43.22 o                         
 -11   3  17        170.01        172.52        44.90 o                         
 -10   3  17        853.96        874.07        70.00 o                         
  -9   3  17          0.81        -27.51        43.74 o                         
  -8   3  17        256.72        270.72        52.26 o                         
  -7   3  17         24.44         15.82        51.21 o                         
  -6   3  17        399.13        298.44        52.11 o                         
  -5   3  17         74.20        103.39        40.81 o                         
  -4   3  17          8.04          4.96        39.34 o                         
  -3   3  17         81.95         66.08        39.88 o                         
  -2   3  17         71.01         42.48        40.49 o                         
  -1   3  17       1025.66       1034.96        76.89 o                         
   0   3  17         25.66         34.92        41.28 o                         
   1   3  17        128.25         88.20        49.85 o                         
   2   3  17         79.62         56.68        38.77 o                         
   3   3  17        754.13        753.75        40.64 o                         
   4   3  17        131.52        126.52        31.44 o                         
   5   3  17          7.89         11.64        31.81 o                         
   6   3  17        165.27        232.81        37.61 o                         
   7   3  17        165.79        221.15        39.60 o                         
   8   3  17        597.30        661.88        51.13 o                         
   9   3  17        299.41        300.13        58.55 o                         
  10   3  17        575.05        609.15        46.76 o                         
  11   3  17         11.49         90.39        40.58 o                         
  12   3  17        272.07        273.41        44.10 o                         
  13   3  17         24.42         49.94        42.46 o                         
  14   3  17         47.86         71.26        62.57 o                         
  15   3  17        323.19        424.79        74.41 o                         
  16   3  17        230.87        293.81        85.32 o                         
 -10   4  17         78.07        233.83        91.50 o                         
  -9   4  17        151.80        238.31        91.06 o                         
  -8   4  17        122.83        233.33        89.93 o                         
  -7   4  17        145.72        135.44        49.20 o                         
  -6   4  17          0.46         15.83        48.90 o                         
  -5   4  17         10.60         48.30        60.80 o                         
  -4   4  17        110.32         77.45        48.42 o                         
  -3   4  17        392.11        312.69        51.67 o                         
  -2   4  17        147.00        182.33        48.89 o                         
  -1   4  17        621.83        566.59       121.69 o                         
   0   4  17          5.05         47.27        54.44 o                         
   1   4  17        945.61        857.30        81.51 o                         
   2   4  17        176.94        230.14        60.77 o                         
   3   4  17         73.16         65.45        58.90 o                         
   4   4  17         47.61         25.37        61.06 o                         
   5   4  17         15.31         28.02        50.06 o                         
   6   4  17        197.46        153.16        50.58 o                         
   7   4  17        168.37        362.88        67.93 o                         
   8   4  17        493.10        568.00       100.14 o                         
   9   4  17         66.31         52.34        90.05 o                         
  10   4  17        541.30        678.04        95.92 o                         
 -19   0  18         75.88         63.31        69.68 o                         
 -18   0  18         12.57        -10.34        53.02 o                         
 -17   0  18       1695.81       1672.52        99.55 o                         
 -16   0  18        381.68        491.25        48.47 o                         
 -15   0  18          4.09         26.23        40.58 o                         
 -14   0  18        321.52        334.77        40.97 o                         
 -13   0  18        380.18        366.99        40.51 o                         
 -12   0  18       1583.72       1636.60        66.18 o                         
 -11   0  18       6044.18       6104.83       207.61 o                         
 -10   0  18        438.59        414.51        36.02 o                         
  -9   0  18        809.52        861.90        44.18 o                         
  -8   0  18        800.64        793.63        37.82 o                         
  -7   0  18       3018.95       3026.90       106.76 o                         
  -6   0  18        668.48        703.16        38.92 o                         
  -5   0  18        281.11        311.50        31.94 o                         
  -4   0  18        217.48        253.09        28.08 o                         
  -3   0  18        138.95        132.75        26.68 o                         
  -2   0  18       3357.57       3217.85       105.71 o                         
  -1   0  18       1894.74       1853.69        63.12 o                         
   0   0  18         99.77         95.32        28.55 o                         
   1   0  18       1017.26       1013.89        46.93 o                         
   2   0  18       2059.67       1927.10        84.02 o                         
   3   0  18        930.30        926.02        51.02 o                         
   4   0  18        227.24        281.82        58.00 o                         
   5   0  18         27.15         62.17        39.33 o                         
   6   0  18        199.39        259.04        44.03 o                         
   7   0  18       3187.84       3004.77       284.38 o                         
   8   0  18         59.18         80.58        41.91 o                         
   9   0  18         35.57        133.95        58.81 o                         
  10   0  18       3247.41       3354.08       293.05 o                         
  11   0  18        440.02        471.96        72.58 o                         
  12   0  18          4.88        -33.30        62.68 o                         
  13   0  18        509.37        475.49        76.49 o                         
  14   0  18         20.91         44.14        67.10 o                         
  15   0  18        244.07        214.15        50.77 o                         
  16   0  18       4268.68       4464.78       181.93 o                         
  17   0  18        848.97        945.22        81.59 o                         
  18   0  18         37.52        192.87       114.80 o                         
 -20   1  18          7.42         23.61        58.74 o                         
 -19   1  18          9.14         39.29        47.17 o                         
 -18   1  18        497.50        467.19        50.78 o                         
 -17   1  18          5.49         21.35        43.88 o                         
 -16   1  18        534.91        536.33        73.20 o                         
 -15   1  18         49.12         71.65        62.42 o                         
 -14   1  18         10.08         30.96        39.86 o                         
 -13   1  18        952.07        890.17        55.44 o                         
 -12   1  18         21.28         54.78        34.94 o                         
 -11   1  18        869.39        829.62        40.98 o                         
 -10   1  18         17.15         35.82        25.78 o                         
  -9   1  18         56.13         67.64        25.68 o                         
  -8   1  18        706.78        697.35        30.72 o                         
  -7   1  18        216.06        251.68        29.21 o                         
  -6   1  18        193.88        208.14        22.59 o                         
  -5   1  18         17.47         32.13        21.40 o                         
  -4   1  18        788.78        824.20        41.18 o                         
  -3   1  18          7.60         33.27        22.60 o                         
  -2   1  18        665.91        653.41        32.40 o                         
  -1   1  18        557.86        557.68        31.56 o                         
   0   1  18         18.01        -27.87        27.87 o                         
   1   1  18       2060.56       1966.20        74.27 o                         
   2   1  18         21.38         25.86        24.25 o                         
   3   1  18         13.18         20.35        24.40 o                         
   4   1  18        288.19        262.06        27.36 o                         
   5   1  18        324.04        340.82        55.20 o                         
   6   1  18         11.40          2.17        27.92 o                         
   7   1  18        116.54        134.46        30.37 o                         
   8   1  18        552.83        499.04        32.21 o                         
   9   1  18          3.72         16.84        31.55 o                         
  10   1  18        703.89        668.53        36.67 o                         
  11   1  18        153.13        194.13        31.44 o                         
  12   1  18         40.95         43.82        30.58 o                         
  13   1  18         34.40         23.65        35.37 o                         
  14   1  18        211.97        239.02        47.93 o                         
  15   1  18        407.48        369.24        37.84 o                         
  16   1  18          8.92        123.39        37.70 o                         
  17   1  18        101.05         64.27        89.27 o                         
  18   1  18          0.02         89.37        65.03 o                         
 -19   2  18        251.78        263.54        93.65 o                         
 -18   2  18          0.05         63.38        98.57 o                         
 -17   2  18         65.04        144.82        60.82 o                         
 -16   2  18        868.41        870.18        69.22 o                         
 -15   2  18       1195.03       1264.04        71.05 o                         
 -14   2  18          0.39        107.89        51.73 o                         
 -13   2  18          5.23         68.02        52.50 o                         
 -12   2  18        453.73        438.79        95.82 o                         
 -11   2  18        931.84        924.43        68.90 o                         
 -10   2  18         25.27         26.25        42.89 o                         
  -9   2  18         21.00         -3.52        40.40 o                         
  -8   2  18          6.74         -4.32        45.91 o                         
  -7   2  18        885.71        934.75        67.62 o                         
  -6   2  18        533.38        515.89        55.15 o                         
  -5   2  18         71.17         87.04        67.60 o                         
  -4   2  18        171.06        265.64        37.93 o                         
  -3   2  18        360.60        416.26        40.88 o                         
  -2   2  18       1145.77       1094.41        76.91 o                         
  -1   2  18          4.41          5.56        41.68 o                         
   0   2  18         81.72         43.96        42.30 o                         
   1   2  18          7.10         71.56        53.95 o                         
   2   2  18       1235.04       1272.91        65.66 o                         
   3   2  18        714.01        761.32        76.10 o                         
   4   2  18        131.81        176.60        32.64 o                         
   5   2  18        132.25        190.22        42.46 o                         
   6   2  18         88.24         83.83        26.66 o                         
   7   2  18        188.95        174.38        28.25 o                         
   8   2  18        157.26        188.63        29.16 o                         
   9   2  18         31.04         65.97        28.68 o                         
  10   2  18         18.05         82.83        33.46 o                         
  11   2  18        614.56        537.58        50.69 o                         
  12   2  18        851.28        870.03        61.22 o                         
  13   2  18        111.01        110.77        35.71 o                         
  14   2  18         19.27         44.62        36.98 o                         
  15   2  18         91.39        178.77        38.96 o                         
  16   2  18         14.02         15.89        83.05 o                         
  17   2  18        885.24        860.61       115.47 o                         
  18   2  18        121.08        227.81        64.88 o                         
 -13   3  18          0.26        -53.92        77.38 o                         
 -12   3  18         36.18         67.36        45.28 o                         
 -11   3  18        131.84        160.73        45.51 o                         
 -10   3  18        481.36        516.10        50.21 o                         
  -9   3  18         80.37        147.45        46.79 o                         
  -8   3  18         97.52         77.27        53.86 o                         
  -7   3  18        218.21        209.16        57.85 o                         
  -6   3  18        213.45        304.11        69.87 o                         
  -5   3  18        160.96         89.03        43.62 o                         
  -4   3  18          8.94          5.02        41.53 o                         
  -3   3  18        114.16         54.71        42.87 o                         
  -2   3  18        242.25        339.14        89.52 o                         
  -1   3  18        153.23        158.37        43.48 o                         
   0   3  18        316.89        288.51        45.40 o                         
   1   3  18         57.85         -1.43        51.46 o                         
   2   3  18         51.32        130.24        54.51 o                         
   3   3  18        293.48        263.19        38.41 o                         
   4   3  18         67.58         71.01        34.60 o                         
   5   3  18          0.08         22.95        37.30 o                         
   6   3  18        129.26        185.68        39.91 o                         
   7   3  18          3.84         -2.90        36.23 o                         
   8   3  18         31.70         54.04        35.67 o                         
   9   3  18        442.01        411.38        40.00 o                         
  10   3  18        124.00        120.19        37.91 o                         
  11   3  18        162.12        181.31        44.05 o                         
  12   3  18         87.71         96.38        43.67 o                         
  13   3  18         75.25        152.18        74.20 o                         
  14   3  18          1.79         29.27        65.25 o                         
  15   3  18        208.63        178.01        65.81 o                         
  16   3  18        308.11        293.18        90.81 o                         
  -4   4  18        507.96        463.95        91.76 o                         
  -3   4  18        355.97        314.49        87.03 o                         
  -2   4  18         64.61        -30.52        81.85 o                         
  -1   4  18        373.28        319.42        64.71 o                         
   0   4  18        633.41        613.49        79.24 o                         
   1   4  18        287.78        113.20        86.90 o                         
   2   4  18        541.47        565.54        97.37 o                         
   3   4  18        477.75        520.83        94.97 o                         
   4   4  18          5.06         84.12        87.09 o                         
   5   4  18        480.61        596.44       106.32 o                         
   6   4  18        301.30        410.03       103.55 o                         
   7   4  18          0.94        215.61        90.56 o                         
   8   4  18          0.34         -3.09        81.92 o                         
   9   4  18        789.23        982.13       111.56 o                         
  10   4  18         66.93        134.32        84.69 o                         
 -20   1  19         54.79         13.56        94.15 o                         
 -19   1  19          0.54          2.80        59.35 o                         
 -18   1  19          7.16         68.07        48.12 o                         
 -17   1  19        475.81        560.47        53.17 o                         
 -16   1  19         15.45          4.83        44.54 o                         
 -15   1  19        315.13        270.69        44.91 o                         
 -14   1  19         46.88         49.49        42.45 o                         
 -13   1  19         45.52         80.52        44.42 o                         
 -12   1  19        292.13        357.42        50.00 o                         
 -11   1  19        105.74        181.19        38.48 o                         
 -10   1  19        346.30        341.32        32.26 o                         
  -9   1  19          1.43         -4.97        27.48 o                         
  -8   1  19        743.36        750.88        42.89 o                         
  -7   1  19        157.69        170.01        32.96 o                         
  -6   1  19         41.15         15.73        41.18 o                         
  -5   1  19        250.68        249.35        32.70 o                         
  -4   1  19        190.39        177.71        30.79 o                         
  -3   1  19        460.61        475.00        41.78 o                         
  -2   1  19        113.14        116.81        30.81 o                         
  -1   1  19       1369.24       1282.49        59.24 o                         
   0   1  19        658.81        568.25        37.42 o                         
   1   1  19       1303.50       1232.41        54.01 o                         
   2   1  19         91.80         96.07        31.16 o                         
   3   1  19         15.47         47.99        30.92 o                         
   4   1  19         30.32         40.50        30.79 o                         
   5   1  19        627.82        602.41        39.72 o                         
   6   1  19          1.43         17.78        41.86 o                         
   7   1  19         43.90        109.72        53.97 o                         
   8   1  19          2.65        -38.19        38.19 o                         
   9   1  19          0.80         81.56        53.26 o                         
  10   1  19         45.88         -0.71        35.64 o                         
  11   1  19         38.78         39.64        37.00 o                         
  12   1  19        161.02        134.48        42.99 o                         
  13   1  19          2.91         35.22        35.87 o                         
  14   1  19        909.44        927.54        70.90 o                         
  15   1  19        169.60        206.84        43.29 o                         
  16   1  19        282.32        391.51        55.35 o                         
 -16   2  19          5.79         24.28        97.49 o                         
 -15   2  19        744.59        731.07        58.96 o                         
 -14   2  19        205.28        264.30        48.22 o                         
 -13   2  19        117.60        137.19        45.38 o                         
 -12   2  19        790.31        650.13        53.19 o                         
 -11   2  19        238.91        224.92        48.61 o                         
 -10   2  19        102.81        147.56        53.43 o                         
  -9   2  19        464.14        454.07        56.08 o                         
  -8   2  19          3.65        -14.82        47.78 o                         
  -7   2  19          4.40         14.84        76.08 o                         
  -6   2  19        714.92        778.37        64.41 o                         
  -5   2  19        143.49        135.14        48.93 o                         
  -4   2  19        147.13        211.93        90.46 o                         
  -3   2  19        283.17        302.95        88.87 o                         
  -2   2  19         37.84          1.90        33.42 o                         
  -1   2  19        296.32        277.44        62.27 o                         
   0   2  19        117.31        158.24        37.78 o                         
   1   2  19       1364.26       1319.99       101.20 o                         
   2   2  19          2.23         63.20        48.18 o                         
   3   2  19        954.92        853.69        46.84 o                         
   4   2  19         36.35         57.94        33.21 o                         
   5   2  19        306.11        271.22        39.31 o                         
   6   2  19         39.61         32.66        28.21 o                         
   7   2  19         82.97         91.74        46.29 o                         
   8   2  19        247.91        255.53        32.60 o                         
   9   2  19          5.50         45.40        47.83 o                         
  10   2  19        729.06        702.96        44.66 o                         
  11   2  19          4.05         28.33        35.14 o                         
  12   2  19        462.37        518.65        41.91 o                         
  13   2  19        149.55        197.28        51.47 o                         
  14   2  19        210.44        170.65        62.81 o                         
  15   2  19         38.58        154.27        71.37 o                         
  16   2  19        161.49        274.13        93.46 o                         
 -13   3  19        157.23         77.94        80.91 o                         
 -12   3  19        297.98        390.48        85.32 o                         
 -11   3  19         13.17        137.10        75.67 o                         
 -10   3  19        124.74        194.80        47.37 o                         
  -9   3  19          0.44         82.78        45.92 o                         
  -8   3  19        662.62        721.27        67.42 o                         
  -7   3  19         48.96         12.12        53.30 o                         
  -6   3  19         28.58         71.82        54.43 o                         
  -5   3  19        108.20        135.29        54.07 o                         
  -4   3  19         19.08          1.23        45.14 o                         
  -3   3  19         84.60         52.81        58.14 o                         
  -2   3  19        161.92        138.72        52.84 o                         
  -1   3  19          0.03         10.55        84.56 o                         
   0   3  19          5.10         59.40        69.09 o                         
   1   3  19        486.96        427.21        76.81 o                         
   2   3  19        285.30        326.97        74.54 o                         
   3   3  19         14.45         36.53        48.46 o                         
   4   3  19         23.89         14.12        39.06 o                         
   5   3  19         69.03         49.47        35.03 o                         
   6   3  19        186.59        209.05        37.14 o                         
   7   3  19        514.20        600.31        42.80 o                         
   8   3  19         77.59         82.90        37.71 o                         
   9   3  19        122.79        201.48        49.63 o                         
  10   3  19         50.66         58.79        43.99 o                         
  11   3  19        263.23        418.63        51.10 o                         
  12   3  19        232.79        312.07        72.83 o                         
  13   3  19         31.95         35.95        65.50 o                         
  14   3  19        135.72        207.10       105.00 o                         
   1   4  19         60.89         24.53       105.19 o                         
   2   4  19         17.84         69.49        98.82 o                         
   3   4  19        144.14         99.83        93.52 o                         
   4   4  19         20.20         37.40        90.94 o                         
   5   4  19          0.03          6.68        85.07 o                         
   6   4  19          1.24        -88.54        88.54 o                         
 -17   0  20        486.35        499.20       109.29 o                         
 -16   0  20        215.38        230.37        90.24 o                         
 -15   0  20        203.63        180.80        91.88 o                         
 -14   0  20         86.37         34.37        54.04 o                         
 -13   0  20        110.17        106.04        64.93 o                         
 -12   0  20        474.49        498.43        50.36 o                         
 -11   0  20        117.22        134.05        41.08 o                         
 -10   0  20         63.65        118.76        39.19 o                         
  -9   0  20         24.22         30.40        37.98 o                         
  -8   0  20        115.28         58.09        54.93 o                         
  -7   0  20        384.08        357.58        49.01 o                         
  -6   0  20         23.02         16.99        44.36 o                         
  -5   0  20        850.27        860.19        51.96 o                         
  -4   0  20         50.72         68.05        35.28 o                         
  -3   0  20       2955.78       2957.50       179.24 o                         
  -2   0  20          3.62          0.52        35.05 o                         
  -1   0  20        796.97        813.29        92.97 o                         
   0   0  20        546.64        555.83        43.81 o                         
   1   0  20       1551.68       1419.55        68.75 o                         
   2   0  20        103.39        111.82        35.99 o                         
   3   0  20        380.00        366.88        78.45 o                         
   4   0  20          1.35         13.38        80.91 o                         
   5   0  20        858.98        877.85       130.38 o                         
   6   0  20       3314.06       3186.75       242.91 o                         
   7   0  20          0.14         35.43        55.59 o                         
   8   0  20       2176.51       1896.52       106.47 o                         
   9   0  20        155.61        110.89        48.72 o                         
  10   0  20       2172.36       2096.21       315.56 o                         
  11   0  20        535.62        550.02        70.50 o                         
  12   0  20        630.54        591.40        86.52 o                         
  13   0  20        132.30        118.81        73.78 o                         
  14   0  20        114.18        -11.92        73.53 o                         
  15   0  20        845.29        795.46        99.39 o                         
  16   0  20         65.81        239.13        83.49 o                         
 -18   1  20          0.99        172.60        95.03 o                         
 -17   1  20        234.34        258.82        82.96 o                         
 -16   1  20        855.30        905.36        62.17 o                         
 -15   1  20        787.65        810.63        58.54 o                         
 -14   1  20         11.59          5.13        58.64 o                         
 -13   1  20        131.28        161.29        55.99 o                         
 -12   1  20        852.14        916.81        59.33 o                         
 -11   1  20         38.19         10.36        44.56 o                         
 -10   1  20        818.69        863.73        73.44 o                         
  -9   1  20        254.34        263.50        36.35 o                         
  -8   1  20        314.57        416.33        70.54 o                         
  -7   1  20        900.47        915.95        54.91 o                         
  -6   1  20        141.68        183.13        41.36 o                         
  -5   1  20        149.60        195.42        39.55 o                         
  -4   1  20          0.10          3.00        32.11 o                         
  -3   1  20        334.66        328.95        35.33 o                         
  -2   1  20          1.42         11.94        32.01 o                         
  -1   1  20        886.08        915.73        46.95 o                         
   0   1  20        127.79        125.66        32.37 o                         
   1   1  20          0.07         68.95        32.15 o                         
   2   1  20        977.80        994.66        49.32 o                         
   3   1  20         46.02        102.10        33.09 o                         
   4   1  20        152.66         97.59        34.20 o                         
   5   1  20         13.15         30.33        33.76 o                         
   6   1  20        284.53        311.84        41.79 o                         
   7   1  20        476.27        510.31        48.07 o                         
   8   1  20       1557.90       1467.38       105.81 o                         
   9   1  20         34.58         69.63        36.58 o                         
  10   1  20        199.74        227.90        43.73 o                         
  11   1  20        916.04        876.07        53.05 o                         
  12   1  20        297.01        290.98        42.62 o                         
  13   1  20        134.13        109.26        37.60 o                         
  14   1  20         24.29        131.29        47.89 o                         
 -14   2  20        483.84        454.87       100.08 o                         
 -13   2  20        174.60        199.75        50.10 o                         
 -12   2  20        143.21        214.30        48.02 o                         
 -11   2  20          0.03         55.51        45.05 o                         
 -10   2  20         13.34         75.26        51.41 o                         
  -9   2  20        151.59        269.32        73.81 o                         
  -8   2  20        111.51         85.35        79.21 o                         
  -7   2  20         69.31        136.61        48.17 o                         
  -6   2  20        211.78        217.23        44.68 o                         
  -5   2  20        223.64        159.16        42.75 o                         
  -4   2  20         77.70        109.62        41.24 o                         
  -3   2  20        254.49        267.62        43.38 o                         
  -2   2  20        221.52        184.36        35.94 o                         
  -1   2  20         15.46         21.33        40.49 o                         
   0   2  20          5.08         39.35        40.21 o                         
   1   2  20        719.67        648.73        66.34 o                         
   2   2  20        236.80        226.42        44.76 o                         
   3   2  20         14.17         89.86        35.39 o                         
   4   2  20         84.03         90.23        35.36 o                         
   5   2  20        482.41        531.08        38.73 o                         
   6   2  20        259.97        271.47        38.35 o                         
   7   2  20        256.31        304.84        35.43 o                         
   8   2  20        173.94        182.11        32.57 o                         
   9   2  20         23.43         38.99        35.98 o                         
  10   2  20        539.98        571.85        73.37 o                         
  11   2  20         43.46         83.63        37.95 o                         
  12   2  20         37.75        157.82        45.58 o                         
  13   2  20         57.51         75.53        68.01 o                         
  14   2  20       1166.75       1159.90       130.16 o                         
  -9   3  20        238.70        338.45        84.25 o                         
  -8   3  20        195.24        154.31        77.82 o                         
  -7   3  20         12.26        -46.10        55.84 o                         
  -6   3  20        109.50        117.72        57.62 o                         
  -5   3  20       1391.92       1407.33        92.76 o                         
  -4   3  20          7.30        -18.41        46.09 o                         
  -3   3  20        495.57        613.15        55.46 o                         
  -2   3  20        759.04        858.40        61.55 o                         
  -1   3  20         15.03         55.38        48.20 o                         
   0   3  20        119.05        263.31        50.45 o                         
   1   3  20        925.43        945.29        79.15 o                         
   2   3  20         52.25        129.43        59.53 o                         
   3   3  20        224.88        153.65        60.21 o                         
   4   3  20        436.57        505.34        99.50 o                         
   5   3  20         49.61        103.53        51.23 o                         
   6   3  20        437.93        550.71        42.39 o                         
   7   3  20        837.33       1100.45        94.04 o                         
   8   3  20         26.61        102.70        45.32 o                         
   9   3  20        146.47        165.09        48.70 o                         
  10   3  20        279.59        466.97        99.70 o                         
 -15   1  21        155.91        227.64        50.82 o                         
 -14   1  21         28.15         75.12        46.50 o                         
 -13   1  21        458.47        624.38        61.65 o                         
 -12   1  21          1.31         50.93        44.02 o                         
 -11   1  21        421.83        522.24        49.99 o                         
 -10   1  21         78.20         99.62        44.07 o                         
  -9   1  21        255.10        220.71        67.72 o                         
  -8   1  21          0.03         27.84        40.56 o                         
  -7   1  21          1.59         25.85        39.98 o                         
  -6   1  21         63.68        107.31        35.09 o                         
  -5   1  21         39.54         63.78        34.67 o                         
  -4   1  21        577.86        563.71        41.81 o                         
  -3   1  21          1.08          6.10        35.24 o                         
  -2   1  21         40.85         35.64        33.91 o                         
  -1   1  21        105.54        122.01        44.96 o                         
   0   1  21        111.01        194.89        35.47 o                         
   1   1  21        394.43        379.21        38.25 o                         
   2   1  21        142.87        195.84        36.09 o                         
   3   1  21         36.85         -0.14        35.07 o                         
   4   1  21         29.46         25.01        35.48 o                         
   5   1  21        293.74        294.23        43.98 o                         
   6   1  21          9.68         -3.77        42.27 o                         
   7   1  21        511.98        464.51        49.06 o                         
   8   1  21         19.56        119.11        43.84 o                         
   9   1  21         68.74        114.60        45.57 o                         
  10   1  21        480.21        587.63        57.57 o                         
  11   1  21          0.28        -12.05        41.79 o                         
  12   1  21          7.55         -3.61       147.00 o                         
  13   1  21          8.73         49.92        60.11 o                         
 -11   2  21          0.54        -39.60        80.97 o                         
 -10   2  21        141.46        207.00        49.26 o                         
  -9   2  21        302.03        287.78        58.61 o                         
  -8   2  21         67.85         18.33        54.36 o                         
  -7   2  21        437.04        420.25        55.98 o                         
  -6   2  21          0.05         34.17        45.45 o                         
  -5   2  21        227.68        230.22        47.83 o                         
  -4   2  21        125.32        116.52        47.34 o                         
  -3   2  21        185.44        124.02        51.14 o                         
  -2   2  21          6.40         33.37        68.02 o                         
  -1   2  21         66.75        115.44        40.66 o                         
   0   2  21        157.67         92.81        43.52 o                         
   1   2  21        245.57        220.29        44.59 o                         
   2   2  21       1318.14       1338.64        71.31 o                         
   3   2  21         79.50        109.67        59.48 o                         
   4   2  21         82.85         95.14        38.67 o                         
   5   2  21         93.62         59.46        34.10 o                         
   6   2  21        223.18        232.94        36.66 o                         
   7   2  21        191.70        294.62        45.54 o                         
   8   2  21         77.91         82.64        38.45 o                         
   9   2  21        304.95        323.59        40.70 o                         
  10   2  21        334.50        333.61        47.53 o                         
  11   2  21        899.92        998.40       130.66 o                         
  12   2  21         85.90        306.54       101.28 o                         
  13   2  21         97.00        183.57        95.22 o                         
  -1   3  21         59.48        188.05        93.21 o                         
   0   3  21        196.77        279.36        92.76 o                         
   1   3  21         90.21         95.29        88.54 o                         
   2   3  21          5.65        -65.77        88.85 o                         
   3   3  21         13.41         59.96        57.94 o                         
   4   3  21          4.24         34.61        58.59 o                         
   5   3  21        180.09        288.00        82.99 o                         
   6   3  21         28.23         98.31        79.40 o                         
   7   3  21        500.91        661.96        74.48 o                         
 -13   0  22         42.24         90.18        91.44 o                         
 -12   0  22       3927.11       4271.11       283.62 o                         
 -11   0  22       1104.35       1249.58       137.66 o                         
 -10   0  22        247.59        292.16        58.98 o                         
  -9   0  22         41.21         42.08       103.33 o                         
  -8   0  22       2282.66       2306.03       128.18 o                         
  -7   0  22        975.88        785.94        95.35 o                         
  -6   0  22        382.59        418.86        82.99 o                         
  -5   0  22        178.67        159.92        59.10 o                         
  -4   0  22         59.32         81.26        54.48 o                         
  -3   0  22       3537.65       3371.41       172.52 o                         
  -2   0  22          4.04        -40.84        40.84 o                         
  -1   0  22         78.61         77.23        97.62 o                         
   0   0  22        980.87        877.78        68.45 o                         
   1   0  22       1801.84       1484.32        90.17 o                         
   2   0  22        428.94        375.49        55.07 o                         
   3   0  22       1706.97       1655.02       137.32 o                         
   4   0  22         15.09         38.34        52.36 o                         
   5   0  22         65.46         40.47        52.53 o                         
   6   0  22        986.23        985.44        95.13 o                         
   7   0  22          0.83         33.80        55.02 o                         
   8   0  22        108.69        149.96       125.52 o                         
   9   0  22        745.54        535.75        63.94 o                         
  10   0  22       1349.67       1270.60       130.41 o                         
  11   0  22         13.29         38.03        74.79 o                         
  12   0  22       1208.17       1083.09       113.76 o                         
  13   0  22         57.83         -3.15        79.65 o                         
 -13   1  22        565.16        578.06        65.91 o                         
 -12   1  22        382.56        436.45        62.31 o                         
 -11   1  22          8.49         76.98        47.31 o                         
 -10   1  22         61.56         63.02        46.51 o                         
  -9   1  22         55.73         52.42        45.22 o                         
  -8   1  22        954.11       1173.37        82.09 o                         
  -7   1  22        105.12        164.67        43.87 o                         
  -6   1  22        157.93        206.40        39.12 o                         
  -5   1  22        163.39        139.62        38.55 o                         
  -4   1  22        127.86        108.67        38.85 o                         
  -3   1  22        370.34        313.40        45.51 o                         
  -2   1  22         16.99         20.29        38.48 o                         
  -1   1  22          0.44         23.09        38.75 o                         
   0   1  22         35.25         70.70        38.62 o                         
   1   1  22       2726.84       2636.16        99.85 o                         
   2   1  22        599.18        567.02        46.06 o                         
   3   1  22         10.48         68.20        44.07 o                         
   4   1  22        246.19        276.45        41.19 o                         
   5   1  22        376.51        388.36        56.73 o                         
   6   1  22        607.48        669.78        47.96 o                         
   7   1  22         33.45        107.17        65.91 o                         
   8   1  22         10.57          3.19        45.30 o                         
   9   1  22         87.84         40.51        56.84 o                         
  10   1  22        920.75        803.41       100.46 o                         
  11   1  22          1.09        161.31        79.65 o                         
  13   1  22         66.08        142.08        86.27 o                         
  -8   2  22        216.99        182.56        83.94 o                         
  -7   2  22        200.64        255.55       109.19 o                         
  -6   2  22         27.63          3.03        47.39 o                         
  -5   2  22          1.32         46.61        47.67 o                         
  -4   2  22        270.67        327.45        50.13 o                         
  -3   2  22         19.89        163.69        47.30 o                         
  -2   2  22          8.97        -22.49        46.21 o                         
  -1   2  22         38.27        161.61        46.96 o                         
   0   2  22          0.00         57.17        44.13 o                         
   1   2  22        174.45        246.95        75.72 o                         
   2   2  22         97.66         55.33        44.42 o                         
   3   2  22         10.70         58.23        39.91 o                         
   4   2  22         40.38         57.73        54.72 o                         
   5   2  22         75.68        109.93        34.31 o                         
   6   2  22        296.27        319.54        36.52 o                         
   7   2  22        150.30        147.33        43.26 o                         
   8   2  22         42.82        124.14        54.66 o                         
   9   2  22         46.84         51.84       105.75 o                         
  10   2  22        276.95        321.62       101.15 o                         
  11   2  22        277.59        326.66        99.01 o                         
 -11   1  23         86.06        116.85        81.22 o                         
 -10   1  23         39.00         12.42        77.31 o                         
  -9   1  23          2.50         21.29        57.79 o                         
  -8   1  23        174.92        205.89       132.81 o                         
  -7   1  23          0.67         36.38        56.94 o                         
  -6   1  23         67.12         53.48        40.55 o                         
  -5   1  23        400.76        480.86        53.55 o                         
  -4   1  23          0.53        -21.74        39.82 o                         
  -3   1  23        561.29        636.22        46.54 o                         
  -2   1  23        264.28        295.55        41.15 o                         
  -1   1  23        106.84        174.02        50.20 o                         
   0   1  23        122.10        145.43        39.10 o                         
   1   1  23         15.81         84.42        43.33 o                         
   2   1  23         17.64         34.81        39.05 o                         
   3   1  23         94.06        110.66        40.12 o                         
   4   1  23         54.04        124.72        40.77 o                         
   5   1  23         17.22        -19.09        41.26 o                         
   6   1  23        295.05        244.85        53.21 o                         
   7   1  23          7.58         45.19        47.18 o                         
   8   1  23          8.56         80.59        78.70 o                         
   9   1  23        133.70        168.38        81.35 o                         
  -3   2  23        102.68        218.76        87.28 o                         
  -2   2  23          0.16        -84.44        84.44 o                         
  -1   2  23        276.10        343.06        90.56 o                         
   0   2  23        219.06        342.17        91.31 o                         
   1   2  23        587.40        646.20        73.20 o                         
   2   2  23        274.32        220.35        58.80 o                         
   3   2  23          0.46         19.26        57.16 o                         
   4   2  23         27.71         26.95        79.65 o                         
   5   2  23          3.05         41.91        49.91 o                         
   6   2  23        211.08        156.33        84.25 o                         
 -10   0  24        292.44        333.54        91.88 o                         
  -9   0  24        113.56        177.58        85.95 o                         
  -8   0  24        142.62        312.41        89.04 o                         
  -7   0  24        199.41        277.79        85.39 o                         
  -6   0  24         13.79        -26.36        81.54 o                         
  -5   0  24          4.61         19.68        81.54 o                         
  -4   0  24       1298.99       1474.26       135.96 o                         
  -3   0  24         31.72         58.90        82.67 o                         
  -2   0  24         40.02        137.85        81.60 o                         
  -1   0  24       2147.30       1963.50       161.88 o                         
   0   0  24         40.13         62.75        81.22 o                         
   1   0  24         13.35          9.96        79.65 o                         
   2   0  24         30.60        162.64        82.49 o                         
   3   0  24        557.29        574.05        97.75 o                         
  -8   1  24         45.96         32.29        80.85 o                         
  -7   1  24        357.12        398.61        88.41 o                         
  -6   1  24        113.69        216.37        83.81 o                         
  -5   1  24         18.23        182.55        59.41 o                         
  -4   1  24         10.23        -50.46        66.25 o                         
  -3   1  24         16.04        -11.85        78.92 o                         
  -2   1  24        283.96        369.15        62.67 o                         
  -1   1  24         73.76        146.04        80.09 o                         
   0   1  24        381.59        416.09        63.92 o                         
   1   1  24        147.05        129.51        48.61 o                         
   2   1  24        486.70        556.00        55.01 o                         
   3   1  24         39.90         74.06        48.42 o                         
   4   1  24         15.46         36.03        58.03 o                         
   5   1  24          0.14          1.93        63.31 o                         
   6   1  24         93.72        134.57        60.80 o                         
   2   2  24         28.54        140.06        91.76 o                         
  -2   1  25         29.46        -33.55        83.94 o                         
  -1   1  25         95.82         74.16        87.21 o                         
                                                                                
