# Supplementary material for: Different inter­molecular inter­actions in solvated and unsolvated isatin-based di­thio­carbazate imine derivatives
Source: Acta Crystallogr E Crystallogr Commun. 2026 Jan 1;82(Pt 1):72–6. doi: 10.1107/S2056989025011028 (PMC12810287; doi:10.1107/S2056989025011028)
Supplement: Supplementary file 3 [file e-82-00072-2sup3.hkl]

data_2                                                                          
_shelx_title ' fatah7_a.res in P-1'                                             
_shelx_refln_list_code          4                                               
_shelx_F_calc_maximum      173.83                                               
_exptl_crystal_F_000       424.00                                               
_reflns_d_resolution_high  0.7952                                               
                                                                                
loop_                                                                           
 _space_group_symop_operation_xyz                                               
 'x, y, z'                                                                      
 '-x, -y, -z'                                                                   
                                                                                
_cell_length_a     6.6979                                                       
_cell_length_b     8.0075                                                       
_cell_length_c    15.8798                                                       
_cell_angle_alpha  84.917                                                       
_cell_angle_beta   80.544                                                       
_cell_angle_gamma  89.948                                                       
                                                                                
_shelx_F_squared_multiplier     1.000                                           
                                                                                
loop_                                                                           
 _refln_index_h                                                                 
 _refln_index_k                                                                 
 _refln_index_l                                                                 
 _refln_F_squared_calc                                                          
 _refln_F_squared_meas                                                          
 _refln_F_squared_sigma                                                         
 _refln_observed_status                                                         
   1   0   0          2.20         31.52        15.45 o                         
   2   0   0       1149.56       1238.57        90.18 o                         
   3   0   0       1072.84       1333.74       100.36 o                         
   4   0   0         27.23         20.41        14.37 o                         
   5   0   0         43.34         48.83        17.36 o                         
   6   0   0        890.23        834.68       101.87 o                         
   7   0   0        143.92        146.36        26.33 o                         
   8   0   0        168.49         51.67        26.81 o                         
  -8   1   0         14.78        -28.17        28.17 o                         
  -7   1   0        435.92        348.26        49.83 o                         
  -6   1   0        264.67        252.06        27.76 o                         
  -5   1   0        488.34        540.82        32.15 o                         
  -4   1   0        410.10        467.45        26.29 o                         
  -3   1   0        456.61        514.68        44.03 o                         
  -2   1   0        436.21        517.44        46.00 o                         
  -1   1   0       2191.64       2460.56       152.24 o                         
   0   1   0       2295.76       2192.27       187.82 o                         
   1   1   0       1466.96       1193.56       105.08 o                         
   2   1   0       2660.54       2662.58       229.81 o                         
   3   1   0         40.04         41.11        16.39 o                         
   4   1   0         77.65        101.10        14.20 o                         
   5   1   0        221.81        243.08        22.19 o                         
   6   1   0        221.46        244.52        42.83 o                         
   7   1   0         36.33         70.59        37.61 o                         
   8   1   0        199.93          1.88        40.94 o                         
  -8   2   0          3.80        -15.84        15.84 o                         
  -7   2   0        176.71        129.08        24.81 o                         
  -6   2   0        211.54        131.92        34.56 o                         
  -5   2   0        995.09        941.89        74.70 o                         
  -4   2   0        197.29        262.53        18.81 o                         
  -3   2   0          9.60          4.57        16.37 o                         
  -2   2   0        371.52        457.44        56.52 o                         
  -1   2   0        613.22        672.95        55.77 o                         
   0   2   0       1931.27       1976.17       140.88 o                         
   1   2   0      30215.32      29448.40      1847.71 o                         
   2   2   0        147.33        107.17        23.13 o                         
   3   2   0        379.84        325.04        19.22 o                         
   4   2   0        380.21        407.53        37.01 o                         
   5   2   0         76.75         99.18        21.53 o                         
   6   2   0          5.75         36.71        24.96 o                         
   7   2   0        112.56        133.57        26.98 o                         
   8   2   0         45.94        492.58        77.94 o                         
  -7   3   0         50.80         55.32        47.08 o                         
  -6   3   0        476.75        348.34        26.61 o                         
  -5   3   0        465.14        429.34        41.77 o                         
  -4   3   0       1033.99       1085.24        56.71 o                         
  -3   3   0        838.52       1078.98        49.02 o                         
  -2   3   0       1504.06       1809.12       102.43 o                         
  -1   3   0        763.93        785.17        55.25 o                         
   0   3   0       1019.33       1156.45        97.82 o                         
   1   3   0        109.58        101.24        42.95 o                         
   2   3   0       1808.17       1735.90        96.52 o                         
   3   3   0        922.99        835.15        42.74 o                         
   4   3   0        211.84        253.79        21.54 o                         
   5   3   0        197.70        230.62        30.55 o                         
   6   3   0         98.77        107.81        22.87 o                         
   7   3   0         71.00         84.37        24.16 o                         
  -7   4   0          5.22        -12.68        16.52 o                         
  -6   4   0        115.27        115.62        22.39 o                         
  -5   4   0         81.58         72.88        21.22 o                         
  -4   4   0        952.12        937.57        50.61 o                         
  -3   4   0        185.68        186.42        17.03 o                         
  -2   4   0          0.14          6.62        14.80 o                         
  -1   4   0         11.14         24.20        14.23 o                         
   0   4   0         78.66         53.60        13.76 o                         
   1   4   0        726.64        694.01        39.73 o                         
   2   4   0       6366.38       6207.96       284.05 o                         
   3   4   0         17.15         -2.56        17.29 o                         
   4   4   0        277.84        244.77        26.06 o                         
   5   4   0         73.50         39.02        24.51 o                         
   6   4   0         25.32         54.62        24.10 o                         
   7   4   0         20.82         39.47        28.17 o                         
  -7   5   0        128.53        -19.80        23.84 o                         
  -6   5   0         18.53         88.44        20.25 o                         
  -5   5   0        291.04        219.70        25.41 o                         
  -4   5   0          1.96         16.97        17.13 o                         
  -3   5   0        327.77        367.05        25.45 o                         
  -2   5   0        348.30        475.13        51.08 o                         
  -1   5   0        895.03        902.08        49.79 o                         
   0   5   0         17.17         73.35        17.55 o                         
   1   5   0        682.00        795.27        64.49 o                         
   2   5   0          3.39        135.48        26.95 o                         
   3   5   0        103.37        110.53        20.18 o                         
   4   5   0        280.65        321.91        44.67 o                         
   5   5   0         34.11         29.58        31.48 o                         
   6   5   0          1.09        -13.20        22.83 o                         
   7   5   0         36.17        267.34        49.74 o                         
  -6   6   0         56.89         45.94        20.40 o                         
  -5   6   0        145.06        128.44        24.89 o                         
  -4   6   0          6.26         21.37        16.22 o                         
  -3   6   0        285.62        258.49        25.60 o                         
  -2   6   0        166.18        144.22        22.49 o                         
  -1   6   0        388.05        450.30        49.95 o                         
   0   6   0        230.05        168.39        22.90 o                         
   1   6   0        636.42        559.97        51.47 o                         
   2   6   0        325.85        289.18        41.70 o                         
   3   6   0       1534.48       1531.76        89.97 o                         
   4   6   0         25.43         13.99        20.40 o                         
   5   6   0        146.38        209.11        38.11 o                         
   6   6   0         77.64        110.84        20.57 o                         
  -6   7   0        147.19        639.73        87.05 o                         
  -5   7   0         64.92         58.98        43.70 o                         
  -4   7   0        243.78        227.96        40.60 o                         
  -3   7   0          0.32        -20.50        20.50 o                         
  -2   7   0        128.05        129.49        22.34 o                         
  -1   7   0        414.43        314.96        39.05 o                         
   0   7   0        288.48        345.25        52.31 o                         
   1   7   0         23.04          4.80        25.22 o                         
   2   7   0        315.52        361.19        38.86 o                         
   3   7   0          9.37         38.88        28.43 o                         
   4   7   0         10.40         24.18        20.12 o                         
   5   7   0         28.01         29.61        17.02 o                         
  -4   8   0        106.62        104.74        23.43 o                         
  -3   8   0          0.11         32.39        22.53 o                         
  -2   8   0         79.91        163.30        39.41 o                         
  -1   8   0         50.41        119.07        67.64 o                         
   0   8   0         23.27          9.54        28.05 o                         
   1   8   0          1.73          7.23        24.37 o                         
   2   8   0        166.23        346.06        40.66 o                         
   3   8   0         18.83         32.96        22.47 o                         
   4   8   0        264.94        189.55        38.12 o                         
  -3   9   0        170.31        145.23        25.41 o                         
  -2   9   0          3.91         21.89        32.67 o                         
  -1   9   0         33.34         19.59        55.25 o                         
   0   9   0        187.97        236.11        38.62 o                         
   1   9   0        163.38        148.99        40.72 o                         
   2   9   0         12.34          7.65        20.56 o                         
   3   9   0        134.05        122.87        20.26 o                         
   0  10   0          1.62        -44.79        44.79 o                         
  -3  -9   1         56.80        517.46        82.88 o                         
  -2  -9   1          7.77          4.99        19.29 o                         
  -1  -9   1         24.48         48.75        27.84 o                         
   0  -9   1          4.96        -10.90        30.24 o                         
   1  -9   1         16.22          3.48        30.14 o                         
   2  -9   1         12.43         53.77        47.70 o                         
   3  -9   1         97.36         67.71        26.07 o                         
  -4  -8   1         38.71         86.43        29.24 o                         
  -3  -8   1        113.00        187.62        33.94 o                         
  -2  -8   1          2.44         91.05        30.44 o                         
  -1  -8   1        119.50        133.44        30.24 o                         
   0  -8   1         12.56        134.06        41.96 o                         
   1  -8   1         77.53        138.83        61.90 o                         
   2  -8   1          2.14         13.16        41.81 o                         
   3  -8   1         82.24        139.24        22.82 o                         
   4  -8   1         22.56         32.29        30.90 o                         
  -5  -7   1         32.89         37.87        16.00 o                         
  -4  -7   1          0.30        -19.18        19.87 o                         
  -3  -7   1          1.13         27.66        27.31 o                         
  -2  -7   1        331.66        291.26        34.57 o                         
  -1  -7   1        194.18        144.12        37.37 o                         
   0  -7   1         90.69        102.30        23.03 o                         
   1  -7   1          6.16         56.76        32.94 o                         
   2  -7   1         17.97         16.43        28.04 o                         
   3  -7   1         74.03         69.49        24.56 o                         
   4  -7   1        248.49        256.25        32.13 o                         
   5  -7   1        250.73        285.42        31.99 o                         
   6  -7   1         34.66        579.48        80.73 o                         
  -6  -6   1         36.46         66.43        31.20 o                         
  -5  -6   1         50.11         59.68        22.71 o                         
  -4  -6   1        217.88        190.39        21.31 o                         
  -3  -6   1        402.82        313.29        25.07 o                         
  -2  -6   1        639.37        625.79        69.16 o                         
  -1  -6   1        241.68        198.86        24.45 o                         
   0  -6   1        457.62        432.93        31.85 o                         
   1  -6   1        121.86        119.34        20.60 o                         
   2  -6   1        281.32        312.79        31.00 o                         
   3  -6   1         40.55         53.66        26.76 o                         
   4  -6   1        107.76        162.84        22.64 o                         
   5  -6   1         55.79         36.88        21.36 o                         
   6  -6   1        253.63        256.11        36.80 o                         
  -7  -5   1         55.27        105.64        37.15 o                         
  -6  -5   1         46.75         65.78        21.41 o                         
  -5  -5   1          6.56         64.80        34.49 o                         
  -4  -5   1        190.99        334.30        47.69 o                         
  -3  -5   1          4.18        153.05        35.95 o                         
  -2  -5   1         22.48         77.35        20.96 o                         
  -1  -5   1       1358.42       1210.88        59.59 o                         
   0  -5   1        896.87        781.63        41.67 o                         
   1  -5   1        488.71        566.66        47.89 o                         
   2  -5   1         78.56        265.71        55.99 o                         
   3  -5   1         69.17        167.66        19.99 o                         
   4  -5   1         36.80         43.81        16.85 o                         
   5  -5   1        352.42        314.33        29.76 o                         
   6  -5   1        434.15        444.43        39.23 o                         
   7  -5   1        117.72         75.55        37.84 o                         
  -7  -4   1        161.73        244.77        40.32 o                         
  -6  -4   1         33.15         40.83        25.33 o                         
  -5  -4   1        135.28         92.92        25.27 o                         
  -4  -4   1         21.82         27.02        26.05 o                         
  -3  -4   1         56.47         45.91        16.49 o                         
  -2  -4   1        342.19        344.50        25.81 o                         
  -1  -4   1        999.30        920.82        55.05 o                         
   0  -4   1       1690.21       1577.58        65.50 o                         
   1  -4   1       2317.12       2550.30       118.59 o                         
   2  -4   1          3.80          5.27        12.79 o                         
   3  -4   1         22.97         32.96        14.47 o                         
   4  -4   1         40.04         28.11        19.18 o                         
   5  -4   1         57.44         77.85        21.11 o                         
   6  -4   1         51.48        105.58        22.16 o                         
   7  -4   1        328.59        313.76        26.06 o                         
  -7  -3   1         98.74        136.39        32.11 o                         
  -6  -3   1        323.53        365.40        45.40 o                         
  -5  -3   1        483.24        508.50        40.31 o                         
  -4  -3   1        301.77        322.19        27.10 o                         
  -3  -3   1        616.66        603.58        38.12 o                         
  -2  -3   1       1553.20       1322.78        53.28 o                         
  -1  -3   1        155.43        110.09        47.14 o                         
   0  -3   1       4309.45       4252.56       269.15 o                         
   1  -3   1       3662.38       3660.17       261.51 o                         
   2  -3   1       2081.69       2315.14       126.05 o                         
   3  -3   1         24.80         54.74        16.53 o                         
   4  -3   1        486.05        483.66        29.53 o                         
   5  -3   1        807.92        845.79        43.01 o                         
   6  -3   1        245.94        143.90        34.97 o                         
   7  -3   1        348.22        340.89        46.53 o                         
  -8  -2   1         24.10        371.35        64.07 o                         
  -7  -2   1          0.78         46.81        29.89 o                         
  -6  -2   1        712.48        723.69        95.14 o                         
  -5  -2   1        220.55        285.01        35.59 o                         
  -4  -2   1        510.57        494.89        37.70 o                         
  -3  -2   1         19.81         14.49        17.25 o                         
  -2  -2   1        118.93        125.58        22.70 o                         
  -1  -2   1       1499.87       1320.04        93.20 o                         
   0  -2   1       1091.67       1030.25       106.40 o                         
   1  -2   1        702.80        685.94        55.12 o                         
   2  -2   1       3726.91       4160.71       296.72 o                         
   3  -2   1         79.20        119.85        16.13 o                         
   4  -2   1          9.72         79.73        17.18 o                         
   5  -2   1         92.87        167.48        27.01 o                         
   6  -2   1         61.54         51.81        42.64 o                         
   7  -2   1          7.14        -21.78        23.76 o                         
   8  -2   1        240.34        176.41        21.12 o                         
  -8  -1   1          3.28        414.42        67.89 o                         
  -7  -1   1         26.55         -0.89        38.60 o                         
  -6  -1   1        213.16        233.65        38.42 o                         
  -5  -1   1        491.29        430.12        29.59 o                         
  -4  -1   1        941.46        887.66        57.27 o                         
  -3  -1   1        506.64        566.77        38.28 o                         
  -2  -1   1        401.08        451.43        47.32 o                         
  -1  -1   1       1112.75       1026.49        68.20 o                         
   0  -1   1        212.40        174.13        36.43 o                         
   1  -1   1       2525.28       2569.88       207.50 o                         
   2  -1   1       3441.99       3837.21       235.73 o                         
   3  -1   1       3324.53       3818.83       270.97 o                         
   4  -1   1        153.25        295.97        32.13 o                         
   5  -1   1        241.25        256.22        23.92 o                         
   6  -1   1         92.03         61.45        25.86 o                         
   7  -1   1         86.05         96.04        23.05 o                         
   8  -1   1        133.91        102.65        25.92 o                         
  -8   0   1         25.66        -57.50        57.50 o                         
  -7   0   1        261.84        188.11        23.92 o                         
  -6   0   1          0.48         12.60        22.14 o                         
  -5   0   1       1533.27       1563.88       106.80 o                         
  -4   0   1        836.99        883.77        58.41 o                         
  -3   0   1       3583.69       4050.72       224.18 o                         
  -2   0   1         84.24         78.59        30.47 o                         
  -1   0   1        386.53        392.39        50.24 o                         
   0   0   1       1233.00       1474.52       146.80 o                         
   1   0   1        148.88        238.57        23.98 o                         
   2   0   1        886.77        955.63        93.07 o                         
   3   0   1       4724.58       5767.25       406.87 o                         
   4   0   1        886.31       1048.22        43.94 o                         
   5   0   1          1.24         -5.75        17.75 o                         
   6   0   1        135.13        124.05        20.66 o                         
   7   0   1        179.93        198.38        25.13 o                         
   8   0   1         18.40         40.20        65.86 o                         
  -8   1   1         22.90         37.18        59.50 o                         
  -7   1   1         52.29         17.25        21.63 o                         
  -6   1   1         65.09         81.91        24.73 o                         
  -5   1   1        294.17        381.95        27.23 o                         
  -4   1   1        501.69        524.48        41.33 o                         
  -3   1   1       1436.00       1492.29        95.79 o                         
  -2   1   1        718.88        906.06        71.64 o                         
  -1   1   1        553.40        572.38        47.22 o                         
   0   1   1         31.84         20.13        26.02 o                         
   1   1   1        145.77        201.96        22.34 o                         
   2   1   1        649.01        580.80        43.53 o                         
   3   1   1        700.17        718.44        52.64 o                         
   4   1   1       1523.31       1447.16        56.20 o                         
   5   1   1        187.43        188.36        21.99 o                         
   6   1   1         84.08        110.80        28.71 o                         
   7   1   1          2.41         10.78        24.20 o                         
   8   1   1         79.96         22.54        24.93 o                         
  -8   2   1        120.98        178.95        72.74 o                         
  -7   2   1         13.88          8.75        23.45 o                         
  -6   2   1        197.98         89.27        34.76 o                         
  -5   2   1          2.22         24.68        19.97 o                         
  -4   2   1        616.25        691.83        48.48 o                         
  -3   2   1        148.88        150.00        20.07 o                         
  -2   2   1       2574.76       3009.94       213.76 o                         
  -1   2   1         97.30        160.83        26.90 o                         
   0   2   1         73.76         93.92        23.86 o                         
   1   2   1       7998.61       8267.48      1018.40 o                         
   2   2   1         67.97         44.26        16.19 o                         
   3   2   1        130.83        112.36        13.62 o                         
   4   2   1        784.53        728.19        44.28 o                         
   5   2   1        349.29        585.64        39.52 o                         
   6   2   1         15.10         99.61        29.85 o                         
   7   2   1         67.13        144.94        27.72 o                         
   8   2   1         52.07        -41.07        41.07 o                         
  -7   3   1         52.94         32.13        23.02 o                         
  -6   3   1        104.30         88.62        20.64 o                         
  -5   3   1        273.45        238.90        24.95 o                         
  -4   3   1        295.38        336.30        22.68 o                         
  -3   3   1        881.87        978.33        41.18 o                         
  -2   3   1       1993.14       2263.17       124.74 o                         
  -1   3   1         79.52         78.63        24.88 o                         
   0   3   1        936.14       1034.40        84.93 o                         
   1   3   1       1034.03       1017.59        97.26 o                         
   2   3   1       1099.22       1140.91        62.47 o                         
   3   3   1        959.39        870.30        35.52 o                         
   4   3   1        842.44        864.07        47.21 o                         
   5   3   1        500.65        491.86        32.02 o                         
   6   3   1        357.03        352.08        38.72 o                         
   7   3   1         61.18         32.94        23.78 o                         
  -7   4   1        254.08        210.42        17.93 o                         
  -6   4   1          6.12          5.32        18.68 o                         
  -5   4   1        301.52        341.93        27.55 o                         
  -4   4   1         18.85          6.92        22.01 o                         
  -3   4   1        693.87        786.31        39.83 o                         
  -2   4   1          0.96         13.74        31.93 o                         
  -1   4   1       2111.17       2162.29        95.41 o                         
   0   4   1         29.53         36.10        12.91 o                         
   1   4   1        100.71         81.22        18.07 o                         
   2   4   1       3096.19       2739.24       129.44 o                         
   3   4   1        546.40        520.04        33.99 o                         
   4   4   1         87.15        106.90        22.42 o                         
   5   4   1        115.52        143.84        22.15 o                         
   6   4   1         41.78         10.63        24.62 o                         
   7   4   1         12.76         57.11        25.92 o                         
  -7   5   1        226.30         56.36        25.05 o                         
  -6   5   1          0.94          8.58        16.53 o                         
  -5   5   1         43.92         53.03        22.80 o                         
  -4   5   1        481.00        516.67        33.26 o                         
  -3   5   1        692.77        733.50        44.23 o                         
  -2   5   1        237.36        327.16        52.86 o                         
  -1   5   1        428.46        499.34        39.92 o                         
   0   5   1        100.88        115.24        20.63 o                         
   1   5   1        280.47        393.23        34.71 o                         
   2   5   1        340.13        365.29        36.82 o                         
   3   5   1        232.99        494.32        65.03 o                         
   4   5   1        297.39        484.84        55.85 o                         
   5   5   1         40.19         29.54        26.53 o                         
   6   5   1         33.24         12.15        47.45 o                         
   7   5   1         12.33        239.17        43.23 o                         
  -6   6   1        232.47        175.77        23.12 o                         
  -5   6   1         14.83         14.99        17.56 o                         
  -4   6   1        455.73        437.69        32.12 o                         
  -3   6   1        914.78        959.02        76.33 o                         
  -2   6   1        883.88        898.59        82.44 o                         
  -1   6   1         48.11         32.51        22.02 o                         
   0   6   1        920.03        633.58        74.71 o                         
   1   6   1         67.09         42.02        22.80 o                         
   2   6   1        648.77        629.43        46.04 o                         
   3   6   1       1127.13       1082.74        79.05 o                         
   4   6   1        387.65        413.68        31.54 o                         
   5   6   1         19.82         30.20        21.05 o                         
   6   6   1        170.14        195.77        29.40 o                         
  -5   7   1         15.09         25.04        21.82 o                         
  -4   7   1          4.64         15.82        22.34 o                         
  -3   7   1        163.32        165.35        25.66 o                         
  -2   7   1        511.91        572.97        42.99 o                         
  -1   7   1        143.00        146.16        49.05 o                         
   0   7   1        139.29        145.08        43.43 o                         
   1   7   1         33.44         26.71        26.94 o                         
   2   7   1         32.59         40.84        29.24 o                         
   3   7   1         13.30         32.86        28.74 o                         
   4   7   1         35.04         47.82        24.35 o                         
   5   7   1         84.25        117.93        31.92 o                         
  -4   8   1          4.82         77.05        35.56 o                         
  -3   8   1         50.43         50.28        23.65 o                         
  -2   8   1         59.54        255.34        64.10 o                         
  -1   8   1        305.46        298.15        51.52 o                         
   0   8   1          3.82         56.46        29.88 o                         
   1   8   1         60.26         56.48        38.19 o                         
   2   8   1          3.68         19.79        26.97 o                         
   3   8   1         98.48        172.64        34.81 o                         
   4   8   1        215.82        262.88        32.44 o                         
   5   8   1         28.29        388.22        69.18 o                         
  -3   9   1          0.15         20.00        37.72 o                         
  -2   9   1         17.35         44.90        28.06 o                         
  -1   9   1        185.49        217.36        61.13 o                         
   0   9   1         54.86        109.52        59.13 o                         
   1   9   1         47.96          9.76        35.78 o                         
   2   9   1         14.73         13.93        21.91 o                         
   3   9   1          7.39        -17.19        17.19 o                         
   0  10   1         84.40       1410.07       182.42 o                         
  -3  -9   2         17.38        -36.15        54.72 o                         
  -2  -9   2         16.40         40.64        18.13 o                         
  -1  -9   2        121.61        150.63        62.74 o                         
   0  -9   2         45.33         69.67        35.69 o                         
   1  -9   2         82.24        109.41        30.99 o                         
   2  -9   2          2.62          8.48        41.10 o                         
   3  -9   2          6.74        -22.97        25.79 o                         
  -4  -8   2          0.03        -11.03        26.65 o                         
  -3  -8   2          0.85         28.11        50.90 o                         
  -2  -8   2          5.48         26.36        29.36 o                         
  -1  -8   2          7.07         53.13        25.10 o                         
   0  -8   2        304.74        361.69        53.64 o                         
   1  -8   2         80.83        125.59        56.84 o                         
   2  -8   2          2.23        -15.10        42.26 o                         
   3  -8   2          0.01         26.54        20.34 o                         
   4  -8   2          3.51         13.68        18.11 o                         
  -5  -7   2          8.61          0.09        21.17 o                         
  -4  -7   2         89.38         82.18        17.99 o                         
  -3  -7   2         32.28         11.82        22.00 o                         
  -2  -7   2         16.85         -7.52        26.77 o                         
  -1  -7   2          3.11        -10.66        26.83 o                         
   0  -7   2        270.86        190.46        28.87 o                         
   1  -7   2        160.67        180.87        35.66 o                         
   2  -7   2        361.70        420.81        68.03 o                         
   3  -7   2          2.36         15.01        24.27 o                         
   4  -7   2          1.30          7.10        22.29 o                         
   5  -7   2         25.24          5.35        18.19 o                         
   6  -7   2         19.35        540.54        76.69 o                         
  -6  -6   2         30.87         51.32        27.34 o                         
  -5  -6   2        326.32        365.31        45.10 o                         
  -4  -6   2          1.06        -20.11        20.11 o                         
  -3  -6   2         79.24         49.70        18.71 o                         
  -2  -6   2         29.68         20.78        19.03 o                         
  -1  -6   2        411.45        261.09        26.30 o                         
   0  -6   2        160.14        109.15        25.41 o                         
   1  -6   2        768.97        822.51        80.77 o                         
   2  -6   2        414.85        462.33        46.51 o                         
   3  -6   2        335.17        326.43        37.59 o                         
   4  -6   2         17.36          3.23        18.17 o                         
   5  -6   2          7.30         53.10        18.31 o                         
   6  -6   2          4.51         58.14        21.13 o                         
  -6  -5   2         44.25         60.44        27.14 o                         
  -5  -5   2         45.01         70.97        27.14 o                         
  -4  -5   2         37.19         72.50        25.82 o                         
  -3  -5   2        318.67        359.30        41.71 o                         
  -2  -5   2         46.06         89.22        17.53 o                         
  -1  -5   2         14.87         28.18        16.55 o                         
   0  -5   2         65.99        171.20        31.48 o                         
   1  -5   2        584.02        673.89        47.46 o                         
   2  -5   2        591.19        553.01        51.06 o                         
   3  -5   2       1488.11       1512.46        78.93 o                         
   4  -5   2         85.88        133.61        26.47 o                         
   5  -5   2          0.78          3.32        23.45 o                         
   6  -5   2        106.58        156.00        25.52 o                         
   7  -5   2         41.48          8.75        29.46 o                         
  -7  -4   2         23.77        -14.62        22.12 o                         
  -6  -4   2         61.40         70.80        26.18 o                         
  -5  -4   2         47.98         26.70        22.81 o                         
  -4  -4   2       1004.68        927.55        63.37 o                         
  -3  -4   2        107.87        139.26        20.81 o                         
  -2  -4   2          2.42        -14.64        14.64 o                         
  -1  -4   2        369.42        308.30        23.94 o                         
   0  -4   2          4.78          0.17        13.20 o                         
   1  -4   2         16.39        -12.59        14.70 o                         
   2  -4   2       1452.70       1499.62        66.75 o                         
   3  -4   2        896.30        864.19        46.37 o                         
   4  -4   2        369.27        339.87        30.11 o                         
   5  -4   2          8.01         29.34        18.17 o                         
   6  -4   2         19.54          4.96        22.78 o                         
   7  -4   2          6.42         69.26        17.49 o                         
  -7  -3   2        141.47        202.13        53.89 o                         
  -6  -3   2        435.66        533.73        56.98 o                         
  -5  -3   2        152.02        145.96        29.50 o                         
  -4  -3   2        374.49        376.78        29.52 o                         
  -3  -3   2        647.40        605.95        44.08 o                         
  -2  -3   2       2281.79       2027.65        93.90 o                         
  -1  -3   2        202.49        136.75        22.13 o                         
   0  -3   2       1516.64       1141.25       307.00 o                         
   1  -3   2       1492.51       1348.74       100.49 o                         
   2  -3   2       1833.16       1914.60       119.25 o                         
   3  -3   2        294.90        317.15        23.72 o                         
   4  -3   2       1974.57       2001.60       101.83 o                         
   5  -3   2        154.89        139.73        20.00 o                         
   6  -3   2         11.04          1.69        20.47 o                         
   7  -3   2        264.38        297.20        75.88 o                         
   8  -3   2        197.93        118.51        64.57 o                         
  -7  -2   2         59.28        109.40        26.65 o                         
  -6  -2   2         25.00         52.44        28.25 o                         
  -5  -2   2        210.22        285.86        56.40 o                         
  -4  -2   2        105.20         71.39        21.77 o                         
  -3  -2   2       3512.88       3008.14       151.22 o                         
  -2  -2   2        805.48        793.78        73.85 o                         
  -1  -2   2         18.93        -21.04        21.04 o                         
   0  -2   2        883.31        791.74        55.71 o                         
   1  -2   2       1216.68       1329.17        86.86 o                         
   2  -2   2        182.78        215.03        37.33 o                         
   3  -2   2       1770.82       1988.09        87.33 o                         
   4  -2   2        524.53        500.31        33.50 o                         
   5  -2   2        231.55        185.07        29.82 o                         
   6  -2   2         49.63        179.66        44.65 o                         
   7  -2   2         26.19         51.63        23.32 o                         
   8  -2   2         18.08         11.83        17.05 o                         
  -8  -1   2         41.01        329.10        75.69 o                         
  -7  -1   2         56.62         37.87        28.67 o                         
  -6  -1   2         53.38         59.86        32.17 o                         
  -5  -1   2        338.67        283.18        26.32 o                         
  -4  -1   2        482.54        433.76        38.71 o                         
  -3  -1   2        109.71         71.37        16.07 o                         
  -2  -1   2        378.00        291.83        30.19 o                         
  -1  -1   2       9942.60       9424.42       577.37 o                         
   0  -1   2        330.65        309.92        42.21 o                         
   1  -1   2        207.90        214.32        24.85 o                         
   2  -1   2        768.39        699.38        57.98 o                         
   3  -1   2       1896.06       2190.81       156.81 o                         
   4  -1   2          9.73         92.53        17.16 o                         
   5  -1   2        912.25        897.28        47.74 o                         
   6  -1   2         99.71        108.58        27.24 o                         
   7  -1   2          1.22         24.01        22.42 o                         
   8  -1   2        119.17         46.08        19.18 o                         
  -8   0   2        191.44        462.72        57.47 o                         
  -7   0   2         47.87         35.41        18.42 o                         
  -6   0   2        319.36        224.33        26.42 o                         
  -5   0   2        316.46        346.60        27.23 o                         
  -4   0   2       1411.67       1583.21        84.78 o                         
  -3   0   2        197.38        229.01        21.17 o                         
  -2   0   2       6827.09       6896.14       500.57 o                         
  -1   0   2       4403.71       4561.67       329.54 o                         
   0   0   2          3.42          9.34        17.38 o                         
   1   0   2       3666.62       4333.35       373.34 o                         
   2   0   2       1958.76       2397.49       169.81 o                         
   3   0   2        767.92        916.71        64.31 o                         
   4   0   2       1413.84       1661.25        67.30 o                         
   5   0   2        289.15        257.44        21.04 o                         
   6   0   2         45.49         56.22        19.68 o                         
   7   0   2         45.21         48.64        21.41 o                         
   8   0   2          6.02         41.65        25.86 o                         
  -8   1   2         29.95        460.56       261.80 o                         
  -7   1   2        122.75        121.38        20.52 o                         
  -6   1   2        185.42        168.19        26.38 o                         
  -5   1   2        125.37        104.84        23.35 o                         
  -4   1   2        793.68        805.50        55.79 o                         
  -3   1   2       1600.64       1832.37        84.96 o                         
  -2   1   2          1.21        -23.46        28.87 o                         
  -1   1   2          2.56        -57.53        57.53 o                         
   0   1   2       2252.14       2311.72       164.46 o                         
   1   1   2          7.33        -10.59        19.84 o                         
   2   1   2        120.34         76.52        21.82 o                         
   3   1   2       1372.51       1357.82        72.30 o                         
   4   1   2       1702.09       1730.80        62.86 o                         
   5   1   2          9.75         88.54        16.01 o                         
   6   1   2        172.40        223.02        44.95 o                         
   7   1   2         68.08         80.75        25.50 o                         
   8   1   2         14.47         22.41        24.12 o                         
  -7   2   2         95.95         70.71        24.02 o                         
  -6   2   2          2.90         20.35        39.83 o                         
  -5   2   2        380.16        346.17        32.24 o                         
  -4   2   2        285.15        335.72        25.26 o                         
  -3   2   2       2414.13       2650.97       119.71 o                         
  -2   2   2        654.72        743.86        63.96 o                         
  -1   2   2       4057.81       4310.50       270.45 o                         
   0   2   2        555.03        650.42        43.48 o                         
   1   2   2        454.39        446.33        49.41 o                         
   2   2   2        282.51        491.91        36.56 o                         
   3   2   2        962.65        958.67        46.62 o                         
   4   2   2        458.42        390.83        27.82 o                         
   5   2   2        554.87        593.84        42.60 o                         
   6   2   2         23.32         26.78        24.20 o                         
   7   2   2          3.10         -5.41        25.08 o                         
  -7   3   2         77.12         87.43        25.37 o                         
  -6   3   2        240.40        288.70        24.87 o                         
  -5   3   2        483.38        486.84        33.83 o                         
  -4   3   2        295.72        354.54        29.60 o                         
  -3   3   2        807.59        890.83        43.54 o                         
  -2   3   2       2155.05       2264.26       114.89 o                         
  -1   3   2        138.51        137.28        25.35 o                         
   0   3   2       3149.07       2591.75       190.15 o                         
   1   3   2       3566.75       3265.20       287.10 o                         
   2   3   2       1504.62       1471.33       106.88 o                         
   3   3   2         21.76         24.00        16.19 o                         
   4   3   2        568.81        488.40        33.10 o                         
   5   3   2       1021.92       1051.54       110.86 o                         
   6   3   2        190.51        198.51        28.57 o                         
   7   3   2        283.41        397.77        44.77 o                         
  -7   4   2         31.03         61.84        13.39 o                         
  -6   4   2         33.92         39.11        18.78 o                         
  -5   4   2         16.04         24.12        20.75 o                         
  -4   4   2        219.84        253.18        27.03 o                         
  -3   4   2         36.44         66.06        15.31 o                         
  -2   4   2       1741.02       2166.90        88.35 o                         
  -1   4   2        226.37        208.29        16.71 o                         
   0   4   2       1696.17       1500.96        99.38 o                         
   1   4   2        190.52        214.91        19.82 o                         
   2   4   2          8.64         15.75        15.64 o                         
   3   4   2         40.41         49.66        17.26 o                         
   4   4   2        152.17        138.45        22.58 o                         
   5   4   2        144.45        139.70        28.69 o                         
   6   4   2        394.02        455.66        76.62 o                         
   7   4   2         34.41        134.61        27.43 o                         
  -7   5   2        244.04        321.68        38.40 o                         
  -6   5   2         21.86         37.83        19.00 o                         
  -5   5   2          6.68         -3.45        22.48 o                         
  -4   5   2         99.61         73.15        20.10 o                         
  -3   5   2         41.92         63.84        16.35 o                         
  -2   5   2        339.77        357.19        31.99 o                         
  -1   5   2       1347.92       1462.73       113.52 o                         
   0   5   2        226.34        256.57        32.37 o                         
   1   5   2         24.89        308.07        39.67 o                         
   2   5   2        298.27        406.54        29.66 o                         
   3   5   2         58.48        205.83        26.98 o                         
   4   5   2         32.44         49.34        21.32 o                         
   5   5   2         64.57        177.68        25.59 o                         
   6   5   2        333.29        342.69        46.46 o                         
   7   5   2          6.88        108.94        40.04 o                         
  -6   6   2        102.33         55.30        25.18 o                         
  -5   6   2        116.00        137.18        18.83 o                         
  -4   6   2         27.17         22.41        18.57 o                         
  -3   6   2       1213.06       1284.42        82.57 o                         
  -2   6   2        249.44        261.00        29.68 o                         
  -1   6   2        668.02        741.34        51.45 o                         
   0   6   2        303.27        241.97        67.72 o                         
   1   6   2        540.27        532.40        60.48 o                         
   2   6   2        193.59        197.64        27.62 o                         
   3   6   2        204.76        178.48        27.77 o                         
   4   6   2          7.22          7.77        21.31 o                         
   5   6   2        120.59        115.44        22.68 o                         
   6   6   2         50.69        113.54        26.36 o                         
  -5   7   2         37.68         40.33        25.05 o                         
  -4   7   2          4.44        -16.65        25.50 o                         
  -3   7   2         22.01          4.19        21.27 o                         
  -2   7   2          7.50         41.28        22.62 o                         
  -1   7   2         20.45         15.48        29.55 o                         
   0   7   2        330.25        365.00        67.05 o                         
   1   7   2         72.17        120.27        32.21 o                         
   2   7   2         15.13         25.86        26.41 o                         
   3   7   2         50.55         50.41        26.52 o                         
   4   7   2          0.90         36.66        27.28 o                         
   5   7   2          1.40          9.34        17.98 o                         
  -4   8   2         34.72        100.56        68.83 o                         
  -3   8   2         57.30         90.22        19.41 o                         
  -2   8   2         20.83         18.20        26.77 o                         
  -1   8   2          8.72         62.78        30.01 o                         
   0   8   2         52.23         65.45        48.49 o                         
   1   8   2         63.56        325.69        44.34 o                         
   2   8   2        192.55        257.46        39.02 o                         
   3   8   2         26.55         87.61        25.43 o                         
   4   8   2         12.31         20.82        21.23 o                         
  -2   9   2         10.85         27.98        24.76 o                         
  -1   9   2         58.69         61.43        23.96 o                         
   0   9   2         45.19         90.86        42.48 o                         
   1   9   2        181.86        193.43        31.76 o                         
   2   9   2         17.75         38.02        17.99 o                         
   3   9   2          0.13        -17.50        17.50 o                         
   0  10   2          0.38        -60.25        60.25 o                         
   1  10   2         11.48        -41.47        41.47 o                         
  -2  -9   3          1.24         40.27        39.27 o                         
  -1  -9   3          1.26          8.81        21.07 o                         
   0  -9   3          8.23         13.58        33.82 o                         
   1  -9   3          5.90         10.69        27.54 o                         
   2  -9   3        227.81        192.14        29.23 o                         
  -4  -8   3         21.47         76.48        47.78 o                         
  -3  -8   3         40.31         45.43        26.57 o                         
  -2  -8   3         13.46         21.10        25.35 o                         
  -1  -8   3         10.93         45.82        27.05 o                         
   0  -8   3         32.10         50.38        24.62 o                         
   1  -8   3         25.34         47.29        30.27 o                         
   2  -8   3          3.61        105.15        30.53 o                         
   3  -8   3        137.15        185.10        52.76 o                         
   4  -8   3        152.85        205.08        24.44 o                         
  -5  -7   3         10.54        -18.89        24.49 o                         
  -4  -7   3         41.31         46.99        18.78 o                         
  -3  -7   3        205.90        194.42        35.47 o                         
  -2  -7   3         73.22        113.20        30.43 o                         
  -1  -7   3         10.17         11.66        27.03 o                         
   0  -7   3        126.75         32.27        25.39 o                         
   1  -7   3         18.79          8.95        31.55 o                         
   2  -7   3         54.85         49.17        24.36 o                         
   3  -7   3        406.24        477.05        86.31 o                         
   4  -7   3        105.79        154.64        27.40 o                         
   5  -7   3         63.84         85.71        21.82 o                         
  -5  -6   3          8.85         68.33        19.46 o                         
  -4  -6   3        104.48        135.50        21.31 o                         
  -3  -6   3        156.21        161.37        30.71 o                         
  -2  -6   3        354.64        607.37        60.07 o                         
  -1  -6   3        100.00        176.26        27.55 o                         
   0  -6   3         32.53        115.03        26.20 o                         
   1  -6   3        343.81        343.26        28.39 o                         
   2  -6   3        337.48        313.14        31.40 o                         
   3  -6   3         10.01         41.21        31.21 o                         
   4  -6   3        221.85        272.94        27.19 o                         
   5  -6   3        317.16        313.29        41.43 o                         
   6  -6   3         27.90         76.76        23.35 o                         
  -6  -5   3          0.54         13.13        18.29 o                         
  -5  -5   3         24.19         -4.15        25.80 o                         
  -4  -5   3        111.22         65.54        25.25 o                         
  -3  -5   3        209.90        150.81        31.68 o                         
  -2  -5   3        438.83        421.23        28.15 o                         
  -1  -5   3        274.75        255.69        27.85 o                         
   0  -5   3        416.60        424.79        35.55 o                         
   1  -5   3        367.05        496.45        54.22 o                         
   2  -5   3        174.99        137.39        21.85 o                         
   3  -5   3        206.85        238.67        25.07 o                         
   4  -5   3        476.21        509.15        38.33 o                         
   5  -5   3         99.43         82.26        24.24 o                         
   6  -5   3        157.13        164.55        19.71 o                         
   7  -5   3         29.20         -6.60        29.07 o                         
  -6  -4   3         29.42         54.84        23.76 o                         
  -5  -4   3        121.19        102.35        22.47 o                         
  -4  -4   3        216.87        145.03        23.83 o                         
  -3  -4   3        472.58        474.82        38.81 o                         
  -2  -4   3         95.59         67.45        18.01 o                         
  -1  -4   3        732.76        589.69        47.26 o                         
   0  -4   3        727.14        551.26        29.36 o                         
   1  -4   3         11.91          2.87        14.70 o                         
   2  -4   3        536.69        646.24        31.18 o                         
   3  -4   3        817.74        824.72        49.14 o                         
   4  -4   3          7.43         15.30        23.09 o                         
   5  -4   3         65.46         79.64        21.70 o                         
   6  -4   3        239.26        142.31        20.57 o                         
   7  -4   3         52.07         60.25        17.08 o                         
  -7  -3   3        186.85        236.52        47.50 o                         
  -6  -3   3         62.58         80.16        25.51 o                         
  -5  -3   3          0.40         14.40        22.36 o                         
  -4  -3   3        409.42        420.59        30.88 o                         
  -3  -3   3       1031.21        904.99        59.76 o                         
  -2  -3   3        243.50        102.03        24.05 o                         
  -1  -3   3       1086.39        841.04        69.42 o                         
   0  -3   3        346.72        224.78        28.47 o                         
   1  -3   3       1028.49       1137.39        77.72 o                         
   2  -3   3        418.86        481.60        27.36 o                         
   3  -3   3        972.28       1002.40        55.12 o                         
   4  -3   3        694.00        785.88        48.32 o                         
   5  -3   3        889.31        846.89        51.55 o                         
   6  -3   3         29.29         18.40        19.34 o                         
   7  -3   3        129.37         86.92        66.23 o                         
  -7  -2   3         87.07         76.06        21.52 o                         
  -6  -2   3         50.66         49.31        29.86 o                         
  -5  -2   3         59.71         71.00        29.28 o                         
  -4  -2   3        267.25        244.33        26.08 o                         
  -3  -2   3        565.21        413.38        31.66 o                         
  -2  -2   3       1056.28       1020.13        51.24 o                         
  -1  -2   3        260.93        190.37        26.10 o                         
   0  -2   3        261.48        195.47        32.33 o                         
   1  -2   3       2347.49       2225.12       140.50 o                         
   2  -2   3        340.31        424.63        54.80 o                         
   3  -2   3        371.72        508.05        27.47 o                         
   4  -2   3       1405.21       1569.06        99.95 o                         
   5  -2   3         79.04         90.02        22.72 o                         
   6  -2   3         22.42         39.39        26.36 o                         
   7  -2   3        120.40        108.08        29.05 o                         
   8  -2   3         14.88        -10.03        17.35 o                         
  -7  -1   3          0.16        -30.45        37.49 o                         
  -6  -1   3        151.31        152.84        47.11 o                         
  -5  -1   3          0.17         11.42        18.46 o                         
  -4  -1   3         24.92         10.29        18.25 o                         
  -3  -1   3        104.50         78.98        12.77 o                         
  -2  -1   3       1373.76       1177.93        78.00 o                         
  -1  -1   3        402.77        284.20        36.74 o                         
   0  -1   3         40.50        -58.97        65.20 o                         
   1  -1   3        286.37        306.81        33.98 o                         
   2  -1   3       2512.33       2937.62       203.91 o                         
   3  -1   3         13.98          7.41        28.67 o                         
   4  -1   3        416.40        442.79        22.37 o                         
   5  -1   3        790.08        814.37        43.74 o                         
   6  -1   3        695.40        826.53        58.03 o                         
   7  -1   3         44.95        102.61        23.40 o                         
   8  -1   3         30.30         30.07        14.86 o                         
  -8   0   3        109.84        815.26       118.91 o                         
  -7   0   3         68.96         70.00        28.79 o                         
  -6   0   3        173.65        137.25        24.02 o                         
  -5   0   3        203.14        187.24        28.27 o                         
  -4   0   3        276.64        334.00        30.01 o                         
  -3   0   3        562.31        570.96        32.35 o                         
  -2   0   3       3315.36       3610.28       311.26 o                         
  -1   0   3       2026.38       2011.92       128.63 o                         
   0   0   3          2.68         54.98        20.32 o                         
   1   0   3        145.49        145.39        25.33 o                         
   2   0   3       1125.00       1336.97        84.68 o                         
   3   0   3        457.62        603.36        47.07 o                         
   4   0   3        520.81        627.25        27.97 o                         
   5   0   3       2043.41       1957.30        98.04 o                         
   6   0   3        439.21        375.06        42.26 o                         
   7   0   3        138.59        108.99        22.36 o                         
   8   0   3         91.98         70.24        41.98 o                         
  -7   1   3        150.00        135.23        21.39 o                         
  -6   1   3          0.71         -7.76        25.79 o                         
  -5   1   3        207.55        232.17        29.84 o                         
  -4   1   3         86.63         94.46        25.24 o                         
  -3   1   3         45.92         45.74        15.54 o                         
  -2   1   3        144.30        128.20        27.90 o                         
  -1   1   3       2540.95       2237.66       163.20 o                         
   0   1   3       6191.77       5802.43       504.84 o                         
   1   1   3        881.25        820.09        60.44 o                         
   2   1   3         23.12         -2.74        20.86 o                         
   3   1   3       1284.56       1431.83        82.07 o                         
   4   1   3         18.54         39.01        12.82 o                         
   5   1   3         71.96        147.78        17.18 o                         
   6   1   3        581.97        739.22        58.79 o                         
   7   1   3        456.45        503.59        81.92 o                         
   8   1   3         21.10         37.78        30.61 o                         
  -7   2   3        111.42        113.29        21.28 o                         
  -6   2   3        217.20        216.58        44.94 o                         
  -5   2   3        219.11        231.01        28.22 o                         
  -4   2   3         74.79         66.98        24.43 o                         
  -3   2   3        339.52        316.14        30.81 o                         
  -2   2   3         84.99         54.11        32.83 o                         
  -1   2   3       1080.44       1083.63        72.41 o                         
   0   2   3       5234.20       5780.81       355.58 o                         
   1   2   3        339.71        271.72        21.27 o                         
   2   2   3         53.00         27.67        17.10 o                         
   3   2   3        326.94        445.88        30.91 o                         
   4   2   3         37.32        126.06        29.45 o                         
   5   2   3         68.80        148.04        22.11 o                         
   6   2   3        651.56        648.93        51.89 o                         
   7   2   3        106.49        103.38        30.00 o                         
  -7   3   3        178.59        167.11        19.71 o                         
  -6   3   3        565.05        533.30        33.42 o                         
  -5   3   3        129.50        111.00        21.43 o                         
  -4   3   3        433.82        459.94        30.80 o                         
  -3   3   3        595.05        730.51        40.34 o                         
  -2   3   3       1638.84       1828.05        95.75 o                         
  -1   3   3        158.86        173.22        26.41 o                         
   0   3   3       2069.73       2427.02       147.92 o                         
   1   3   3       1981.94       1851.32       163.90 o                         
   2   3   3       1874.36       1459.17       273.34 o                         
   3   3   3        219.61        159.19        19.82 o                         
   4   3   3       1515.34       1467.88       118.95 o                         
   5   3   3        130.14        129.79        25.86 o                         
   6   3   3         11.25         36.14        21.77 o                         
   7   3   3        241.58        306.83        38.66 o                         
  -7   4   3         36.44         26.00        16.41 o                         
  -6   4   3        125.00        108.36        19.69 o                         
  -5   4   3        403.11        393.64        29.54 o                         
  -4   4   3        698.11        554.38        38.92 o                         
  -3   4   3         20.68         -8.61        17.87 o                         
  -2   4   3         35.53         30.38        12.89 o                         
  -1   4   3        502.28        558.29        30.07 o                         
   0   4   3        723.93        718.24        43.01 o                         
   1   4   3       1807.27       1583.26        96.98 o                         
   2   4   3        595.58        488.28        27.32 o                         
   3   4   3         10.54         16.68        17.69 o                         
   4   4   3         25.12         36.89        21.54 o                         
   5   4   3          1.90         28.39        33.47 o                         
   6   4   3          4.35          5.55        22.22 o                         
   7   4   3        105.10        197.18        58.55 o                         
  -6   5   3         77.71         70.33        16.76 o                         
  -5   5   3        582.84        536.30        38.18 o                         
  -4   5   3        310.04        311.95        26.14 o                         
  -3   5   3        503.65        499.66        35.15 o                         
  -2   5   3        209.04        295.32        25.31 o                         
  -1   5   3         59.04        352.15        45.05 o                         
   0   5   3         12.53         88.65        28.17 o                         
   1   5   3        339.70        416.44        41.77 o                         
   2   5   3        784.43        854.91        49.51 o                         
   3   5   3        321.22        365.58        36.68 o                         
   4   5   3         31.20         19.32        21.41 o                         
   5   5   3          7.31        238.63        40.36 o                         
   6   5   3         25.99        266.44        31.50 o                         
   7   5   3          0.06         -2.98        20.83 o                         
  -6   6   3         30.65         18.95        13.49 o                         
  -5   6   3         44.88         64.89        17.39 o                         
  -4   6   3        261.84        290.69        25.69 o                         
  -3   6   3        531.66        571.37        69.28 o                         
  -2   6   3        466.05        688.37        50.52 o                         
  -1   6   3        174.58        144.62        24.89 o                         
   0   6   3        387.65        384.58        45.26 o                         
   1   6   3        170.03        144.81        29.91 o                         
   2   6   3        388.94        384.33        34.71 o                         
   3   6   3         55.43         38.40        29.20 o                         
   4   6   3         82.51         80.87        21.81 o                         
   5   6   3         43.85         65.03        24.52 o                         
   6   6   3        183.25        254.77        30.15 o                         
  -5   7   3         16.41         -6.85        18.46 o                         
  -4   7   3        145.42        145.82        27.57 o                         
  -3   7   3         84.54         75.79        27.90 o                         
  -2   7   3        285.73        304.71        47.08 o                         
  -1   7   3        174.88        157.03        31.44 o                         
   0   7   3         94.98        101.62        35.67 o                         
   1   7   3          9.90         38.30        40.52 o                         
   2   7   3          2.03         -4.42        26.27 o                         
   3   7   3         94.66         51.81        26.71 o                         
   4   7   3        145.88        207.89        36.47 o                         
   5   7   3          0.58        -11.72        22.12 o                         
   6   7   3          1.31        -50.58        50.58 o                         
  -4   8   3          3.57         67.56        30.38 o                         
  -3   8   3         39.88         81.61        23.46 o                         
  -2   8   3        224.06        251.83        32.76 o                         
  -1   8   3         14.84          5.35        28.59 o                         
   0   8   3          8.17          6.10        48.58 o                         
   1   8   3        108.04        157.33        43.88 o                         
   2   8   3         16.00         77.59        25.78 o                         
   3   8   3         93.33         71.68        24.35 o                         
   4   8   3          9.54         89.21        31.20 o                         
   5   8   3          3.53        885.59       117.97 o                         
  -3   9   3        105.05        -47.54        47.54 o                         
  -2   9   3         11.18         -7.17        17.87 o                         
  -1   9   3        205.91        192.66        27.48 o                         
   0   9   3        144.62        192.86        33.97 o                         
   1   9   3         34.11         53.55        34.72 o                         
   2   9   3          4.97         47.14        22.80 o                         
   3   9   3          3.45         41.41        21.93 o                         
  -2  -9   4         11.69        127.77        58.47 o                         
  -1  -9   4         99.81        120.82        30.29 o                         
   0  -9   4          1.52         17.88        20.36 o                         
   1  -9   4         18.52         -1.57        19.58 o                         
   2  -9   4        102.63         78.43        51.83 o                         
  -4  -8   4         18.94        -42.43        42.43 o                         
  -3  -8   4          7.91         61.66        21.97 o                         
  -2  -8   4         29.79         32.30        53.49 o                         
  -1  -8   4         46.33        188.53        50.54 o                         
   0  -8   4         26.70         20.02        24.42 o                         
   1  -8   4         28.72         29.21        29.32 o                         
   2  -8   4         71.70         92.29        34.43 o                         
   3  -8   4          3.05         25.56        44.98 o                         
   4  -8   4         72.50         67.08        18.76 o                         
  -5  -7   4          1.24        508.42        82.63 o                         
  -4  -7   4         16.75         28.78        17.81 o                         
  -3  -7   4         72.51         66.92        21.42 o                         
  -2  -7   4         24.26          8.92        31.65 o                         
  -1  -7   4         16.43         13.50        26.58 o                         
   0  -7   4        437.66        362.36        47.71 o                         
   1  -7   4         81.74         34.78        25.69 o                         
   2  -7   4          0.08         17.13        23.76 o                         
   3  -7   4        320.45        352.97        61.79 o                         
   4  -7   4        187.36        228.26        30.87 o                         
   5  -7   4          8.32         11.61        21.03 o                         
  -5  -6   4          0.24         60.13        26.28 o                         
  -4  -6   4         13.88         90.31        22.79 o                         
  -3  -6   4        121.78         93.37        24.97 o                         
  -2  -6   4         11.45         60.79        20.49 o                         
  -1  -6   4        120.55        170.64        34.90 o                         
   0  -6   4         98.70        164.07        28.08 o                         
   1  -6   4        109.73        508.26        36.07 o                         
   2  -6   4        414.95        548.55        47.20 o                         
   3  -6   4         48.66         65.78        31.74 o                         
   4  -6   4         23.56         22.09        24.34 o                         
   5  -6   4        300.80        272.67        25.62 o                         
   6  -6   4         51.31         43.36        14.98 o                         
  -6  -5   4          0.06          0.66        16.96 o                         
  -5  -5   4        109.28        110.60        23.96 o                         
  -4  -5   4          0.15        -24.24        24.24 o                         
  -3  -5   4         15.48         25.11        23.19 o                         
  -2  -5   4        370.20        354.93        30.75 o                         
  -1  -5   4        320.58        298.28        29.85 o                         
   0  -5   4          0.10         49.37        22.19 o                         
   1  -5   4        775.14        666.51        80.58 o                         
   2  -5   4        298.87        442.79        87.00 o                         
   3  -5   4         84.50        114.31        23.26 o                         
   4  -5   4        341.53        378.35        30.41 o                         
   5  -5   4        479.43        412.84        36.06 o                         
   6  -5   4         46.00         29.03        17.37 o                         
   7  -5   4         17.38        -23.05        23.05 o                         
  -6  -4   4         46.77         34.86        22.21 o                         
  -5  -4   4         38.78         18.10        19.46 o                         
  -4  -4   4         34.92         16.35        20.77 o                         
  -3  -4   4          0.72        -35.31        39.30 o                         
  -2  -4   4        787.67        740.80        70.27 o                         
  -1  -4   4        237.14        158.48        17.77 o                         
   0  -4   4        220.91        149.30        16.11 o                         
   1  -4   4         95.71        127.90        16.79 o                         
   2  -4   4          6.90          4.46        14.51 o                         
   3  -4   4        532.49        489.39        37.61 o                         
   4  -4   4         91.73        118.10        21.73 o                         
   5  -4   4         79.65         75.38        21.95 o                         
   6  -4   4        613.15        505.57        34.03 o                         
   7  -4   4         95.65         81.90        17.65 o                         
  -7  -3   4        120.51         39.53        21.33 o                         
  -6  -3   4         65.37         85.51        25.01 o                         
  -5  -3   4          2.74        -12.25        23.03 o                         
  -4  -3   4        748.07        687.27        42.91 o                         
  -3  -3   4         86.00         80.97        21.90 o                         
  -2  -3   4        225.25        141.45        41.01 o                         
  -1  -3   4       1265.59       1062.01        48.30 o                         
   0  -3   4       3032.83       2254.65       139.09 o                         
   1  -3   4        299.29        254.81        23.65 o                         
   2  -3   4        678.11        709.05        32.72 o                         
   3  -3   4        411.30        447.78        31.58 o                         
   4  -3   4        264.43        255.00        24.28 o                         
   5  -3   4        342.18        310.82        27.50 o                         
   6  -3   4        785.70        662.94        42.22 o                         
   7  -3   4        162.10        141.70        64.42 o                         
  -7  -2   4        145.32        197.49        38.29 o                         
  -6  -2   4        165.20        183.15        29.08 o                         
  -5  -2   4        279.85        284.00        30.92 o                         
  -4  -2   4         65.70         76.46        20.50 o                         
  -3  -2   4          0.05          7.77        13.73 o                         
  -2  -2   4         23.32         15.36        15.97 o                         
  -1  -2   4       1328.80       1098.43        74.73 o                         
   0  -2   4       1346.49       1105.24        85.76 o                         
   1  -2   4       1353.72       1216.54        91.79 o                         
   2  -2   4         93.53         96.10        49.10 o                         
   3  -2   4        330.30        412.78        22.98 o                         
   4  -2   4        193.52        231.45        29.09 o                         
   5  -2   4         21.99         16.11        31.30 o                         
   6  -2   4         45.97         55.98        34.78 o                         
   7  -2   4        558.48        532.54        48.33 o                         
   8  -2   4        120.02         61.27        17.54 o                         
  -7  -1   4          7.04         13.44        35.64 o                         
  -6  -1   4        484.37        554.60        54.89 o                         
  -5  -1   4        341.85        254.39        24.11 o                         
  -4  -1   4          0.92        -17.37        17.37 o                         
  -3  -1   4        320.48        396.86        19.99 o                         
  -2  -1   4         18.74         27.80        24.75 o                         
  -1  -1   4         22.33          8.52        24.15 o                         
   0  -1   4       4104.58       4028.29       499.97 o                         
   1  -1   4       3148.38       3013.37       184.41 o                         
   2  -1   4        180.95        125.53        27.56 o                         
   3  -1   4        229.44        230.10        21.86 o                         
   4  -1   4          2.75        -11.83        13.22 o                         
   5  -1   4          9.02          0.32        14.92 o                         
   6  -1   4        203.89        187.60        28.34 o                         
   7  -1   4        294.11        195.98        29.72 o                         
   8  -1   4        135.99         87.24        16.05 o                         
  -7   0   4          0.69        -14.07        18.44 o                         
  -6   0   4        708.86        492.03        56.42 o                         
  -5   0   4        882.75        802.33       114.87 o                         
  -4   0   4       1507.80       1671.55        81.68 o                         
  -3   0   4        122.49        117.87        14.25 o                         
  -2   0   4        221.02        231.84        37.48 o                         
  -1   0   4       1995.34       2050.56       133.67 o                         
   0   0   4      12599.66      13379.11       824.63 o                         
   1   0   4       2510.51       2564.53       182.91 o                         
   2   0   4       5566.69       6061.95       370.29 o                         
   3   0   4        790.15        891.60        46.18 o                         
   4   0   4        426.75        464.76        22.22 o                         
   5   0   4         55.39         43.27        15.80 o                         
   6   0   4         27.54         12.71        17.26 o                         
   7   0   4         11.55         11.46        21.23 o                         
  -7   1   4         50.14         52.25        19.34 o                         
  -6   1   4          8.68         10.55        25.21 o                         
  -5   1   4        656.05        657.55        50.11 o                         
  -4   1   4       1085.21       1126.36       103.30 o                         
  -3   1   4         19.88          4.92        15.08 o                         
  -2   1   4        849.74        928.90        64.65 o                         
  -1   1   4        560.33        531.08        48.37 o                         
   0   1   4         60.88        101.21        30.33 o                         
   1   1   4        800.75        685.42        61.82 o                         
   2   1   4       3597.39       3812.25       232.56 o                         
   3   1   4        546.99        478.87        26.74 o                         
   4   1   4        464.23        445.89        21.80 o                         
   5   1   4         37.59         33.40        15.74 o                         
   6   1   4          0.01         20.58        20.30 o                         
   7   1   4         75.73        142.52        31.57 o                         
  -7   2   4          7.87        -20.17        20.17 o                         
  -6   2   4          7.46        -19.09        35.18 o                         
  -5   2   4        384.60        244.16        32.63 o                         
  -4   2   4        812.45        918.44        62.93 o                         
  -3   2   4       1462.35       1536.23        89.57 o                         
  -2   2   4        222.17        228.30        19.70 o                         
  -1   2   4        640.16        711.29        50.11 o                         
   0   2   4         18.71         23.25        14.05 o                         
   1   2   4       2065.78       1721.17       151.58 o                         
   2   2   4        334.55        256.41        27.70 o                         
   3   2   4       1158.83       1003.62        55.07 o                         
   4   2   4        621.48        745.62        70.27 o                         
   5   2   4         91.23        112.89        21.45 o                         
   6   2   4         16.16         14.88        20.76 o                         
   7   2   4         37.68        123.38        81.93 o                         
  -7   3   4        148.31        178.49        20.68 o                         
  -6   3   4         84.81         67.06        19.33 o                         
  -5   3   4          0.35         16.37        24.68 o                         
  -4   3   4        471.93        539.41        43.33 o                         
  -3   3   4       1174.76       1256.41        76.47 o                         
  -2   3   4        190.13        161.49        16.80 o                         
  -1   3   4       1058.57       1055.12        62.42 o                         
   0   3   4        363.11        342.88        26.75 o                         
   1   3   4        778.26        274.56        22.94 o                         
   2   3   4        332.92        191.99        34.62 o                         
   3   3   4        995.01        916.54        48.81 o                         
   4   3   4        654.56        613.50        50.31 o                         
   5   3   4        803.33        877.95        79.41 o                         
   6   3   4         21.25          7.55        22.79 o                         
   7   3   4         97.87        145.17        30.31 o                         
  -7   4   4         11.01        -13.28        24.92 o                         
  -6   4   4         33.79         43.98        17.98 o                         
  -5   4   4          3.47          0.64        21.35 o                         
  -4   4   4        111.94         87.57        21.20 o                         
  -3   4   4        366.94        352.42        26.60 o                         
  -2   4   4       1497.32       1494.37       124.18 o                         
  -1   4   4        868.17        860.66        49.89 o                         
   0   4   4         29.08         28.39        18.35 o                         
   1   4   4        166.33        151.01        17.36 o                         
   2   4   4        545.19        369.63        44.20 o                         
   3   4   4         34.47          1.26        21.02 o                         
   4   4   4        354.42        358.60        35.90 o                         
   5   4   4        336.85        254.84        41.25 o                         
   6   4   4         19.92         39.40        22.61 o                         
   7   4   4          0.61         27.48        21.66 o                         
  -6   5   4         49.03         48.31        15.56 o                         
  -5   5   4        160.77        182.24        25.29 o                         
  -4   5   4         55.92         55.36        20.33 o                         
  -3   5   4         26.53         41.70        22.71 o                         
  -2   5   4        236.39        229.20        24.85 o                         
  -1   5   4         98.62         58.88        20.35 o                         
   0   5   4        511.61        517.12        36.21 o                         
   1   5   4        245.66        221.43        28.71 o                         
   2   5   4         27.00        163.76        31.04 o                         
   3   5   4         99.90        803.96       127.50 o                         
   4   5   4        170.94        232.24        31.22 o                         
   5   5   4        118.64        107.97        28.42 o                         
   6   5   4         87.32        197.99        29.66 o                         
   7   5   4          1.19         13.18        29.33 o                         
  -6   6   4          6.05         17.26        22.87 o                         
  -5   6   4        266.01        386.77        27.68 o                         
  -4   6   4          0.82         12.83        28.75 o                         
  -3   6   4         89.90        133.94        30.57 o                         
  -2   6   4         27.28          6.26        21.80 o                         
  -1   6   4        558.04        513.09        43.14 o                         
   0   6   4        217.82        229.98        34.75 o                         
   1   6   4        551.59        498.96        72.96 o                         
   2   6   4        316.22        224.31        28.55 o                         
   3   6   4        458.13        488.89        46.71 o                         
   4   6   4         20.92         26.97        25.79 o                         
   5   6   4         80.81         83.65        22.92 o                         
   6   6   4         86.23         98.35        18.15 o                         
  -5   7   4         22.69         26.12        18.37 o                         
  -4   7   4        295.52        302.02        33.78 o                         
  -3   7   4         11.73         -3.54        27.33 o                         
  -2   7   4         19.81          0.64        22.00 o                         
  -1   7   4         57.02         36.58        31.69 o                         
   0   7   4          0.89         -6.46        29.79 o                         
   1   7   4        342.55        325.65        73.41 o                         
   2   7   4        127.41        103.08        27.38 o                         
   3   7   4         72.05         26.19        30.09 o                         
   4   7   4         38.04         86.10        34.30 o                         
   5   7   4         16.78         50.44        19.22 o                         
   6   7   4         16.01        548.73        83.66 o                         
  -4   8   4         41.43         65.31        18.44 o                         
  -3   8   4         15.07         65.83        22.81 o                         
  -2   8   4        127.45        115.94        26.97 o                         
  -1   8   4          4.52         73.91        31.44 o                         
   0   8   4        139.21        133.77        56.76 o                         
   1   8   4         84.65        135.12        41.65 o                         
   2   8   4          4.91        -11.72        29.12 o                         
   3   8   4          7.78         86.57        28.22 o                         
   4   8   4         92.78        154.04        26.40 o                         
  -3   9   4        145.96        427.03        78.06 o                         
  -2   9   4         41.76         63.26        26.67 o                         
  -1   9   4         23.31         38.46        25.96 o                         
   0   9   4          5.45         62.21        29.51 o                         
   1   9   4         11.00         -4.46        34.29 o                         
   2   9   4         67.19         74.43        27.80 o                         
   3   9   4          9.68        -22.26        22.26 o                         
  -2  -9   5         11.08        145.55        60.13 o                         
  -1  -9   5         36.05         42.00        26.99 o                         
   0  -9   5         17.59         47.72        17.76 o                         
   1  -9   5         15.10         18.70        22.65 o                         
   2  -9   5         18.96        -31.93        31.93 o                         
  -3  -8   5          9.58         16.00        22.30 o                         
  -2  -8   5         18.51         24.66        36.88 o                         
  -1  -8   5        126.56        160.70        24.65 o                         
   0  -8   5         26.29         35.93        33.62 o                         
   1  -8   5          0.38        -28.32        28.32 o                         
   2  -8   5        121.79        138.70        35.57 o                         
   3  -8   5         18.15         36.33        30.09 o                         
   4  -8   5         21.30         53.77        23.47 o                         
  -4  -7   5          7.46         32.31        16.51 o                         
  -3  -7   5         58.82         54.14        20.94 o                         
  -2  -7   5         44.05         55.79        41.40 o                         
  -1  -7   5        152.15        145.10        31.61 o                         
   0  -7   5        208.65        163.03        48.03 o                         
   1  -7   5        138.93        135.57        26.89 o                         
   2  -7   5          0.08         -9.25        34.19 o                         
   3  -7   5         14.39         29.46        28.12 o                         
   4  -7   5         39.32         53.49        36.06 o                         
   5  -7   5         13.63          5.94        22.43 o                         
  -5  -6   5         88.90         90.56        18.85 o                         
  -4  -6   5          4.43         77.41        21.66 o                         
  -3  -6   5         45.97         31.65        25.40 o                         
  -2  -6   5         94.02        155.31        35.85 o                         
  -1  -6   5         37.87         15.75        36.90 o                         
   0  -6   5        427.09        458.02        79.18 o                         
   1  -6   5        150.89        169.85        23.90 o                         
   2  -6   5         15.44         24.74        21.91 o                         
   3  -6   5         81.32         90.04        31.80 o                         
   4  -6   5          3.30         41.24        22.84 o                         
   5  -6   5         84.05        102.32        19.42 o                         
   6  -6   5        181.30        168.13        18.90 o                         
  -6  -5   5         68.64          9.44        21.22 o                         
  -5  -5   5         82.74         97.46        21.10 o                         
  -4  -5   5        128.18         69.96        32.10 o                         
  -3  -5   5          1.45        137.26       108.28 o                         
  -2  -5   5         64.92         58.60        26.93 o                         
  -1  -5   5         17.19          9.60        18.84 o                         
   0  -5   5        499.01        428.27        39.49 o                         
   1  -5   5        665.32        643.07        41.57 o                         
   2  -5   5        449.70        532.79        34.29 o                         
   3  -5   5         41.10        166.44        27.90 o                         
   4  -5   5         32.78         52.94        24.87 o                         
   5  -5   5          2.39         86.51        25.12 o                         
   6  -5   5         12.42          7.29        17.27 o                         
   7  -5   5         39.20         -5.32        30.02 o                         
  -6  -4   5         75.57         58.13        30.11 o                         
  -5  -4   5        137.78        114.09        23.50 o                         
  -4  -4   5        276.59        209.49        28.25 o                         
  -3  -4   5          1.89        -15.69        29.57 o                         
  -2  -4   5         55.01         46.92        23.24 o                         
  -1  -4   5        291.20        265.99        26.78 o                         
   0  -4   5        206.87        157.36        19.67 o                         
   1  -4   5        968.36        950.55        52.08 o                         
   2  -4   5        690.16        665.33        37.56 o                         
   3  -4   5         17.44         46.25        19.16 o                         
   4  -4   5        109.99        129.18        24.85 o                         
   5  -4   5          6.80         -4.90        21.95 o                         
   6  -4   5         53.50         48.51        22.29 o                         
   7  -4   5        129.43        136.49        18.15 o                         
  -7  -3   5          7.58        180.61        64.26 o                         
  -6  -3   5         17.61          9.64        22.42 o                         
  -5  -3   5        274.54        296.58        43.37 o                         
  -4  -3   5        174.50        151.40        20.70 o                         
  -3  -3   5        562.31        438.83        31.46 o                         
  -2  -3   5         50.57         37.38        25.65 o                         
  -1  -3   5         33.68         87.51        17.69 o                         
   0  -3   5         30.02        142.21        38.57 o                         
   1  -3   5        412.53        567.83        30.32 o                         
   2  -3   5       1391.75       1461.12        62.16 o                         
   3  -3   5       2028.06       2010.08        94.93 o                         
   4  -3   5         55.09         61.70        21.61 o                         
   5  -3   5        226.33        215.31        25.23 o                         
   6  -3   5        152.59        118.10        21.29 o                         
   7  -3   5         20.94        110.08        42.96 o                         
  -7  -2   5          8.36        -21.81        21.81 o                         
  -6  -2   5         23.32         18.74        22.36 o                         
  -5  -2   5         75.72         47.68        21.65 o                         
  -4  -2   5        318.00        265.55        21.37 o                         
  -3  -2   5       1001.48        832.35        41.72 o                         
  -2  -2   5         68.16         73.02        14.00 o                         
  -1  -2   5          1.38        -19.38        19.38 o                         
   0  -2   5        872.49        754.29        62.20 o                         
   1  -2   5         18.86         -1.43        26.60 o                         
   2  -2   5       1046.94       1038.15        48.79 o                         
   3  -2   5        823.52        825.50        37.84 o                         
   4  -2   5        363.73        373.82        26.10 o                         
   5  -2   5        188.43        246.24        40.67 o                         
   6  -2   5         14.08         18.50        35.48 o                         
   7  -2   5          4.87         24.78        20.13 o                         
   8  -2   5        114.84         71.93        17.32 o                         
  -7  -1   5          0.87         13.29        24.71 o                         
  -6  -1   5         27.12         51.31        22.40 o                         
  -5  -1   5          1.69         15.83        21.30 o                         
  -4  -1   5        246.38        264.84        21.26 o                         
  -3  -1   5        552.15        503.84        28.43 o                         
  -2  -1   5       1977.95       1855.97        73.11 o                         
  -1  -1   5        120.63        102.97        32.43 o                         
   0  -1   5         56.03         93.05        39.41 o                         
   1  -1   5        160.16        132.76        26.75 o                         
   2  -1   5        841.64        790.96        55.77 o                         
   3  -1   5       1335.82       1475.37        64.62 o                         
   4  -1   5       2588.15       2628.99       111.68 o                         
   5  -1   5        184.00        192.66        18.33 o                         
   6  -1   5          5.92          4.49        30.58 o                         
   7  -1   5         45.96         54.49        20.89 o                         
  -7   0   5          9.47        -16.49        17.70 o                         
  -6   0   5         30.18         24.12        25.39 o                         
  -5   0   5        204.65        255.30        46.42 o                         
  -4   0   5        124.92        129.05        17.59 o                         
  -3   0   5        945.20        936.58        38.54 o                         
  -2   0   5       4207.02       4860.32       229.35 o                         
  -1   0   5       2419.36       2695.19       168.55 o                         
   0   0   5       3793.02       4438.29       272.98 o                         
   1   0   5       2828.31       3171.40       226.46 o                         
   2   0   5        114.56        139.06        25.98 o                         
   3   0   5       1376.88       1389.25        57.47 o                         
   4   0   5        607.27        587.93        26.57 o                         
   5   0   5        575.55        586.78        31.83 o                         
   6   0   5        420.50        479.87        49.56 o                         
   7   0   5         57.49         33.81        18.79 o                         
  -7   1   5         13.19         -1.66        19.11 o                         
  -6   1   5          0.51        -15.91        27.01 o                         
  -5   1   5        232.54        245.11        52.05 o                         
  -4   1   5          7.47        -10.16        20.68 o                         
  -3   1   5        103.47        103.65        15.99 o                         
  -2   1   5        184.77        213.21        21.27 o                         
  -1   1   5       4883.84       5249.84       372.59 o                         
   0   1   5        209.98        198.85        25.03 o                         
   1   1   5         26.18         61.70        26.50 o                         
   2   1   5         39.26         28.51        20.28 o                         
   3   1   5        486.55        403.80        24.36 o                         
   4   1   5        271.85        243.26        19.63 o                         
   5   1   5       1327.80       1279.55        74.17 o                         
   6   1   5        158.46        123.43        21.70 o                         
   7   1   5          1.71          9.32        21.25 o                         
  -7   2   5        151.43        187.49        19.55 o                         
  -6   2   5          5.11         49.99        34.49 o                         
  -5   2   5         51.71         41.55        33.73 o                         
  -4   2   5        381.24        378.15        41.48 o                         
  -3   2   5         98.14         76.58        23.86 o                         
  -2   2   5        202.67        148.05        16.89 o                         
  -1   2   5       2154.22       2192.68       136.59 o                         
   0   2   5        312.25        284.93        36.44 o                         
   1   2   5        333.76        339.10        52.10 o                         
   2   2   5       1124.02       1115.84        81.59 o                         
   3   2   5        336.21        256.01        18.55 o                         
   4   2   5        421.97        399.23        31.38 o                         
   5   2   5         81.18         68.06        22.42 o                         
   6   2   5         72.04         60.16        22.70 o                         
   7   2   5        122.09        299.80        57.09 o                         
  -7   3   5        106.27        139.10        16.26 o                         
  -6   3   5         70.83         55.03        18.45 o                         
  -5   3   5          3.79          6.48        25.53 o                         
  -4   3   5        779.34        838.28        82.61 o                         
  -3   3   5        109.48        128.18        21.71 o                         
  -2   3   5        256.23        289.70        23.87 o                         
  -1   3   5        991.39        670.23        45.60 o                         
   0   3   5       2936.15       1865.41       194.44 o                         
   1   3   5        301.29        209.86        36.17 o                         
   2   3   5        504.81        411.38        55.01 o                         
   3   3   5        470.74        517.46        44.99 o                         
   4   3   5        348.79        368.68        61.17 o                         
   5   3   5        269.33        238.41        31.22 o                         
   6   3   5        660.40        721.38        60.20 o                         
   7   3   5        143.24        131.22        20.15 o                         
  -7   4   5         67.93         33.62        37.31 o                         
  -6   4   5        183.32        180.56        19.16 o                         
  -5   4   5         71.50         38.77        21.29 o                         
  -4   4   5         21.68         22.60        20.48 o                         
  -3   4   5        845.57        837.28        79.14 o                         
  -2   4   5        206.76        202.22        28.87 o                         
  -1   4   5         85.78         78.89        20.82 o                         
   0   4   5        160.53        149.13        22.69 o                         
   1   4   5        225.05        158.44        26.95 o                         
   2   4   5         57.40         35.61        19.39 o                         
   3   4   5        593.79        636.59        60.95 o                         
   4   4   5        198.48        175.51        25.00 o                         
   5   4   5        238.01        246.40        35.00 o                         
   6   4   5          1.54         30.33        28.77 o                         
   7   4   5         16.95         47.31        21.00 o                         
  -6   5   5          5.59         -7.33        15.03 o                         
  -5   5   5         47.29         51.46        23.66 o                         
  -4   5   5          0.20         -3.89        24.72 o                         
  -3   5   5        577.13        485.95        38.72 o                         
  -2   5   5        312.75        317.22        67.31 o                         
  -1   5   5        125.53        175.87        22.46 o                         
   0   5   5          0.52         58.26        29.11 o                         
   1   5   5        476.83        327.18        51.11 o                         
   2   5   5          1.62         -3.04        20.57 o                         
   3   5   5          2.50         46.83        57.34 o                         
   4   5   5         84.80        361.46       113.64 o                         
   5   5   5        109.30        184.31        30.61 o                         
   6   5   5         19.56        112.87        33.05 o                         
   7   5   5         53.35         -3.94        30.39 o                         
  -6   6   5         20.26         42.63        29.74 o                         
  -5   6   5         80.60         78.66        17.08 o                         
  -4   6   5         16.74        107.49        29.92 o                         
  -3   6   5          0.85        136.88        31.87 o                         
  -2   6   5        884.81       1227.34       160.60 o                         
  -1   6   5        268.42        293.44        71.63 o                         
   0   6   5        205.83        188.23        29.92 o                         
   1   6   5         17.82        113.25        28.17 o                         
   2   6   5          0.63        159.49        31.92 o                         
   3   6   5         66.43         57.36        30.15 o                         
   4   6   5         66.53        153.21        31.93 o                         
   5   6   5         25.19        180.77        30.72 o                         
   6   6   5        106.08        145.15        23.70 o                         
  -5   7   5          2.58         10.87        17.31 o                         
  -4   7   5         14.35          2.62        24.27 o                         
  -3   7   5         49.11         31.83        27.15 o                         
  -2   7   5        170.04        198.73        35.47 o                         
  -1   7   5        163.67        112.59        32.29 o                         
   0   7   5        242.33        171.73        32.04 o                         
   1   7   5          0.00         -9.87        29.70 o                         
   2   7   5         73.87         32.40        31.07 o                         
   3   7   5         10.34        -24.77        26.24 o                         
   4   7   5          0.55         23.45        28.69 o                         
   5   7   5          7.83         20.86        19.39 o                         
   6   7   5         23.04        331.38        65.36 o                         
  -4   8   5         16.39        -26.85        26.85 o                         
  -3   8   5         13.04         -6.56        21.43 o                         
  -2   8   5         40.90         35.37        45.76 o                         
  -1   8   5        160.77        162.53        33.68 o                         
   0   8   5         93.55        185.22        31.95 o                         
   1   8   5         77.95        128.52        43.52 o                         
   2   8   5         27.28         46.47        38.18 o                         
   3   8   5          0.30         16.03        26.34 o                         
   4   8   5          3.99         11.77        22.57 o                         
  -3   9   5          1.60         73.75        61.51 o                         
  -2   9   5         40.94         16.34        33.49 o                         
  -1   9   5          6.74         36.73        30.08 o                         
   0   9   5         12.69        109.86        35.35 o                         
   1   9   5         63.07        182.55        28.12 o                         
   2   9   5         18.94         46.59        32.74 o                         
   3   9   5          9.32         -7.57        30.24 o                         
  -1  -9   6         18.40        -49.46        49.46 o                         
   0  -9   6          7.38         -6.93        21.69 o                         
   1  -9   6        183.68         65.37        84.45 o                         
   2  -9   6         15.42        381.77        59.69 o                         
  -3  -8   6          0.79        -32.98        32.98 o                         
  -2  -8   6          0.12         17.88        28.18 o                         
  -1  -8   6         46.44         47.42        28.50 o                         
   0  -8   6          9.07         45.17        21.88 o                         
   1  -8   6         19.10         25.66        19.77 o                         
   2  -8   6        209.16        232.75        38.68 o                         
   3  -8   6         52.77         56.52        28.32 o                         
  -4  -7   6         71.91         50.59        24.79 o                         
  -3  -7   6         27.73         30.72        20.71 o                         
  -2  -7   6          0.98         15.24        32.07 o                         
  -1  -7   6         21.75         -1.43        45.31 o                         
   0  -7   6         42.96         85.23        31.22 o                         
   1  -7   6          0.20          9.97        26.38 o                         
   2  -7   6        509.96        527.73        55.12 o                         
   3  -7   6          1.39        -12.55        27.62 o                         
   4  -7   6        184.58        218.63        37.59 o                         
   5  -7   6         47.72         43.52        18.29 o                         
  -5  -6   6         68.59         65.41        19.45 o                         
  -4  -6   6          0.47         32.87        20.29 o                         
  -3  -6   6        138.64         91.98        25.93 o                         
  -2  -6   6         57.83         34.90        23.55 o                         
  -1  -6   6         15.92         -9.37        29.41 o                         
   0  -6   6         43.89         67.37        28.06 o                         
   1  -6   6         35.85         61.11        21.43 o                         
   2  -6   6         10.82         12.07        22.69 o                         
   3  -6   6        562.42        549.92        63.40 o                         
   4  -6   6        230.30        232.82        24.38 o                         
   5  -6   6         14.67         26.89        23.94 o                         
   6  -6   6          2.28        -13.20        14.18 o                         
  -6  -5   6          0.09        841.47       206.04 o                         
  -5  -5   6          0.10          7.19        22.48 o                         
  -4  -5   6          3.05         23.15        30.58 o                         
  -3  -5   6        392.39        218.74        53.06 o                         
  -2  -5   6        361.57        264.16        31.37 o                         
  -1  -5   6         16.77         31.81        19.77 o                         
   0  -5   6          0.35         60.03        20.36 o                         
   1  -5   6        337.29        351.73        46.75 o                         
   2  -5   6         40.90         46.10        18.01 o                         
   3  -5   6       1102.54        999.13        84.50 o                         
   4  -5   6         80.62        121.53        22.93 o                         
   5  -5   6        561.78        500.33        47.87 o                         
   6  -5   6         27.22         30.64        17.40 o                         
   7  -5   6         11.36        124.96        28.18 o                         
  -6  -4   6         92.33        102.68        24.88 o                         
  -5  -4   6         12.83         -6.96        25.53 o                         
  -4  -4   6        238.11        189.94        35.93 o                         
  -3  -4   6         16.41        -21.37        32.25 o                         
  -2  -4   6        570.54        539.90        41.51 o                         
  -1  -4   6        288.19        269.40        31.31 o                         
   0  -4   6          5.75         -8.71        15.95 o                         
   1  -4   6         22.31         16.88        13.05 o                         
   2  -4   6        296.82        258.17        23.63 o                         
   3  -4   6          0.58        -19.39        19.39 o                         
   4  -4   6        874.62        786.51        55.95 o                         
   5  -4   6        443.44        349.55        34.31 o                         
   6  -4   6        115.95        100.87        20.72 o                         
   7  -4   6          3.05          3.45        13.13 o                         
  -6  -3   6          1.42         51.66        21.35 o                         
  -5  -3   6         83.43         77.49        21.43 o                         
  -4  -3   6        722.40        615.41        45.67 o                         
  -3  -3   6         84.82         74.22        19.26 o                         
  -2  -3   6        942.53        884.42        60.46 o                         
  -1  -3   6       1237.37       1160.41        57.07 o                         
   0  -3   6        529.24        439.09        23.71 o                         
   1  -3   6         17.90         28.49        12.27 o                         
   2  -3   6        999.42       2068.52       106.76 o                         
   3  -3   6         82.78        121.53        18.49 o                         
   4  -3   6        795.12       1159.79        68.10 o                         
   5  -3   6         11.44         51.29        25.09 o                         
   6  -3   6        680.11        614.81        59.94 o                         
   7  -3   6          2.45         50.84        53.77 o                         
  -7  -2   6         28.63         19.72        21.89 o                         
  -6  -2   6        185.26        171.99        24.06 o                         
  -5  -2   6        325.52        304.22        47.22 o                         
  -4  -2   6         10.28        -17.62        17.62 o                         
  -3  -2   6       1125.42       1086.29        57.85 o                         
  -2  -2   6          3.49         -2.42        12.73 o                         
  -1  -2   6       1076.66        925.90        41.15 o                         
   0  -2   6        785.46        686.96        50.45 o                         
   1  -2   6        275.74        316.31        23.51 o                         
   2  -2   6          0.89         -7.74        13.09 o                         
   3  -2   6       1118.50       1110.50        47.36 o                         
   4  -2   6         30.33         29.48        15.34 o                         
   5  -2   6        546.61        503.22        56.61 o                         
   6  -2   6        260.40        274.68        65.22 o                         
   7  -2   6        155.97        159.98        23.35 o                         
  -7  -1   6        143.01        162.60        52.92 o                         
  -6  -1   6         41.18         70.98        35.16 o                         
  -5  -1   6          1.12        -21.12        21.12 o                         
  -4  -1   6        194.36        197.32        19.78 o                         
  -3  -1   6        248.65        203.48        18.58 o                         
  -2  -1   6         29.06         16.74        12.11 o                         
  -1  -1   6       2509.53       2235.36       139.77 o                         
   0  -1   6       2016.12       1940.41       174.56 o                         
   1  -1   6       1181.38       1155.40        89.01 o                         
   2  -1   6         17.23         19.31        13.03 o                         
   3  -1   6       1457.10       1566.43        72.40 o                         
   4  -1   6        104.97         93.76        15.27 o                         
   5  -1   6        574.19        550.84        30.98 o                         
   6  -1   6         32.79         37.12        21.74 o                         
   7  -1   6        352.51        259.05        31.06 o                         
  -7   0   6        231.55        259.02        47.96 o                         
  -6   0   6         76.87         93.12        21.69 o                         
  -5   0   6        728.78        607.12        67.27 o                         
  -4   0   6        948.73       1099.45        54.50 o                         
  -3   0   6         41.75         20.80        13.81 o                         
  -2   0   6       4848.68       5722.21       208.34 o                         
  -1   0   6        125.55        156.66        27.89 o                         
   0   0   6          2.60          2.98        27.74 o                         
   1   0   6       1202.98       1253.45        80.51 o                         
   2   0   6        115.00        145.23        26.01 o                         
   3   0   6         41.52         97.42        13.52 o                         
   4   0   6       1855.89       1860.03        76.89 o                         
   5   0   6          2.10          7.83        17.38 o                         
   6   0   6        344.34        354.08        26.26 o                         
   7   0   6        172.67         89.55        23.53 o                         
  -7   1   6         11.41         19.17        16.70 o                         
  -6   1   6        170.94        196.91        31.26 o                         
  -5   1   6         64.50         95.36        26.15 o                         
  -4   1   6         30.16         19.24        20.26 o                         
  -3   1   6        331.18        382.68        25.28 o                         
  -2   1   6        783.51        769.60        33.60 o                         
  -1   1   6          0.50         -4.58        29.42 o                         
   0   1   6        259.26        219.71        28.90 o                         
   1   1   6        898.75        975.06        89.65 o                         
   2   1   6        614.71        483.71        38.96 o                         
   3   1   6         24.85         17.36        13.22 o                         
   4   1   6        986.06        811.66        47.64 o                         
   5   1   6        176.17        126.13        18.26 o                         
   6   1   6        359.82        368.46        31.91 o                         
   7   1   6          7.97         33.34        62.45 o                         
  -7   2   6         14.42         16.94        16.55 o                         
  -6   2   6         81.65        100.10        42.81 o                         
  -5   2   6         22.70          3.07        23.45 o                         
  -4   2   6        533.74        573.12        44.72 o                         
  -3   2   6        583.96        666.36        60.40 o                         
  -2   2   6        105.03         50.24        16.47 o                         
  -1   2   6       4300.90       4858.97       300.04 o                         
   0   2   6         40.96         42.38        40.47 o                         
   1   2   6        164.49         56.66        22.08 o                         
   2   2   6         72.74         23.30        14.29 o                         
   3   2   6         15.96        -18.09        18.09 o                         
   4   2   6         27.67         35.37        19.27 o                         
   5   2   6        497.93        535.13        40.63 o                         
   6   2   6          7.05         -3.08        22.82 o                         
   7   2   6        137.04        130.52        21.02 o                         
  -7   3   6         50.56         30.67        26.87 o                         
  -6   3   6         13.20         13.10        17.28 o                         
  -5   3   6        255.66        290.62        50.17 o                         
  -4   3   6        125.08        155.33        33.62 o                         
  -3   3   6        525.42        542.26        46.50 o                         
  -2   3   6         67.57         88.49        18.40 o                         
  -1   3   6        246.51        266.97        17.97 o                         
   0   3   6        386.47        328.27        30.31 o                         
   1   3   6        602.00        632.98        48.31 o                         
   2   3   6        157.43        885.07       121.20 o                         
   3   3   6       1687.13       1577.98       219.75 o                         
   4   3   6         47.44         40.62        25.91 o                         
   5   3   6        303.62        262.99        34.01 o                         
   6   3   6        204.15        206.68        26.84 o                         
   7   3   6        216.22        241.50        25.78 o                         
  -6   4   6         61.14         90.40        16.15 o                         
  -5   4   6         38.99         19.33        21.88 o                         
  -4   4   6         14.60          7.88        23.33 o                         
  -3   4   6        435.27        563.19        82.69 o                         
  -2   4   6        190.79        124.36        30.13 o                         
  -1   4   6         24.76         55.06        16.14 o                         
   0   4   6       3691.39       2861.76       247.49 o                         
   1   4   6        148.07        103.05        20.59 o                         
   2   4   6        201.17        136.18        18.89 o                         
   3   4   6         85.51         67.65        19.96 o                         
   4   4   6         16.43         36.94        22.08 o                         
   5   4   6         17.90         56.86        32.69 o                         
   6   4   6        238.88        275.15        31.22 o                         
   7   4   6          2.57         -1.64        19.61 o                         
  -6   5   6        126.33        129.47        15.26 o                         
  -5   5   6          2.58         22.69        22.64 o                         
  -4   5   6        135.80        177.57        27.29 o                         
  -3   5   6         51.13         70.91        25.99 o                         
  -2   5   6        179.34        223.49        38.05 o                         
  -1   5   6         14.99          8.91        23.77 o                         
   0   5   6        254.63        231.39        26.75 o                         
   1   5   6        179.56         70.99        33.71 o                         
   2   5   6        647.43        368.87        46.01 o                         
   3   5   6         63.96         97.10        24.28 o                         
   4   5   6         96.10        255.83        33.32 o                         
   5   5   6          1.96        431.28        55.73 o                         
   6   5   6         67.57        102.66        22.48 o                         
  -5   6   6        133.05        154.41        25.32 o                         
  -4   6   6        200.24        189.79        31.66 o                         
  -3   6   6          3.63         29.30        55.15 o                         
  -2   6   6        220.76        253.69        61.35 o                         
  -1   6   6         77.45        183.12        27.09 o                         
   0   6   6        100.01        104.85        27.20 o                         
   1   6   6       1085.72       1136.09       265.63 o                         
   2   6   6        333.54        307.65        44.51 o                         
   3   6   6        100.65         74.36        50.01 o                         
   4   6   6          7.40          1.55        25.17 o                         
   5   6   6         34.72        175.51        44.41 o                         
   6   6   6          5.07         47.02        17.02 o                         
  -5   7   6         97.43        125.23        44.28 o                         
  -4   7   6         21.16         29.73        23.39 o                         
  -3   7   6        131.88        182.47        30.87 o                         
  -2   7   6         73.05         76.21        31.15 o                         
  -1   7   6         39.52         18.13        41.02 o                         
   0   7   6          7.48        -28.42        28.42 o                         
   1   7   6         34.43         55.22        29.56 o                         
   2   7   6         82.56         53.30        37.12 o                         
   3   7   6        155.75        196.77        50.25 o                         
   4   7   6         11.36         77.23        59.16 o                         
   5   7   6          8.09         33.40        33.30 o                         
  -4   8   6         82.02        260.64       237.42 o                         
  -3   8   6        128.59        112.83        22.47 o                         
  -2   8   6          3.87        -28.55        45.92 o                         
  -1   8   6         10.38          9.69        37.28 o                         
   0   8   6         51.76         81.22        28.66 o                         
   1   8   6         41.41         80.13        35.22 o                         
   2   8   6        152.64        166.85        76.91 o                         
   3   8   6         38.61        124.50        27.47 o                         
   4   8   6         43.96        120.72        23.84 o                         
  -2   9   6         92.82         -2.57        32.55 o                         
  -1   9   6         86.32        146.82        33.63 o                         
   0   9   6          1.16         10.05        22.63 o                         
   1   9   6          4.49         44.03        23.21 o                         
   2   9   6          0.38        127.74        43.45 o                         
   3   9   6          1.93        216.29        52.90 o                         
  -3  -8   7         15.21        -59.59        59.59 o                         
  -2  -8   7         55.59         73.20        23.08 o                         
  -1  -8   7          9.08        -14.78        22.26 o                         
   0  -8   7         33.97         14.03        17.88 o                         
   1  -8   7        122.80         76.21        20.42 o                         
   2  -8   7         16.06         15.99        32.46 o                         
   3  -8   7         42.94        104.58        31.52 o                         
   4  -8   7         24.96        118.76        41.88 o                         
  -3  -7   7        103.98         96.46        17.83 o                         
  -2  -7   7          7.16          5.61        31.06 o                         
  -1  -7   7        240.50        177.19        55.09 o                         
   0  -7   7          2.54        -12.31        25.16 o                         
   1  -7   7         15.90         22.62        29.71 o                         
   2  -7   7        115.88         99.88        22.40 o                         
   3  -7   7          5.30          2.19        24.60 o                         
   4  -7   7          8.87         13.76        21.69 o                         
   5  -7   7        100.93          8.72        79.68 o                         
  -5  -6   7          2.16        220.21       299.17 o                         
  -4  -6   7         80.72        109.44        23.33 o                         
  -3  -6   7         12.21          0.10        26.63 o                         
  -2  -6   7         29.35         46.29        22.15 o                         
  -1  -6   7        134.07        119.50        23.37 o                         
   0  -6   7         94.65         85.40        35.51 o                         
   1  -6   7        127.07        149.41        25.39 o                         
   2  -6   7        396.96        362.81        54.29 o                         
   3  -6   7          4.52          3.91        27.76 o                         
   4  -6   7        131.13        113.65        21.04 o                         
   5  -6   7         31.76          6.83        34.51 o                         
   6  -6   7        125.51         39.61        83.32 o                         
  -5  -5   7          1.26          7.59        20.31 o                         
  -4  -5   7         22.37         26.42        31.25 o                         
  -3  -5   7         72.35         76.42        30.94 o                         
  -2  -5   7        255.21        231.81        32.49 o                         
  -1  -5   7          8.21         -0.11        22.02 o                         
   0  -5   7        922.42        851.53        64.09 o                         
   1  -5   7         45.64         60.60        22.21 o                         
   2  -5   7          7.43        -15.07        18.50 o                         
   3  -5   7        322.92        310.00        31.38 o                         
   4  -5   7         47.49         48.81        22.27 o                         
   5  -5   7         18.24         -3.04        28.16 o                         
   6  -5   7         70.30         88.10        17.65 o                         
  -6  -4   7         39.80         35.81        23.73 o                         
  -5  -4   7          8.69        -16.12        22.34 o                         
  -4  -4   7         12.59         13.07        23.21 o                         
  -3  -4   7        295.77        140.62        40.03 o                         
  -2  -4   7         50.38         47.78        30.33 o                         
  -1  -4   7        102.06        117.30        22.92 o                         
   0  -4   7        108.73         83.84        19.85 o                         
   1  -4   7        228.32        184.12        17.10 o                         
   2  -4   7        762.89        681.09        43.09 o                         
   3  -4   7        298.73        290.87        26.78 o                         
   4  -4   7         10.62         -2.96        21.89 o                         
   5  -4   7        238.60        240.15        30.31 o                         
   6  -4   7         25.09         -0.90        19.69 o                         
   7  -4   7         90.92         90.80        13.70 o                         
  -6  -3   7          0.07         14.17        16.42 o                         
  -5  -3   7        207.07        288.29        43.39 o                         
  -4  -3   7         10.10         -2.09        26.46 o                         
  -3  -3   7          0.20         -3.65        22.12 o                         
  -2  -3   7        246.24        413.71        30.86 o                         
  -1  -3   7       1067.62       1643.46        86.09 o                         
   0  -3   7         65.21        191.22        16.89 o                         
   1  -3   7       1508.44       1480.25        58.68 o                         
   2  -3   7         45.58        146.11        15.58 o                         
   3  -3   7         98.03        112.49        19.04 o                         
   4  -3   7        487.40        499.22        32.61 o                         
   5  -3   7        222.46        486.86        40.54 o                         
   6  -3   7         68.48         99.26        21.47 o                         
   7  -3   7         57.46         31.20        25.78 o                         
  -6  -2   7         69.61         55.59        24.63 o                         
  -5  -2   7         42.92         41.77        24.40 o                         
  -4  -2   7         98.27         62.90        18.50 o                         
  -3  -2   7         25.93        -17.11        17.11 o                         
  -2  -2   7        716.56        604.21        30.39 o                         
  -1  -2   7        314.83        258.25        16.05 o                         
   0  -2   7        295.11        277.65        17.26 o                         
   1  -2   7        359.78        368.47        19.81 o                         
   2  -2   7        282.64        287.17        19.54 o                         
   3  -2   7       1356.79       1326.63        63.26 o                         
   4  -2   7        192.32        223.71        20.85 o                         
   5  -2   7         49.25        105.30        30.60 o                         
   6  -2   7        355.67        344.55        47.06 o                         
   7  -2   7         55.77         25.20        22.76 o                         
  -6  -1   7        103.61         72.26        17.99 o                         
  -5  -1   7         12.41        -20.45        20.45 o                         
  -4  -1   7        452.41        439.97        30.11 o                         
  -3  -1   7         77.90         54.15        17.35 o                         
  -2  -1   7         47.81         56.95        14.05 o                         
  -1  -1   7         59.04         73.61        15.43 o                         
   0  -1   7       2532.38       2492.70       124.78 o                         
   1  -1   7          2.01         -1.14        15.70 o                         
   2  -1   7       1768.66       1905.34        73.09 o                         
   3  -1   7         12.53         11.15        16.20 o                         
   4  -1   7         94.03         70.58        15.67 o                         
   5  -1   7        320.76        345.62        23.60 o                         
   6  -1   7        323.51        238.84        46.97 o                         
   7  -1   7        156.18         72.15        23.43 o                         
  -7   0   7        191.50        149.09        24.14 o                         
  -6   0   7         20.92         18.21        19.71 o                         
  -5   0   7        410.75        223.34        44.05 o                         
  -4   0   7         12.65         24.44        17.75 o                         
  -3   0   7         84.93        121.48        16.47 o                         
  -2   0   7        111.83        103.46        13.21 o                         
  -1   0   7        504.77        470.96        26.93 o                         
   0   0   7       1844.69       2106.19       131.70 o                         
   1   0   7       1737.54       1727.75       107.31 o                         
   2   0   7        239.67        244.62        15.85 o                         
   3   0   7         58.40         70.19        14.41 o                         
   4   0   7        774.65        834.39        56.88 o                         
   5   0   7        100.17        111.56        20.19 o                         
   6   0   7        138.23        120.22        20.56 o                         
   7   0   7        465.45        469.27       133.86 o                         
  -7   1   7         36.67         37.47        18.29 o                         
  -6   1   7         55.26         41.88        21.48 o                         
  -5   1   7        369.49        434.12        40.78 o                         
  -4   1   7         68.37         55.85        24.39 o                         
  -3   1   7        339.16        354.90        35.94 o                         
  -2   1   7         26.49         43.54        15.10 o                         
  -1   1   7         56.41         71.77        21.75 o                         
   0   1   7        911.57        980.49        64.75 o                         
   1   1   7       4109.06       4260.32       370.98 o                         
   2   1   7        158.21         83.89        18.90 o                         
   3   1   7       1428.82       1236.96        59.44 o                         
   4   1   7         26.41         13.32        17.00 o                         
   5   1   7         43.98         33.23        18.81 o                         
   6   1   7        179.86        141.24        27.56 o                         
   7   1   7         87.46         52.91        25.23 o                         
  -7   2   7         15.33        -28.11        28.11 o                         
  -6   2   7        307.37        356.79       105.58 o                         
  -5   2   7         67.92         39.84        26.90 o                         
  -4   2   7        746.39        880.05        54.62 o                         
  -3   2   7          4.70        -36.17        36.17 o                         
  -2   2   7         30.58         29.04        17.81 o                         
  -1   2   7          4.64        -11.99        15.23 o                         
   0   2   7        307.36        234.40        28.35 o                         
   1   2   7        261.92        242.95        52.18 o                         
   2   2   7       1734.14       1523.10        84.19 o                         
   4   2   7          7.55         18.15        19.33 o                         
   5   2   7         37.49         49.09        22.42 o                         
   6   2   7         40.35         62.79        22.91 o                         
   7   2   7         11.36         31.52        26.70 o                         
  -7   3   7          4.60        140.30        27.44 o                         
  -6   3   7         47.07         27.48        16.96 o                         
  -5   3   7         98.81         98.39        32.27 o                         
  -4   3   7        973.17       1260.88       119.17 o                         
  -3   3   7         88.22         89.17        24.22 o                         
  -2   3   7        132.92        756.01        55.29 o                         
  -1   3   7        160.85        717.61        77.84 o                         
   0   3   7         99.50        185.70        23.50 o                         
   1   3   7         19.12         41.32        13.93 o                         
   2   3   7       2512.16       2851.20       175.20 o                         
   3   3   7        101.87         91.85        25.70 o                         
   4   3   7        864.83       1078.99        81.24 o                         
   5   3   7         59.83         53.61        26.26 o                         
   6   3   7         18.27        526.18        70.33 o                         
   7   3   7         48.33         84.86        21.70 o                         
  -6   4   7         41.86         37.12        16.42 o                         
  -5   4   7        389.52        319.20        30.77 o                         
  -4   4   7        160.36        143.69        27.30 o                         
  -3   4   7       1061.18       1206.43       156.13 o                         
  -2   4   7          0.24          9.87        24.95 o                         
  -1   4   7        154.87        122.80        17.03 o                         
   0   4   7         20.82         20.54        16.53 o                         
   1   4   7        133.41         95.64        19.77 o                         
   2   4   7         29.30         12.69        16.67 o                         
   3   4   7        434.90        400.97        37.33 o                         
   4   4   7        156.44        197.88        34.19 o                         
   5   4   7          6.93        -38.66        38.66 o                         
   6   4   7         19.01         36.75        27.68 o                         
   7   4   7         10.66         -3.86        15.63 o                         
  -6   5   7          0.54         -0.05        12.06 o                         
  -5   5   7         42.74         31.80        21.38 o                         
  -4   5   7         49.56         28.85        24.45 o                         
  -3   5   7        925.34        773.10        74.08 o                         
  -2   5   7          0.32          5.04        35.22 o                         
  -1   5   7         80.24         71.71        30.54 o                         
   0   5   7         66.67         35.20        20.21 o                         
   1   5   7          6.65         36.68        25.22 o                         
   2   5   7         14.51         64.34        26.85 o                         
   3   5   7        442.23        451.10        41.49 o                         
   4   5   7         14.72         36.48        25.44 o                         
   5   5   7        334.35        403.55        59.91 o                         
   6   5   7         11.35         39.25        20.90 o                         
  -5   6   7         49.97        118.51        22.40 o                         
  -4   6   7        117.79        159.73        30.47 o                         
  -3   6   7          6.35         52.27        54.37 o                         
  -2   6   7        711.04        487.25        60.89 o                         
  -1   6   7         26.67         36.74        49.77 o                         
   0   6   7         27.96        176.33        52.54 o                         
   1   6   7        122.55        113.78        32.60 o                         
   2   6   7          7.30         23.33        31.70 o                         
   3   6   7          2.62         -6.95        56.62 o                         
   4   6   7         94.00         61.66        40.70 o                         
   5   6   7         52.66        130.12        38.52 o                         
   6   6   7          4.72         87.85        34.54 o                         
  -5   7   7          5.83        -21.11        32.21 o                         
  -4   7   7          3.08          8.22        21.94 o                         
  -3   7   7          0.22         11.58        29.74 o                         
  -2   7   7        263.77        259.40        46.24 o                         
  -1   7   7          2.62         53.33        40.17 o                         
   0   7   7         36.24        -29.26        35.79 o                         
   1   7   7         38.54         -6.09        32.84 o                         
   2   7   7          0.65          0.22        45.60 o                         
   3   7   7          0.84        -17.00        53.96 o                         
   4   7   7        100.33        129.59        35.67 o                         
   5   7   7          0.89         12.08        26.69 o                         
  -4   8   7         23.38        592.02        92.68 o                         
  -3   8   7         77.14         74.84        29.74 o                         
  -2   8   7         19.26         63.99        69.67 o                         
  -1   8   7        279.68        397.52        51.50 o                         
   0   8   7         11.75         48.97        26.79 o                         
   1   8   7          0.74        -27.92        27.92 o                         
   2   8   7         62.26        107.47        34.20 o                         
   3   8   7         33.28         67.21        29.36 o                         
   4   8   7          1.23         50.93        49.72 o                         
  -1   9   7         78.30         93.34        29.58 o                         
   0   9   7          2.69         -5.52        21.91 o                         
   1   9   7         50.51         71.39        25.27 o                         
   2   9   7         10.62         35.34        24.74 o                         
   3   9   7          9.87        171.87        57.78 o                         
  -2  -8   8         13.22        100.85        42.38 o                         
  -1  -8   8          2.25         -5.88        25.22 o                         
   0  -8   8         78.32         27.78        26.53 o                         
   1  -8   8         29.11         40.70        20.55 o                         
   2  -8   8         58.46        103.01        30.71 o                         
   3  -8   8          0.19         36.94        47.36 o                         
  -3  -7   8          8.73          6.52        14.77 o                         
  -2  -7   8         26.72         35.46        18.65 o                         
  -1  -7   8         19.33          4.43        28.30 o                         
   0  -7   8        124.84         67.33        33.06 o                         
   1  -7   8          6.84        -13.78        32.09 o                         
   2  -7   8        179.44        181.86        35.86 o                         
   3  -7   8          0.38         15.79        23.06 o                         
   4  -7   8         35.19         24.10        20.46 o                         
   5  -7   8         85.78         49.64        74.92 o                         
  -4  -6   8         31.58        101.16        18.72 o                         
  -3  -6   8         33.78        105.94        21.43 o                         
  -2  -6   8          7.73         -5.48        21.69 o                         
  -1  -6   8        155.38         75.19        21.75 o                         
   0  -6   8         29.07         12.11        37.45 o                         
   1  -6   8        294.13        253.64        38.65 o                         
   2  -6   8         99.51         99.20        24.17 o                         
   3  -6   8        206.55        257.71        31.81 o                         
   4  -6   8         15.88        -12.91        19.31 o                         
   5  -6   8        134.39        110.91        17.27 o                         
   6  -6   8        146.52        452.70        50.45 o                         
  -5  -5   8         44.67         80.59        19.86 o                         
  -4  -5   8         60.15         51.67        29.70 o                         
  -3  -5   8         63.44         10.83        28.20 o                         
  -2  -5   8         30.37        -13.44        23.13 o                         
  -1  -5   8        115.33         55.47        22.78 o                         
   0  -5   8        110.09        126.30        21.91 o                         
   1  -5   8        458.33        438.73        41.88 o                         
   2  -5   8          0.82         63.93        19.55 o                         
   3  -5   8        256.56        208.96        24.14 o                         
   4  -5   8         20.49         22.32        21.89 o                         
   5  -5   8         16.87         48.71        20.10 o                         
   6  -5   8        130.91        123.28        20.01 o                         
  -6  -4   8         79.81        617.92       420.74 o                         
  -5  -4   8          4.39         -1.72        23.31 o                         
  -4  -4   8         15.18         -7.13        26.96 o                         
  -3  -4   8         53.74         44.06        22.16 o                         
  -2  -4   8         39.94         15.00        27.10 o                         
  -1  -4   8          5.02         15.04        22.17 o                         
   0  -4   8        476.83        465.95        32.74 o                         
   1  -4   8        148.83        118.86        17.31 o                         
   2  -4   8        414.47        451.34        28.52 o                         
   3  -4   8         15.87          0.03        20.57 o                         
   4  -4   8         90.41         42.51        21.79 o                         
   5  -4   8         23.64          8.61        22.00 o                         
   6  -4   8        122.56        125.45        23.23 o                         
   7  -4   8        170.99        153.61        25.81 o                         
  -6  -3   8         42.82        120.43        28.35 o                         
  -5  -3   8         47.91         68.72        25.97 o                         
  -4  -3   8        148.39        203.80        33.12 o                         
  -3  -3   8         36.95         55.51        20.69 o                         
  -2  -3   8         59.31        142.20        18.07 o                         
  -1  -3   8         39.05         42.82        15.18 o                         
   0  -3   8        420.60        543.98        32.42 o                         
   1  -3   8        554.54        627.57        34.90 o                         
   2  -3   8       1137.67       1192.61        57.33 o                         
   3  -3   8          0.01          6.56        16.15 o                         
   4  -3   8         75.23        131.41        25.41 o                         
   5  -3   8          9.90         29.98        21.12 o                         
   6  -3   8          9.68         65.47        24.04 o                         
   7  -3   8         60.58         60.62        31.30 o                         
  -6  -2   8         70.18         52.78        40.60 o                         
  -5  -2   8        433.48        416.58        59.24 o                         
  -4  -2   8         45.51         45.48        20.71 o                         
  -3  -2   8          4.37         -1.63        18.80 o                         
  -2  -2   8          3.47          2.53        15.92 o                         
  -1  -2   8         43.32         31.66        13.13 o                         
   0  -2   8         30.41         16.25        13.76 o                         
   1  -2   8        446.43        405.86        22.20 o                         
   2  -2   8        246.43        203.54        16.53 o                         
   3  -2   8        692.09        706.31        43.66 o                         
   4  -2   8          4.98          2.82        17.75 o                         
   5  -2   8         23.88         34.26        19.89 o                         
   6  -2   8          5.46         -0.56        30.40 o                         
   7  -2   8         46.18         55.04        26.80 o                         
  -6  -1   8         15.06         29.94        15.40 o                         
  -5  -1   8        128.02        121.41        29.48 o                         
  -4  -1   8        209.05        200.29        21.80 o                         
  -3  -1   8        325.51        287.20        22.04 o                         
  -2  -1   8         34.35         55.73        15.00 o                         
  -1  -1   8         27.32         17.83        14.13 o                         
   0  -1   8        340.08        387.27        26.15 o                         
   1  -1   8         63.66         46.64        13.22 o                         
   2  -1   8        488.74        534.64        27.52 o                         
   3  -1   8       1203.14       1272.53        68.95 o                         
   4  -1   8         28.66         26.41        18.24 o                         
   5  -1   8         12.25        -16.97        16.97 o                         
   6  -1   8          0.03        -17.06        21.78 o                         
   7  -1   8          4.50        -21.33        22.70 o                         
  -7   0   8          8.29        101.82        50.93 o                         
  -6   0   8          8.76         -5.90        18.03 o                         
  -5   0   8         93.06         67.43        43.70 o                         
  -4   0   8       1636.97       1666.51       105.07 o                         
  -3   0   8        575.61        595.86        30.85 o                         
  -2   0   8          3.34        -13.04        13.26 o                         
  -1   0   8        996.56       1166.41        52.84 o                         
   0   0   8        189.35        198.14        15.74 o                         
   1   0   8        162.28        183.33        22.10 o                         
   2   0   8        827.62        885.79        42.89 o                         
   3   0   8        418.96        446.31        24.87 o                         
   4   0   8       1977.89       2091.77       116.13 o                         
   5   0   8         37.83         19.72        19.53 o                         
   6   0   8         35.88         48.20        19.77 o                         
   7   0   8          1.38          5.33        23.46 o                         
  -7   1   8         30.47        147.27        51.65 o                         
  -6   1   8          0.00          0.33        29.68 o                         
  -5   1   8          9.35        -49.57        49.62 o                         
  -4   1   8        121.85        115.01        23.84 o                         
  -3   1   8        567.68        572.76        36.91 o                         
  -2   1   8       1037.43       1062.69        51.65 o                         
  -1   1   8        119.20        105.81        19.52 o                         
   0   1   8         40.78         34.82        13.18 o                         
   1   1   8        489.17        503.00        27.12 o                         
   2   1   8         63.23         35.39        13.58 o                         
   3   1   8        255.56        215.41        16.84 o                         
   4   1   8       1022.39        781.28        69.65 o                         
   5   1   8         73.78         47.62        19.59 o                         
   6   1   8         27.95          8.72        25.15 o                         
   7   1   8          7.07          6.54        21.31 o                         
  -6   2   8          1.32          0.63        25.93 o                         
  -5   2   8         17.00         58.42        25.93 o                         
  -4   2   8          9.56         21.43        26.00 o                         
  -3   2   8        815.76        938.43        71.14 o                         
  -2   2   8        487.20        499.40        34.38 o                         
  -1   2   8         70.48         81.52        19.77 o                         
   0   2   8         38.67         34.96        16.79 o                         
   1   2   8        425.14        350.67        20.38 o                         
   2   2   8         97.28         70.19        12.26 o                         
   3   2   8        138.48         91.08        20.18 o                         
   4   2   8         94.08         62.40        23.61 o                         
   5   2   8        734.21        803.20        69.22 o                         
   6   2   8         81.83        106.61        30.15 o                         
   7   2   8          1.35        -21.64        21.64 o                         
  -6   3   8         39.75         34.82        15.91 o                         
  -5   3   8          8.49        246.20        37.10 o                         
  -4   3   8          4.60          4.04        35.90 o                         
  -3   3   8          5.71         36.76        22.18 o                         
  -2   3   8        312.86        497.18        33.65 o                         
  -1   3   8       1515.23       1717.53       212.87 o                         
   0   3   8        369.92        304.22        34.03 o                         
   1   3   8          2.50        576.71       106.08 o                         
   2   3   8        229.50        190.23        20.02 o                         
   3   3   8         67.52         96.77        19.88 o                         
   4   3   8         65.82        360.02        98.65 o                         
   5   3   8        436.37        692.50       294.12 o                         
   6   3   8         63.44        104.46        23.62 o                         
   7   3   8          8.39         50.43        20.74 o                         
  -6   4   8          9.69         21.05        14.09 o                         
  -5   4   8          0.04         -3.19        26.29 o                         
  -4   4   8         16.53          6.12        26.66 o                         
  -3   4   8          8.29         27.99        31.88 o                         
  -2   4   8        479.52        503.67        80.85 o                         
  -1   4   8        862.87        731.62       109.69 o                         
   0   4   8        197.46        164.56        35.15 o                         
   1   4   8          1.46         -3.93        15.75 o                         
   2   4   8        193.20        125.42        19.16 o                         
   3   4   8          7.27         -7.67        22.71 o                         
   4   4   8         58.17         56.68        67.00 o                         
   5   4   8         20.73         16.01        23.69 o                         
   6   4   8        137.40        157.84        29.43 o                         
   7   4   8         25.35         39.17        17.66 o                         
  -6   5   8        110.23        -51.87        51.87 o                         
  -5   5   8          5.80        -11.39        22.10 o                         
  -4   5   8          0.25         19.55        28.61 o                         
  -3   5   8         20.14        -20.70        29.50 o                         
  -2   5   8         14.49         28.36        36.36 o                         
  -1   5   8        106.89         59.44        40.99 o                         
   0   5   8        518.65        435.87        42.43 o                         
   1   5   8        410.05        370.48        42.31 o                         
   2   5   8         15.91         45.52        37.12 o                         
   3   5   8        269.93        228.99       105.00 o                         
   4   5   8         83.68         52.25        34.98 o                         
   5   5   8         39.86        393.99        40.99 o                         
   6   5   8         53.38        123.91        31.53 o                         
   7   5   8         17.77        233.88        44.01 o                         
  -5   6   8         41.52        103.66        19.95 o                         
  -4   6   8          0.65         13.74        29.03 o                         
  -2   6   8         22.86         34.58        44.77 o                         
  -1   6   8        101.94        119.91        32.90 o                         
   0   6   8        128.17        117.63        52.78 o                         
   1   6   8        138.34        106.33        40.47 o                         
   2   6   8          3.69         40.74        33.11 o                         
   3   6   8        109.63        286.10        67.59 o                         
   4   6   8         23.57        199.56        43.70 o                         
   5   6   8         35.56         67.37        24.28 o                         
   6   6   8          3.75         31.87        14.53 o                         
  -4   7   8         11.82          6.26        22.30 o                         
  -3   7   8          6.53         30.42        28.39 o                         
  -2   7   8        118.99        101.63        32.63 o                         
  -1   7   8          2.78        -58.97        58.97 o                         
   0   7   8          7.81         16.27        54.09 o                         
   1   7   8        103.99         74.97        41.41 o                         
   2   7   8         35.98        115.53        46.48 o                         
   3   7   8         24.14         17.69        50.02 o                         
   4   7   8         60.69        -10.08        36.76 o                         
   5   7   8         21.65         92.53        27.07 o                         
  -3   8   8          0.29         38.53        26.85 o                         
  -2   8   8         50.47        126.66        34.54 o                         
  -1   8   8         64.76        110.85        77.17 o                         
   0   8   8         62.98         34.28        35.83 o                         
   1   8   8         14.47         22.16        40.28 o                         
   2   8   8          2.01         92.68        42.95 o                         
   3   8   8         12.40         80.85        40.00 o                         
  -2   9   8          0.36        -49.11        49.11 o                         
  -1   9   8         61.19         19.93        95.23 o                         
   0   9   8          0.30         44.13        26.37 o                         
   1   9   8          0.37         -5.49        21.28 o                         
   2   9   8          7.87         10.78        22.51 o                         
  -1  -8   9          6.28         30.45        31.08 o                         
   0  -8   9         44.97         33.56        26.69 o                         
   1  -8   9         13.28         10.69        51.82 o                         
   2  -8   9         39.65         43.62        70.16 o                         
   3  -8   9          7.84         57.69        67.30 o                         
  -3  -7   9          0.64         -3.41        23.21 o                         
  -2  -7   9          3.02          9.73        17.92 o                         
  -1  -7   9          3.90         19.77        22.45 o                         
   0  -7   9          9.89         44.70        43.51 o                         
   1  -7   9        225.57        224.58        30.27 o                         
   2  -7   9         12.55          8.53        23.72 o                         
   3  -7   9         22.38         35.82        21.23 o                         
   4  -7   9         23.97         22.60        17.57 o                         
  -4  -6   9         35.76         27.36        15.95 o                         
  -3  -6   9          9.30         35.07        18.40 o                         
  -2  -6   9         19.57         16.56        20.62 o                         
  -1  -6   9         56.16         37.89        19.63 o                         
   0  -6   9          2.44         12.21        44.91 o                         
   1  -6   9         56.31         90.66        25.93 o                         
   2  -6   9         32.72         37.27        23.07 o                         
   3  -6   9        164.27        142.93        28.08 o                         
   4  -6   9          6.58         12.95        18.00 o                         
   5  -6   9         22.28         25.85        14.66 o                         
  -5  -5   9         46.42        221.75        44.47 o                         
  -4  -5   9        165.15        207.37        39.05 o                         
  -3  -5   9         12.58          8.16        27.40 o                         
  -2  -5   9          3.04         24.12        22.82 o                         
  -1  -5   9          0.44         -7.81        21.36 o                         
   0  -5   9          0.23          5.57        23.13 o                         
   1  -5   9          0.43         20.90        18.99 o                         
   2  -5   9        345.61        301.72        24.85 o                         
   3  -5   9         50.69         64.52        20.36 o                         
   4  -5   9         42.02         18.58        21.29 o                         
   5  -5   9          6.24         42.91        18.90 o                         
   6  -5   9          0.97         10.11        16.53 o                         
  -5  -4   9          7.55         33.63        20.64 o                         
  -4  -4   9         33.07         62.62        23.55 o                         
  -3  -4   9        149.49        123.83        25.40 o                         
  -2  -4   9        133.37         84.19        30.50 o                         
  -1  -4   9        136.40         79.68        22.28 o                         
   0  -4   9         20.18         35.53        18.70 o                         
   1  -4   9          4.95        -12.04        15.32 o                         
   2  -4   9        135.66        136.87        18.78 o                         
   3  -4   9        105.50        140.20        23.58 o                         
   4  -4   9        597.29        590.61        57.20 o                         
   5  -4   9         33.61         48.54        21.75 o                         
   6  -4   9         15.74          0.66        20.40 o                         
   7  -4   9         12.25        -26.91        33.29 o                         
  -5  -3   9          2.32         18.44        23.55 o                         
  -4  -3   9         28.66         17.16        24.02 o                         
  -3  -3   9        572.55        545.57        57.73 o                         
  -2  -3   9        216.27        262.10        22.56 o                         
  -1  -3   9         29.25         45.40        16.75 o                         
   0  -3   9          5.49         72.30        16.33 o                         
   1  -3   9          5.52        276.78        22.82 o                         
   2  -3   9          0.17         38.42        16.09 o                         
   3  -3   9        491.72        591.65        33.04 o                         
   4  -3   9        247.17        215.87        22.67 o                         
   5  -3   9        177.68        194.43        23.82 o                         
   6  -3   9         19.30         48.41        22.84 o                         
   7  -3   9         26.32         91.09        31.46 o                         
  -6  -2   9          6.28         64.67        30.65 o                         
  -5  -2   9          2.84          0.80        23.71 o                         
  -4  -2   9          6.89        -19.45        19.45 o                         
  -3  -2   9         99.05        117.60        20.53 o                         
  -2  -2   9        470.73        469.27        26.14 o                         
  -1  -2   9        507.74        494.93        26.55 o                         
   0  -2   9         83.76         82.47        15.69 o                         
   1  -2   9          0.39        -13.54        14.82 o                         
   2  -2   9         55.54         42.00        15.39 o                         
   3  -2   9        201.83        228.54        23.42 o                         
   4  -2   9         94.72        105.34        19.98 o                         
   5  -2   9        797.45        747.85        50.56 o                         
   6  -2   9        101.79         86.60        27.06 o                         
   7  -2   9          9.94         35.68        21.30 o                         
  -6  -1   9         41.29         -9.33        15.06 o                         
  -5  -1   9          1.09        -24.66        24.66 o                         
  -4  -1   9          0.20         11.18        19.49 o                         
  -3  -1   9         42.97         28.79        16.73 o                         
  -2  -1   9        985.38        961.92        49.04 o                         
  -1  -1   9        690.93        675.93        31.27 o                         
   0  -1   9        438.52        402.00        26.08 o                         
   1  -1   9        125.37        119.27        15.80 o                         
   2  -1   9        264.01        271.36        20.82 o                         
   3  -1   9        101.55        131.80        21.14 o                         
   4  -1   9        468.45        419.01        30.66 o                         
   5  -1   9        223.13        188.73        26.83 o                         
   6  -1   9        242.19        212.78        57.13 o                         
   7  -1   9         29.90         30.97        21.99 o                         
  -6   0   9         66.46         63.47        16.91 o                         
  -5   0   9         59.65         25.76        34.36 o                         
  -4   0   9         92.19         69.87        19.64 o                         
  -3   0   9         47.90         71.85        17.32 o                         
  -2   0   9        148.41        169.83        19.35 o                         
  -1   0   9       2582.22       2842.10       134.09 o                         
   0   0   9       3988.39       4586.93       214.10 o                         
   1   0   9         43.34         74.04        35.30 o                         
   2   0   9          2.55         16.42        13.10 o                         
   3   0   9        356.67        347.95        23.78 o                         
   4   0   9        285.36        314.15        29.56 o                         
   5   0   9         37.73         47.69        20.50 o                         
   6   0   9        721.94        693.31       105.89 o                         
   7   0   9         83.99        142.38        37.72 o                         
  -6   1   9          6.59         27.27        16.64 o                         
  -5   1   9         65.34        -23.00        35.16 o                         
  -4   1   9          2.66        -15.67        22.24 o                         
  -3   1   9         11.71         25.84        22.85 o                         
  -2   1   9          6.63          0.72        18.33 o                         
  -1   1   9       1358.46       1399.32       127.75 o                         
   0   1   9        466.83        457.88        31.11 o                         
   1   1   9        705.83        641.85        33.31 o                         
   2   1   9          2.84        -14.96        14.96 o                         
   3   1   9        294.93        305.68        26.59 o                         
   4   1   9         87.97         74.79        20.95 o                         
   5   1   9        350.04        171.96        37.95 o                         
   6   1   9         43.16         15.58        25.28 o                         
   7   1   9        102.68        128.97        30.65 o                         
  -6   2   9         97.48        116.28        38.62 o                         
  -5   2   9        115.95        128.21        37.98 o                         
  -4   2   9         42.25         -1.00        25.57 o                         
  -3   2   9        232.11        276.73        36.06 o                         
  -2   2   9        155.32        164.38        22.18 o                         
  -1   2   9         25.67         37.06        19.00 o                         
   0   2   9        101.54        110.37        17.51 o                         
   1   2   9       1624.52       1450.86       150.53 o                         
   2   2   9          0.10         -1.76        12.65 o                         
   3   2   9          1.19         -8.46        20.22 o                         
   4   2   9        147.19        183.23        58.53 o                         
   5   2   9        160.94        219.83        34.49 o                         
   6   2   9          2.98         -4.95        25.29 o                         
   7   2   9        183.48        204.71        25.82 o                         
  -6   3   9         32.47         83.05        17.06 o                         
  -5   3   9         18.57        105.66        39.09 o                         
  -4   3   9         89.06        172.27        38.01 o                         
  -3   3   9         12.46         50.63        24.32 o                         
  -2   3   9        236.44        242.43        25.07 o                         
  -1   3   9         19.69         45.26        18.31 o                         
   0   3   9        478.72        490.97        34.58 o                         
   1   3   9        175.87        276.29        49.66 o                         
   2   3   9        179.18        400.78        74.93 o                         
   3   3   9         17.56         34.33        19.10 o                         
   4   3   9        120.62        136.59        41.22 o                         
   5   3   9         33.58         33.52        35.63 o                         
   6   3   9        122.23        133.03        35.58 o                         
   7   3   9         16.91         44.89        19.60 o                         
  -6   4   9          5.90         48.39        32.18 o                         
  -5   4   9         76.20         61.37        19.93 o                         
  -4   4   9        117.97        109.98        25.08 o                         
  -3   4   9         10.19         40.42        32.04 o                         
  -2   4   9        233.02        210.36        35.26 o                         
  -1   4   9        109.67        113.83        19.20 o                         
   0   4   9          3.56          6.41        22.56 o                         
   1   4   9          1.65         -6.80        23.01 o                         
   2   4   9        297.49        212.23        21.96 o                         
   3   4   9          2.25         -4.83        19.67 o                         
   4   4   9          6.40        -15.02        28.83 o                         
   5   4   9         33.47         64.54        28.08 o                         
   6   4   9        117.85        104.23        65.58 o                         
   7   4   9          0.53        -29.39        30.45 o                         
  -5   5   9          0.30          3.47        22.43 o                         
  -4   5   9         13.13          7.45        27.64 o                         
  -3   5   9         50.40         38.75        23.98 o                         
  -2   5   9          0.32        -30.15        30.15 o                         
  -1   5   9        120.53         47.68        28.12 o                         
   0   5   9         62.00        -28.77        28.77 o                         
   1   5   9        209.06        164.66        30.39 o                         
   2   5   9          0.66         -6.95        24.12 o                         
   3   5   9         67.14         43.55        26.99 o                         
   4   5   9         25.11         40.37        31.42 o                         
   5   5   9          9.06          3.10        27.47 o                         
   6   5   9         22.13        115.47        24.80 o                         
  -5   6   9          0.50        106.70        38.72 o                         
  -4   6   9          4.44         25.92        34.52 o                         
  -3   6   9         46.88         94.24        62.16 o                         
  -2   6   9          6.21          8.71        45.28 o                         
  -1   6   9        108.60        109.57        34.03 o                         
   0   6   9        236.77        198.83        38.76 o                         
   1   6   9          2.82          6.47        29.14 o                         
   2   6   9          2.82        113.96        49.99 o                         
   3   6   9        106.55        107.54        41.39 o                         
   4   6   9          0.23        -22.91        36.81 o                         
   5   6   9         12.44         24.61        23.57 o                         
   6   6   9          4.20         16.43        30.93 o                         
  -4   7   9          2.51        -24.98        24.98 o                         
  -3   7   9         15.52         51.65        46.25 o                         
  -2   7   9         20.69          6.58        30.62 o                         
  -1   7   9         17.76        -16.75        55.49 o                         
   1   7   9         27.95         51.42        37.84 o                         
   2   7   9        236.70        266.42        40.83 o                         
   3   7   9          0.21         99.53        34.87 o                         
   4   7   9          2.22        -24.02        34.13 o                         
   5   7   9          5.19         -2.13        19.00 o                         
  -3   8   9          0.82        366.00        63.66 o                         
  -2   8   9         32.33         11.17        29.54 o                         
  -1   8   9          0.27         52.90        49.11 o                         
   0   8   9          5.63        -19.85        42.57 o                         
   1   8   9         77.25        100.69        35.99 o                         
   2   8   9         41.12        163.27        44.14 o                         
   3   8   9          1.48         75.02        28.55 o                         
  -1   9   9          0.47        410.61        74.09 o                         
   0  -8  10          4.39        252.19        75.88 o                         
   1  -8  10         25.97        175.77       219.56 o                         
   2  -8  10         18.53        -35.30        66.27 o                         
  -2  -7  10         97.67         80.03        28.51 o                         
  -1  -7  10          7.64          7.81        26.65 o                         
   0  -7  10          0.04        -29.80        34.60 o                         
   1  -7  10         19.04         57.74        34.24 o                         
   2  -7  10          2.26        -21.00        21.00 o                         
   3  -7  10          1.85          5.28        14.32 o                         
  -4  -6  10          1.29         94.11       105.26 o                         
  -3  -6  10         36.93         58.44        17.79 o                         
  -2  -6  10        133.00         90.46        28.25 o                         
  -1  -6  10         44.69         45.63        21.14 o                         
   0  -6  10         49.85         28.16        32.46 o                         
   1  -6  10         65.02         82.02        49.88 o                         
   2  -6  10         11.05         36.15        24.34 o                         
   3  -6  10         30.96         15.81        20.76 o                         
   4  -6  10        122.04        126.77        18.05 o                         
   5  -6  10        100.32         92.21        18.40 o                         
  -4  -5  10          1.05         -4.10        18.24 o                         
  -3  -5  10         30.20        -20.42        24.75 o                         
  -2  -5  10         33.01         36.18        22.40 o                         
  -1  -5  10        323.78        216.69        30.51 o                         
   0  -5  10         82.77         35.95        23.56 o                         
   1  -5  10         10.45         42.42        22.87 o                         
   2  -5  10        216.65        126.01        20.25 o                         
   3  -5  10         29.45          6.60        19.50 o                         
   4  -5  10          6.66         24.38        18.28 o                         
   5  -5  10        231.13        263.79        23.24 o                         
   6  -5  10         47.25        -23.25        23.25 o                         
  -5  -4  10          0.10        -18.40        18.40 o                         
  -4  -4  10          0.95          8.24        21.23 o                         
  -3  -4  10         14.86        -10.49        20.54 o                         
  -2  -4  10         46.08         25.29        29.72 o                         
  -1  -4  10        318.53        182.64        40.67 o                         
   0  -4  10        299.10        274.37        27.55 o                         
   1  -4  10        213.24        228.71        22.31 o                         
   2  -4  10        160.86        155.91        19.95 o                         
   3  -4  10          0.23        -11.24        18.24 o                         
   4  -4  10         90.96         89.18        23.03 o                         
   5  -4  10        125.97        111.57        22.06 o                         
   6  -4  10        102.39        120.63        17.65 o                         
  -5  -3  10          8.10         33.20        20.07 o                         
  -4  -3  10         35.50        123.62        33.89 o                         
  -3  -3  10         53.44         72.52        25.16 o                         
  -2  -3  10         76.86        232.69        36.33 o                         
  -1  -3  10         43.03         26.22        18.83 o                         
   0  -3  10        593.06        549.36        31.54 o                         
   1  -3  10        237.28        226.50        22.99 o                         
   2  -3  10          4.74         13.93        16.88 o                         
   3  -3  10        320.10        287.03        22.52 o                         
   4  -3  10         68.34        313.75        26.24 o                         
   5  -3  10          1.04         33.50        21.23 o                         
   6  -3  10        171.28        201.51        23.47 o                         
  -6  -2  10         46.49        -35.06        35.06 o                         
  -5  -2  10          0.90        -11.99        23.57 o                         
  -4  -2  10          1.53          0.98        18.77 o                         
  -3  -2  10         13.04         -2.20        19.75 o                         
  -2  -2  10         57.81         47.58        17.72 o                         
  -1  -2  10        110.89         94.55        17.61 o                         
   0  -2  10        161.32        144.52        19.05 o                         
   1  -2  10        257.05        258.37        21.42 o                         
   2  -2  10        530.80        518.49        31.66 o                         
   3  -2  10        145.38        121.56        20.96 o                         
   4  -2  10          0.27         -1.14        18.94 o                         
   5  -2  10        174.57        153.14        24.91 o                         
   6  -2  10         77.52         79.23        24.95 o                         
   7  -2  10         76.49         35.73        28.56 o                         
  -6  -1  10         23.44         23.29        34.37 o                         
  -5  -1  10         86.71         15.90        55.84 o                         
  -4  -1  10         56.74         38.53        19.22 o                         
  -3  -1  10         32.39          7.88        17.14 o                         
  -2  -1  10        292.01        317.08        24.42 o                         
  -1  -1  10        499.02        507.72        28.71 o                         
   0  -1  10          1.76         -7.45        19.26 o                         
   1  -1  10        669.77        645.94        49.61 o                         
   2  -1  10        427.55        452.20        44.91 o                         
   3  -1  10        146.38        159.53        22.84 o                         
   4  -1  10        150.86        156.80        20.53 o                         
   5  -1  10        102.66         82.54        20.86 o                         
   6  -1  10          0.14         -6.50        19.31 o                         
   7  -1  10        108.97         76.83        25.46 o                         
  -6   0  10         35.17         19.71        15.84 o                         
  -5   0  10        110.94         83.48        54.90 o                         
  -4   0  10          1.28        -20.76        22.72 o                         
  -3   0  10         27.37         25.07        17.31 o                         
  -2   0  10         63.60         52.86        18.13 o                         
  -1   0  10         40.66         54.36        16.70 o                         
   0   0  10         16.66         31.18        15.42 o                         
   1   0  10        174.05        203.52        40.23 o                         
   2   0  10        147.64        233.35        18.70 o                         
   3   0  10       1324.44       1320.99       107.89 o                         
   4   0  10         95.30         90.58        18.17 o                         
   5   0  10         12.49         18.31        23.33 o                         
   6   0  10        353.25        325.24        26.71 o                         
   7   0  10        139.80         54.32        22.09 o                         
  -6   1  10          3.61          1.01        18.02 o                         
  -5   1  10         20.50         -9.98        40.54 o                         
  -4   1  10         92.72         86.96        26.89 o                         
  -3   1  10        121.44        107.87        24.15 o                         
  -2   1  10          7.76         -5.63        21.79 o                         
  -1   1  10        118.52        113.35        20.02 o                         
   0   1  10        723.89        795.19        44.22 o                         
   1   1  10          7.62         -2.14        15.48 o                         
   2   1  10        135.53        151.90        17.67 o                         
   3   1  10        151.81        114.89        28.92 o                         
   4   1  10         97.09         94.97        19.86 o                         
   5   1  10         24.50         12.14        32.69 o                         
   6   1  10        100.60         95.15        25.72 o                         
   7   1  10         11.27        -16.41        32.53 o                         
  -6   2  10         76.53         85.02        24.73 o                         
  -5   2  10         31.29         22.07        26.56 o                         
  -4   2  10         30.46          9.82        23.03 o                         
  -3   2  10          7.24        -11.79        33.16 o                         
  -2   2  10         55.15         50.21        21.08 o                         
  -1   2  10          9.79          5.04        13.85 o                         
   0   2  10        354.07        311.61        24.53 o                         
   1   2  10        201.35        182.00        18.08 o                         
   2   2  10         45.86         26.19        13.92 o                         
   3   2  10          4.02         -0.03        17.00 o                         
   4   2  10        309.51        334.08        99.95 o                         
   5   2  10         12.25        -22.00        33.67 o                         
   6   2  10          6.65         17.09        25.09 o                         
   7   2  10        110.60        107.00        28.08 o                         
  -6   3  10         19.15         28.24        26.20 o                         
  -5   3  10         13.03         20.35        23.55 o                         
  -4   3  10         13.03         11.09        29.54 o                         
  -3   3  10         99.38        373.38        35.56 o                         
  -2   3  10        247.49        318.19        28.11 o                         
  -1   3  10         31.79         18.42        20.98 o                         
   0   3  10        218.43        138.72        19.73 o                         
   1   3  10        775.71        527.05        29.94 o                         
   2   3  10        145.00         83.44        17.06 o                         
   3   3  10        114.46        266.71        37.80 o                         
   4   3  10          7.41         57.15        28.51 o                         
   5   3  10         15.11         17.59        57.53 o                         
   6   3  10         29.62         41.28        24.77 o                         
   7   3  10         23.85         67.81        18.71 o                         
  -5   4  10         95.63        105.19        18.54 o                         
  -4   4  10         67.54        117.51        22.10 o                         
  -3   4  10         22.83         -3.24        30.71 o                         
  -2   4  10         36.94         31.22        23.73 o                         
  -1   4  10         27.16         31.19        18.92 o                         
   0   4  10         15.20          3.93        26.85 o                         
   1   4  10        116.86         73.53        26.89 o                         
   2   4  10        501.64        326.82        26.97 o                         
   3   4  10         97.92         52.50        26.99 o                         
   4   4  10          0.20         12.36        25.66 o                         
   5   4  10         51.50        127.93        43.23 o                         
   6   4  10         22.51          3.51        29.67 o                         
   7   4  10         15.02         47.83       142.04 o                         
  -5   5  10         18.34         18.33        15.20 o                         
  -4   5  10         90.60        136.82        48.39 o                         
  -3   5  10         28.09         36.47        23.21 o                         
  -2   5  10         45.24         26.45        29.82 o                         
  -1   5  10         15.68         -5.80        26.00 o                         
   0   5  10         21.53          4.14        28.01 o                         
   1   5  10         39.15         46.08        42.22 o                         
   2   5  10        580.55        430.11        47.05 o                         
   3   5  10        100.34         81.78        32.96 o                         
   4   5  10         79.79         86.05        26.03 o                         
   5   5  10          2.94         -9.61        34.90 o                         
   6   5  10          3.18         64.81        20.34 o                         
  -4   6  10        164.33        176.51        30.50 o                         
  -3   6  10        153.38        214.69        49.05 o                         
  -2   6  10         68.72         71.60        28.08 o                         
  -1   6  10         77.90         56.03        26.01 o                         
   0   6  10         21.27         54.65        50.58 o                         
   1   6  10         20.37        -35.81        47.95 o                         
   2   6  10         39.42         18.94        29.45 o                         
   3   6  10        152.22        107.84        27.81 o                         
   4   6  10         50.60         34.29        27.17 o                         
   5   6  10          3.02         85.54        97.19 o                         
   6   6  10         15.49         78.94        43.73 o                         
  -3   7  10         54.35         87.27        26.42 o                         
  -2   7  10         38.45         33.62        48.94 o                         
  -1   7  10         42.43         22.08        53.51 o                         
   0   7  10          6.02         43.29        50.49 o                         
   1   7  10          0.00         27.98        49.93 o                         
   2   7  10          0.02         10.19        30.11 o                         
   3   7  10         93.17         68.39        31.64 o                         
   4   7  10         28.46         85.33        27.70 o                         
   5   7  10         28.53         42.19        31.70 o                         
  -2   8  10         57.66         94.37        41.19 o                         
  -1   8  10         40.58         64.51        37.75 o                         
   1   8  10          0.19         86.33        47.70 o                         
   2   8  10          0.13         23.82        40.46 o                         
   3   8  10          0.43         11.42        56.72 o                         
  -2  -7  11          0.22        -63.76       110.98 o                         
  -1  -7  11         31.35         54.38        28.21 o                         
   0  -7  11         36.56         -8.06        28.06 o                         
   1  -7  11          1.41        -13.10        46.39 o                         
   2  -7  11         16.60         31.62        26.55 o                         
   3  -7  11         14.95        -44.51        44.51 o                         
  -3  -6  11          4.42        -18.66        18.66 o                         
  -2  -6  11          3.43         50.15        20.96 o                         
  -1  -6  11          4.76         30.99        22.53 o                         
   0  -6  11          3.99          5.45        18.87 o                         
   1  -6  11        179.70        147.21        69.74 o                         
   2  -6  11         26.12         59.19        20.27 o                         
   3  -6  11          4.33         20.58        19.14 o                         
   4  -6  11         91.50         75.01        17.01 o                         
   5  -6  11         33.67        190.81       142.25 o                         
  -4  -5  11          9.86         42.06        21.17 o                         
  -3  -5  11          1.58         12.56        20.86 o                         
  -2  -5  11         48.50         63.11        24.30 o                         
  -1  -5  11         17.53         22.58        23.30 o                         
   0  -5  11         99.46         42.67        23.35 o                         
   1  -5  11         78.40         82.00        17.91 o                         
   2  -5  11         36.56         24.59        19.99 o                         
   3  -5  11        121.69        149.56        20.53 o                         
   4  -5  11          7.55         13.96        20.47 o                         
   5  -5  11         13.84         20.06        15.94 o                         
   6  -5  11         39.02        103.76        38.25 o                         
  -4  -4  11        123.19        154.62        21.77 o                         
  -3  -4  11          6.70        -10.78        22.02 o                         
  -2  -4  11          9.93         19.59        36.44 o                         
  -1  -4  11         53.69         55.45        22.98 o                         
   0  -4  11         23.91         21.15        17.66 o                         
   1  -4  11          9.01         -1.30        18.87 o                         
   2  -4  11        323.10        395.27        32.48 o                         
   3  -4  11        110.36        104.13        26.05 o                         
   4  -4  11         83.51         58.59        20.95 o                         
   5  -4  11         90.03         75.76        17.78 o                         
   6  -4  11         93.75        112.39        26.30 o                         
  -5  -3  11         35.58         52.84        16.96 o                         
  -4  -3  11         17.19          4.78        20.91 o                         
  -3  -3  11         94.07        147.72        47.63 o                         
  -2  -3  11          3.32         22.78        20.11 o                         
  -1  -3  11        141.83        166.57        19.41 o                         
   0  -3  11         68.71        162.28        19.14 o                         
   1  -3  11        358.38        466.14        44.28 o                         
   2  -3  11         45.04         58.36        17.80 o                         
   3  -3  11          8.20         24.77        17.91 o                         
   4  -3  11        146.40        130.27        21.71 o                         
   5  -3  11          2.26         63.83        22.14 o                         
   6  -3  11         24.46         13.80        18.25 o                         
   7  -3  11         73.20        104.63        45.13 o                         
  -5  -2  11          3.67         31.36        17.94 o                         
  -4  -2  11          6.57         -9.74        17.87 o                         
  -3  -2  11        321.97        293.10        65.12 o                         
  -2  -2  11          2.02         -8.18        18.23 o                         
  -1  -2  11          1.16        -12.11        18.85 o                         
   0  -2  11        257.34        232.75        20.40 o                         
   1  -2  11        364.28        378.47        46.87 o                         
   2  -2  11         51.01         56.41        17.81 o                         
   3  -2  11        297.45        329.71        61.97 o                         
   4  -2  11         40.43         26.52        19.63 o                         
   5  -2  11        114.98        121.79        22.80 o                         
   6  -2  11         62.23         91.35        22.57 o                         
   7  -2  11         74.59         50.53        21.89 o                         
  -6  -1  11         42.94        614.28        88.99 o                         
  -5  -1  11         54.34        104.66        34.98 o                         
  -4  -1  11        105.28        109.63        25.01 o                         
  -3  -1  11          7.24         15.09        17.27 o                         
  -2  -1  11        200.77        203.55        20.96 o                         
  -1  -1  11        220.48        220.91        23.76 o                         
   0  -1  11        246.98        175.61        25.01 o                         
   1  -1  11        202.56        219.78        20.41 o                         
   2  -1  11        824.22        964.08        89.59 o                         
   3  -1  11         40.51         29.54        21.16 o                         
   4  -1  11         27.01         30.67        19.35 o                         
   5  -1  11         57.00         44.46        20.64 o                         
   6  -1  11          7.20        -10.19        18.78 o                         
   7  -1  11          8.14         28.20        21.62 o                         
  -4   0  11         28.67         18.96        23.49 o                         
  -3   0  11          3.46         -1.04        17.96 o                         
  -2   0  11        678.72        709.87        58.95 o                         
  -1   0  11         24.96         33.87        18.78 o                         
   0   0  11          2.43          2.72        17.00 o                         
   1   0  11        323.00        362.56        45.03 o                         
   2   0  11        911.59        910.51        57.25 o                         
   3   0  11        123.62        121.26        19.45 o                         
   4   0  11        251.36        215.53        27.05 o                         
   5   0  11          0.30         -0.40        23.11 o                         
   6   0  11         63.35         74.50        27.78 o                         
   7   0  11         34.26         29.24        19.43 o                         
  -4   1  11        141.34        145.63        26.85 o                         
  -3   1  11        261.28        325.75        33.77 o                         
  -2   1  11          0.04        -11.27        24.10 o                         
  -1   1  11          0.10          1.11        21.12 o                         
   0   1  11         52.29         49.33        16.01 o                         
   1   1  11        156.90        160.55        19.67 o                         
   2   1  11        266.24        269.56        20.54 o                         
   3   1  11        964.28        768.63        52.12 o                         
   4   1  11        101.45         85.89        20.66 o                         
   5   1  11         62.67         32.45        32.13 o                         
   6   1  11          8.68         36.03        23.92 o                         
   7   1  11          1.45         28.08        25.29 o                         
  -5   2  11          5.98        -18.80        18.80 o                         
  -4   2  11        224.29        310.20        34.97 o                         
  -3   2  11        108.77         98.63        37.93 o                         
  -2   2  11          0.22         -2.68        25.15 o                         
  -1   2  11        167.76        248.35        50.19 o                         
   0   2  11         27.92          5.07        17.42 o                         
   1   2  11         14.23          0.72        15.89 o                         
   2   2  11        149.66        114.93        15.87 o                         
   3   2  11        315.95        290.10        58.93 o                         
   4   2  11        131.52        192.09        48.21 o                         
   5   2  11         55.49         27.38        33.24 o                         
   6   2  11          0.21         10.49        23.76 o                         
   7   2  11          5.59         28.85        17.98 o                         
  -5   3  11         24.57         33.81        20.24 o                         
  -4   3  11         68.30        156.06        29.18 o                         
  -3   3  11        123.87         93.22        24.65 o                         
  -2   3  11        317.25        347.31        46.90 o                         
  -1   3  11         16.15          3.75        31.08 o                         
   0   3  11          0.21        152.51        25.50 o                         
   1   3  11         18.17         48.87        16.45 o                         
   2   3  11         43.96         33.94        16.53 o                         
   3   3  11         33.52         32.42        30.11 o                         
   4   3  11        582.92        813.58        76.93 o                         
   5   3  11        110.82          3.60        56.75 o                         
   6   3  11          5.16        120.28        24.52 o                         
   7   3  11          0.03        -19.37        19.37 o                         
  -5   4  11         41.41         29.24        15.00 o                         
  -4   4  11          2.95          4.28        18.86 o                         
  -3   4  11        143.26        165.46        43.57 o                         
  -2   4  11         60.91         24.48        23.42 o                         
  -1   4  11          0.33         -3.00        30.73 o                         
   0   4  11        181.14        181.54        32.27 o                         
   1   4  11        115.43         73.49        36.25 o                         
   2   4  11         35.58         14.04        26.41 o                         
   3   4  11         14.44         -1.13        21.38 o                         
   4   4  11         69.24         78.32        35.24 o                         
   5   4  11         88.81        137.26        43.10 o                         
   6   4  11         63.25         92.56        22.55 o                         
  -5   5  11          4.75        126.38        55.93 o                         
  -4   5  11         26.26         -0.75        18.17 o                         
  -3   5  11         23.13          0.77        21.81 o                         
  -2   5  11         48.37         55.55        28.61 o                         
  -1   5  11        425.52        297.20        81.88 o                         
   0   5  11          3.26         18.70        27.52 o                         
   1   5  11         14.69         40.06        40.94 o                         
   2   5  11         18.58         -5.86        26.28 o                         
   3   5  11         11.87         15.34        30.35 o                         
   4   5  11          0.30          6.23        23.51 o                         
   5   5  11        184.18        223.24        61.35 o                         
   6   5  11         56.08         69.03        20.26 o                         
  -4   6  11         32.42         23.99        20.78 o                         
  -3   6  11          1.04         13.46        46.78 o                         
  -2   6  11         28.87          5.57        26.11 o                         
  -1   6  11         34.33        -24.10        55.33 o                         
   0   6  11          1.16          2.35        45.51 o                         
   1   6  11        156.22        131.53        47.92 o                         
   2   6  11         17.97         -4.52        27.69 o                         
   3   6  11          0.31         -0.60        29.94 o                         
   4   6  11          5.31         44.54        31.78 o                         
   5   6  11         10.85        -28.67        46.61 o                         
  -3   7  11          9.47         47.92        19.89 o                         
  -2   7  11          0.40         19.15        28.05 o                         
  -1   7  11          0.92         55.97        48.33 o                         
   0   7  11        121.19        118.88        50.90 o                         
   1   7  11         29.52        -47.64        47.64 o                         
   2   7  11          1.30        -22.76        27.32 o                         
   3   7  11          0.27          0.20        28.31 o                         
   4   7  11          9.76          8.40        18.86 o                         
  -1   8  11         10.72         38.97        39.03 o                         
   0   8  11          0.23         40.63        41.94 o                         
   1   8  11          1.56        -33.06        41.94 o                         
   2   8  11         39.46         62.57        36.44 o                         
   3   8  11          7.71        -21.16        29.11 o                         
  -1  -7  12          7.34        527.58        59.83 o                         
   0  -7  12         83.52          5.76        31.21 o                         
   1  -7  12          3.15        -44.16        44.16 o                         
   2  -7  12         30.18          4.51        25.41 o                         
  -2  -6  12         43.51         89.43        20.34 o                         
  -1  -6  12          0.78          3.81        17.63 o                         
   0  -6  12         30.60          5.12        16.62 o                         
   1  -6  12        204.54        240.42        67.52 o                         
   2  -6  12         46.41         43.26        23.05 o                         
   3  -6  12         17.29         42.28        16.91 o                         
   4  -6  12         51.97         39.25        15.54 o                         
  -3  -5  12          0.07         34.22        32.74 o                         
  -2  -5  12         78.70         83.18        21.00 o                         
  -1  -5  12          0.45         17.71        21.91 o                         
   0  -5  12          4.89         -1.75        21.98 o                         
   1  -5  12        282.96        244.62        21.67 o                         
   2  -5  12          0.37         27.22        22.89 o                         
   3  -5  12         68.09         72.49        17.69 o                         
   4  -5  12         14.04         17.12        15.54 o                         
   5  -5  12          6.26          4.79        16.81 o                         
  -4  -4  12         49.71         41.95        16.13 o                         
  -3  -4  12         15.85         12.75        19.33 o                         
  -2  -4  12          0.01         -7.93        23.78 o                         
  -1  -4  12        139.93         86.01        22.94 o                         
   0  -4  12          0.07          1.32        17.35 o                         
   1  -4  12         14.69         22.09        22.42 o                         
   2  -4  12        374.50        400.52        44.12 o                         
   3  -4  12        114.53        136.77        19.37 o                         
   4  -4  12          2.24         -5.98        18.75 o                         
   5  -4  12         22.67         19.07        16.62 o                         
   6  -4  12          2.97        -13.99        13.99 o                         
  -4  -3  12         23.70         72.46        18.97 o                         
  -3  -3  12         74.31        100.65        23.45 o                         
  -2  -3  12          1.09        -12.74        19.37 o                         
  -1  -3  12         49.95         31.91        17.63 o                         
   0  -3  12          6.60        235.73        36.49 o                         
   1  -3  12          0.57         22.97        19.33 o                         
   2  -3  12        492.89        561.74        38.40 o                         
   3  -3  12          6.16         -0.18        19.05 o                         
   4  -3  12        152.89        151.21        26.25 o                         
   5  -3  12          7.55         18.64        21.81 o                         
   6  -3  12          0.31         -7.15        15.50 o                         
  -5  -2  12          0.10         28.42        32.24 o                         
  -4  -2  12         22.84         49.56        20.29 o                         
  -3  -2  12        102.62         95.20        19.79 o                         
  -2  -2  12         74.85         90.90        23.81 o                         
  -1  -2  12         31.94         50.70        20.03 o                         
   0  -2  12        178.50        192.76        24.34 o                         
   1  -2  12         30.27          9.84        22.23 o                         
   2  -2  12          5.08         14.75        22.85 o                         
   3  -2  12        411.89        456.06        36.73 o                         
   4  -2  12        292.57        312.72        60.77 o                         
   5  -2  12         12.04          3.80        20.46 o                         
   6  -2  12         13.81         18.92        16.59 o                         
   7  -2  12         20.48        195.37       198.93 o                         
  -5  -1  12          3.64          0.31        16.35 o                         
  -4  -1  12         16.72          3.06        17.87 o                         
  -3  -1  12         83.86         78.68        20.86 o                         
  -2  -1  12        172.95        242.12        38.51 o                         
  -1  -1  12         32.11         13.84        20.49 o                         
   0  -1  12         12.75         -9.28        23.05 o                         
   1  -1  12         11.75         13.11        19.97 o                         
   2  -1  12         22.36         44.29        25.34 o                         
   3  -1  12        364.17        344.58        37.05 o                         
   4  -1  12         15.83         35.61        21.79 o                         
   5  -1  12        248.41        256.28        23.01 o                         
   6  -1  12         28.94         41.13        17.72 o                         
   7  -1  12          3.51        -28.33        28.33 o                         
  -5   0  12          2.67         -4.13        41.51 o                         
  -4   0  12          0.03         12.17        29.46 o                         
  -3   0  12         63.88         67.41        18.76 o                         
  -2   0  12        222.77        341.03        55.89 o                         
  -1   0  12        188.60        230.04        23.78 o                         
   0   0  12         60.41         72.64        18.33 o                         
   1   0  12        117.84         57.37        54.50 o                         
   2   0  12          0.13         25.39        23.73 o                         
   3   0  12         23.95         17.49        18.84 o                         
   4   0  12        559.04        447.24        45.68 o                         
   5   0  12        546.58        526.69        99.46 o                         
   6   0  12        104.08         89.59        20.83 o                         
   7   0  12         23.88         52.24        15.34 o                         
  -5   1  12          0.29        -44.01        44.01 o                         
  -4   1  12         21.07         24.60        23.19 o                         
  -3   1  12         12.34         15.60        26.10 o                         
  -2   1  12        120.07        106.09        29.52 o                         
  -1   1  12        556.17        496.06        44.47 o                         
   0   1  12         90.18        103.96        20.22 o                         
   1   1  12          1.13         11.95        18.09 o                         
   2   1  12         52.49         25.49        18.50 o                         
   3   1  12          1.28         28.75        19.49 o                         
   4   1  12        212.76        109.43        28.07 o                         
   5   1  12          2.97         25.82        25.68 o                         
   6   1  12        202.31        232.17        80.63 o                         
   7   1  12         24.17         27.98        27.81 o                         
  -5   2  12         25.84         24.95        20.76 o                         
  -4   2  12          8.59         14.07        31.60 o                         
  -3   2  12          3.53         13.08        34.92 o                         
  -2   2  12          2.45         -0.13        29.23 o                         
  -1   2  12        213.31        266.33        33.76 o                         
   0   2  12        313.32        281.18        25.90 o                         
   1   2  12         16.79          5.17        16.97 o                         
   2   2  12         88.20         85.99        17.98 o                         
   3   2  12         33.20         26.10        22.14 o                         
   4   2  12          8.36        -39.63        39.63 o                         
   5   2  12        187.92        165.58        51.46 o                         
   6   2  12        151.17        198.88        91.46 o                         
   7   2  12         32.32        -25.76        25.76 o                         
  -5   3  12         19.32         32.81        13.98 o                         
  -4   3  12          0.05        -31.31        31.31 o                         
  -3   3  12         64.23        123.06        26.84 o                         
  -2   3  12         13.50          4.95        28.08 o                         
  -1   3  12        137.35        103.28        34.11 o                         
   0   3  12        294.83        192.72        41.24 o                         
   1   3  12        163.94        148.51        40.96 o                         
   2   3  12         22.98         13.42        19.94 o                         
   3   3  12         89.87         55.59        22.12 o                         
   4   3  12          3.27         39.30        24.81 o                         
   5   3  12        143.15        223.74        50.05 o                         
   6   3  12          7.99          2.63        48.58 o                         
   7   3  12         72.60        390.26       205.76 o                         
  -4   4  12          3.71          0.43        18.58 o                         
  -3   4  12         43.48         37.81        26.82 o                         
  -2   4  12         21.75          3.16        31.00 o                         
  -1   4  12         24.35         15.40        45.64 o                         
   0   4  12         45.64         28.51        41.63 o                         
   1   4  12        270.99        229.31        47.52 o                         
   3   4  12         26.68         18.86        20.68 o                         
   4   4  12         43.22         22.96        25.80 o                         
   5   4  12          0.74         -4.92        26.40 o                         
   6   4  12         27.93         54.19        25.21 o                         
  -4   5  12         78.28         59.96        34.65 o                         
  -3   5  12          5.08        -31.98        31.98 o                         
  -2   5  12        101.29        160.46        34.26 o                         
  -1   5  12         15.79        -23.89        29.66 o                         
   0   5  12         28.49          8.35        27.60 o                         
   3   5  12         13.16         39.28        29.57 o                         
   4   5  12         52.30          4.68        25.35 o                         
   5   5  12          6.52         94.30        22.59 o                         
   6   5  12         52.67         94.63        23.51 o                         
  -4   6  12         50.29        -35.81        35.81 o                         
  -3   6  12          0.01         15.99        24.66 o                         
  -2   6  12         37.13         26.99        28.16 o                         
  -1   6  12         13.08          5.74        28.18 o                         
   0   6  12         17.46         -3.38        44.73 o                         
   1   6  12          8.21         -6.83        43.57 o                         
   2   6  12         25.59        -15.87        42.69 o                         
   3   6  12          1.32         11.30        36.27 o                         
   4   6  12         11.18         35.22        27.89 o                         
   5   6  12         12.01         88.58        31.52 o                         
  -2   7  12          5.32          8.14        33.68 o                         
  -1   7  12         61.42         31.64        42.73 o                         
   0   7  12         35.01         37.63        43.73 o                         
   1   7  12          1.10          3.82        41.91 o                         
   2   7  12          6.25         43.01        39.91 o                         
   3   7  12         20.46         14.84        21.20 o                         
   4   7  12          9.59         21.31        26.73 o                         
   0   8  12         14.35         75.94        35.12 o                         
   1   8  12          5.86         36.59        33.36 o                         
  -1  -6  13         43.83         31.16        16.18 o                         
   0  -6  13          0.02        -15.48        17.22 o                         
   1  -6  13         31.33         52.20        30.35 o                         
   2  -6  13          0.48        -20.63        25.39 o                         
   3  -6  13         70.52         52.75        16.99 o                         
  -2  -5  13        109.08        112.88        37.02 o                         
  -1  -5  13          3.75          3.07        27.56 o                         
   0  -5  13          1.36         14.24        22.52 o                         
   1  -5  13         12.95         13.08        18.27 o                         
   2  -5  13         13.41          1.89        21.11 o                         
   3  -5  13          0.74         -0.11        20.24 o                         
   4  -5  13        144.16        156.86        16.41 o                         
  -4  -4  13          0.26        101.54        32.43 o                         
  -3  -4  13          3.71         33.64        22.22 o                         
  -2  -4  13         62.35         86.89        21.04 o                         
  -1  -4  13          2.53         12.71        30.23 o                         
   0  -4  13        113.87         68.01        18.11 o                         
   1  -4  13         16.99         17.26        21.70 o                         
   2  -4  13          3.45         12.15        18.69 o                         
   3  -4  13          1.58         -6.40        17.14 o                         
   4  -4  13        121.23        139.92        19.92 o                         
   5  -4  13         76.81         68.96        21.63 o                         
  -4  -3  13         35.00         54.46        19.93 o                         
  -3  -3  13        125.73        178.85        27.23 o                         
  -2  -3  13          0.30        -18.56        21.68 o                         
  -1  -3  13        401.82        415.59        34.90 o                         
   0  -3  13         16.59         11.36        19.79 o                         
   1  -3  13          3.60        -11.56        20.90 o                         
   2  -3  13          0.65         34.91        22.87 o                         
   3  -3  13          0.18         31.78        19.47 o                         
   4  -3  13          1.90          7.29        20.38 o                         
   5  -3  13        163.53        186.22        23.19 o                         
   6  -3  13         70.91         45.60        22.54 o                         
  -4  -2  13          9.47         19.88        15.62 o                         
  -3  -2  13          8.56         -1.68        20.46 o                         
  -2  -2  13          1.23        -20.42        20.42 o                         
  -1  -2  13        133.82        104.19        19.43 o                         
   0  -2  13         58.90         53.00        19.29 o                         
   1  -2  13        250.44        292.56        34.85 o                         
   2  -2  13         49.58         32.55        23.62 o                         
   3  -2  13         21.85         20.76        20.64 o                         
   4  -2  13         10.29         23.09        19.07 o                         
   5  -2  13        106.17        145.74        21.57 o                         
   6  -2  13         58.46         39.27        15.32 o                         
  -4  -1  13         27.81         -4.23        24.12 o                         
  -3  -1  13         29.10         17.25        17.91 o                         
  -2  -1  13        281.03        326.67        49.93 o                         
  -1  -1  13          2.17          0.62        25.66 o                         
   0  -1  13        706.27        629.97        59.41 o                         
   1  -1  13         20.40         15.28        20.82 o                         
   2  -1  13          5.78          4.79        25.27 o                         
   3  -1  13         54.21         48.12        24.40 o                         
   4  -1  13         23.00         30.07        19.67 o                         
   5  -1  13          0.24        -11.94        17.79 o                         
   6  -1  13         86.40         79.43        26.99 o                         
   7  -1  13         49.62        -38.40        38.40 o                         
  -5   0  13         20.66        -15.54        17.53 o                         
  -4   0  13         67.05         20.11        25.80 o                         
  -3   0  13         63.44         80.87        19.19 o                         
  -2   0  13        140.65        178.91        24.38 o                         
  -1   0  13        133.89        143.96        27.78 o                         
   0   0  13        230.22        295.88        47.78 o                         
   1   0  13        153.88        273.99        44.49 o                         
   2   0  13        855.11       1053.44        97.26 o                         
   3   0  13         29.20          3.84        22.64 o                         
   4   0  13         69.91         52.64        18.87 o                         
   5   0  13         46.66         53.31        24.48 o                         
   6   0  13         70.97        102.52        23.19 o                         
   7   0  13         33.18        208.96        47.80 o                         
  -5   1  13         97.80        113.48        30.49 o                         
  -4   1  13         44.72         20.82        20.86 o                         
  -3   1  13         21.40         -2.52        27.27 o                         
  -2   1  13         15.98          9.58        28.75 o                         
  -1   1  13        477.33        495.37        55.43 o                         
   0   1  13         52.23         24.44        19.94 o                         
   1   1  13        669.40        602.76        49.58 o                         
   2   1  13         42.36         30.01        19.31 o                         
   3   1  13          7.91         29.96        24.30 o                         
   4   1  13         28.28          3.25        20.86 o                         
   5   1  13         46.51         82.91        48.23 o                         
   6   1  13          0.01         -2.64        25.82 o                         
   7   1  13         43.47        255.20        50.52 o                         
  -5   2  13         18.46         14.29        19.64 o                         
  -4   2  13          7.96         20.56        33.55 o                         
  -3   2  13         79.26        113.27        44.23 o                         
  -2   2  13         77.27         90.72        30.36 o                         
  -1   2  13         63.27         61.62        29.05 o                         
   0   2  13         21.69          8.60        20.91 o                         
   1   2  13         56.21         55.20        19.61 o                         
   2   2  13          5.50        -18.17        18.17 o                         
   3   2  13        442.39        485.06       196.79 o                         
   4   2  13          1.17          1.91        35.65 o                         
   5   2  13         10.27         54.40        24.22 o                         
   6   2  13         20.59         25.67        25.74 o                         
   7   2  13         35.55         57.45        71.71 o                         
  -5   3  13          1.08        175.95        31.18 o                         
  -4   3  13         63.70        131.26        27.94 o                         
  -3   3  13         46.26        126.97        28.17 o                         
  -2   3  13         17.56          6.13        27.07 o                         
  -1   3  13         51.63         31.35        33.60 o                         
   0   3  13        582.58        407.83        68.56 o                         
   1   3  13         44.34         68.49        42.38 o                         
   2   3  13        214.04        180.54        36.56 o                         
   3   3  13         16.49         25.11        30.35 o                         
   4   3  13         13.36         32.32        25.84 o                         
   5   3  13          0.11         24.74        26.32 o                         
   6   3  13         24.76         40.47        46.20 o                         
  -4   4  13          0.27        -15.40        15.40 o                         
  -3   4  13          0.07        -28.20        30.35 o                         
  -2   4  13        179.53        110.12        31.99 o                         
  -1   4  13          1.32        -33.49        47.11 o                         
   0   4  13         60.29         71.90        44.35 o                         
   1   4  13         25.66         75.75        38.50 o                         
   3   4  13          0.34        -36.06        36.06 o                         
   4   4  13        161.59        185.30        27.80 o                         
   5   4  13         11.95         16.80        25.51 o                         
   6   4  13          8.80          1.47        19.06 o                         
  -4   5  13          7.90        122.29        38.28 o                         
  -3   5  13         11.19         -4.34        23.15 o                         
  -2   5  13         30.43         25.76        39.87 o                         
  -1   5  13          0.48        -29.83        39.85 o                         
   0   5  13         53.84         30.43        38.16 o                         
   4   5  13          2.56        -13.02        28.75 o                         
   5   5  13          4.12         10.71        17.95 o                         
  -3   6  13          1.23        -23.51        25.70 o                         
  -2   6  13         21.09          7.29        23.37 o                         
  -1   6  13         71.72         73.43        25.97 o                         
   4   6  13          0.46        -12.69        22.80 o                         
  -1   7  13          0.81        -17.03        29.67 o                         
   0   7  13          1.47          0.82        35.43 o                         
   1   7  13         37.94         -6.92        34.15 o                         
   2   7  13        184.86        108.18        33.55 o                         
   1  -6  14          0.44          4.07        30.71 o                         
  -2  -5  14          0.16         -3.79        33.15 o                         
  -1  -5  14         36.78         48.71        22.21 o                         
   0  -5  14          5.46          7.10        19.54 o                         
   1  -5  14         45.54         42.42        16.15 o                         
   2  -5  14          4.79         24.56        13.34 o                         
   3  -5  14         24.85         15.36        16.74 o                         
   4  -5  14          1.51         -7.49        13.51 o                         
  -3  -4  14          0.27        -24.98        24.98 o                         
  -2  -4  14         16.68         52.30        24.26 o                         
  -1  -4  14          1.33         -4.45        26.41 o                         
   0  -4  14        127.96        151.34        21.31 o                         
   1  -4  14        109.74        127.82        26.34 o                         
   2  -4  14         27.91         48.77        22.68 o                         
   3  -4  14          0.08        -24.28        24.44 o                         
   4  -4  14         28.15         52.84        15.58 o                         
   5  -4  14         10.34         -6.93        11.30 o                         
  -3  -3  14          3.09        -11.17        24.38 o                         
  -2  -3  14         26.21         80.07        20.60 o                         
  -1  -3  14          6.60          3.91        17.03 o                         
   0  -3  14         28.07         66.33        22.70 o                         
   1  -3  14          0.48         -2.00        20.21 o                         
   2  -3  14        113.24        120.71        22.91 o                         
   3  -3  14         60.06         92.97        22.70 o                         
   4  -3  14          6.88          8.48        18.55 o                         
   5  -3  14          6.32          9.34        18.50 o                         
  -3  -2  14          1.82        -15.86        19.20 o                         
  -2  -2  14          1.37        -17.38        18.25 o                         
  -1  -2  14         68.03         62.34        20.54 o                         
   0  -2  14          0.34        -17.24        20.34 o                         
   1  -2  14        133.57        153.98        39.33 o                         
   2  -2  14        123.84        106.50        42.71 o                         
   3  -2  14         71.43         76.58        26.11 o                         
   4  -2  14         28.79         45.41        18.22 o                         
   5  -2  14         22.14         35.61        17.34 o                         
   6  -2  14         30.60          6.23        22.82 o                         
  -3  -1  14         91.11        103.84        21.79 o                         
  -2  -1  14          5.40         -0.24        19.09 o                         
  -1  -1  14         38.28          8.73        20.67 o                         
   0  -1  14         38.16         35.00        22.09 o                         
   1  -1  14        103.62         92.46        30.17 o                         
   2  -1  14          0.02          4.18        24.83 o                         
   3  -1  14        146.81        211.28        36.05 o                         
   4  -1  14        133.27        128.26        20.36 o                         
   5  -1  14          2.94         12.89        16.19 o                         
   6  -1  14          5.14         37.04        23.13 o                         
  -4   0  14          1.29        -22.26        30.17 o                         
  -3   0  14        110.21        190.59        31.70 o                         
  -2   0  14         44.80         63.68        20.47 o                         
  -1   0  14        237.59        143.06        40.41 o                         
   0   0  14        109.01        197.73        25.94 o                         
   1   0  14         14.80         21.16        25.17 o                         
   2   0  14        247.36        122.02        36.90 o                         
   3   0  14        167.91        215.98        39.41 o                         
   4   0  14         59.57         45.38        22.13 o                         
   5   0  14         94.63        162.40        26.43 o                         
   6   0  14         23.12         30.07        14.17 o                         
  -4   1  14          1.94        -20.04        20.04 o                         
  -3   1  14          0.05         -6.81        25.59 o                         
  -2   1  14        154.49        195.45        31.46 o                         
  -1   1  14          4.93          0.60        42.16 o                         
   0   1  14         35.18         48.44        21.08 o                         
   1   1  14         62.93         74.22        22.25 o                         
   2   1  14        112.03        109.65        21.56 o                         
   3   1  14          2.75          7.80        24.77 o                         
   4   1  14         41.59         34.02        20.52 o                         
   5   1  14         88.52         93.70        23.86 o                         
   6   1  14          3.69         24.18        19.55 o                         
  -4   2  14         15.14         12.81        20.90 o                         
  -3   2  14          3.03        -19.16        38.56 o                         
  -2   2  14         47.81         46.78        28.51 o                         
  -1   2  14          2.95          6.96        28.47 o                         
   0   2  14         81.92         20.30        31.97 o                         
   1   2  14         36.16         27.99        19.67 o                         
   2   2  14         30.72         -2.32        18.04 o                         
   3   2  14        129.70         63.30        30.20 o                         
   4   2  14         42.36         22.07        29.42 o                         
   5   2  14          0.92        -18.66        35.69 o                         
   6   2  14         17.58         31.09        23.49 o                         
  -4   3  14         34.80         36.88        16.89 o                         
  -3   3  14         40.77        129.54        24.58 o                         
  -2   3  14          0.30          4.10        25.63 o                         
  -1   3  14         74.68        147.41        36.06 o                         
   0   3  14          1.54          8.68        25.64 o                         
   1   3  14          6.37         19.63        42.57 o                         
   2   3  14        114.92        125.23        32.33 o                         
   3   3  14        102.94         60.01        26.99 o                         
   4   3  14          0.55         -9.10        21.79 o                         
   5   3  14          0.09          8.79        23.88 o                         
   6   3  14         14.22         25.13        36.59 o                         
  -3   4  14         49.80         85.30        36.34 o                         
  -2   4  14          0.64         13.62        27.91 o                         
  -1   4  14          0.22         19.12        44.79 o                         
   0   4  14          6.01         19.25        41.53 o                         
   1   4  14         45.97         40.97        38.38 o                         
   4   4  14        101.16         99.87        22.03 o                         
   5   4  14         12.56         23.44        24.61 o                         
  -2   5  14         63.13         42.88        37.09 o                         
  -1   5  14          4.37        -20.34        39.00 o                         
   0   5  14         38.17        -32.87        37.31 o                         
   4   5  14         43.05         37.63        24.05 o                         
   5   5  14          0.09         48.46        21.00 o                         
  -1   6  14          7.14          8.89        29.70 o                         
   0  -5  15         11.78         38.38        17.66 o                         
   1  -5  15          7.11         15.39        32.74 o                         
   2  -5  15         22.79          3.83        20.46 o                         
   3  -5  15         46.23        -25.04        25.04 o                         
  -2  -4  15         42.70         32.94        20.54 o                         
  -1  -4  15          9.29        -21.85        23.25 o                         
   0  -4  15         45.26         31.94        21.02 o                         
   1  -4  15         14.16         25.53        17.11 o                         
   2  -4  15         36.62          2.97        15.99 o                         
   3  -4  15          3.21        -12.96        14.27 o                         
   4  -4  15         76.79         68.39        17.96 o                         
  -2  -3  15          6.58         -0.42        16.93 o                         
  -1  -3  15         10.75         15.04        16.83 o                         
   0  -3  15          1.86         33.01        17.83 o                         
   1  -3  15         51.38         58.47        22.70 o                         
   2  -3  15         23.30         41.32        19.14 o                         
   3  -3  15         24.38         57.29        18.65 o                         
   4  -3  15         21.77         38.82        20.62 o                         
   5  -3  15         28.33         45.96        15.51 o                         
  -3  -2  15          7.50         21.34        15.63 o                         
  -2  -2  15          3.05         23.25        19.33 o                         
  -1  -2  15         79.22        110.78        27.82 o                         
   0  -2  15         11.46          4.11        22.37 o                         
   1  -2  15        108.48         94.78        21.12 o                         
   2  -2  15         59.01         32.10        22.70 o                         
   3  -2  15         96.81        136.72        54.65 o                         
   4  -2  15          0.15          9.68        26.83 o                         
   5  -2  15         39.31         84.93        18.29 o                         
  -3  -1  15         22.09         51.02        17.17 o                         
  -2  -1  15         31.78         66.82        18.90 o                         
  -1  -1  15          6.04         -5.86        19.50 o                         
   0  -1  15          5.12         -0.76        22.02 o                         
   1  -1  15          3.18          4.95        24.73 o                         
   2  -1  15         51.80         44.82        25.20 o                         
   3  -1  15         31.57         59.01        52.07 o                         
   4  -1  15         22.68         42.00        20.07 o                         
   5  -1  15          2.45          5.78        14.14 o                         
   6  -1  15          5.47         14.77        17.89 o                         
  -3   0  15         70.11         81.22        27.55 o                         
  -2   0  15         38.75         83.12        19.22 o                         
  -1   0  15         24.55         13.93        20.87 o                         
   0   0  15         40.00         38.90        21.49 o                         
   1   0  15         69.62         82.53        29.80 o                         
   2   0  15        129.51        123.75        27.76 o                         
   3   0  15         53.91        126.62        22.89 o                         
   4   0  15        232.10        260.01        28.10 o                         
   5   0  15          0.66          6.78        16.98 o                         
   6   0  15         29.67         41.44        15.75 o                         
  -3   1  15        122.22        141.39        24.85 o                         
  -2   1  15         48.48         66.66        26.57 o                         
  -1   1  15          3.10         13.88        23.53 o                         
   0   1  15          1.78        -10.27        20.19 o                         
   1   1  15          3.70         16.76        21.47 o                         
   2   1  15          1.59         -8.88        20.39 o                         
   3   1  15         23.39         21.64        24.81 o                         
   4   1  15         32.51         48.25        28.43 o                         
   5   1  15         23.25         55.84        24.09 o                         
   6   1  15          5.15          9.03        16.27 o                         
  -3   2  15          4.66         -5.48        32.78 o                         
  -2   2  15         51.55         68.82        26.89 o                         
  -1   2  15         58.09         73.21        28.24 o                         
   0   2  15          0.02         -2.25        33.34 o                         
   1   2  15          0.72         11.74        19.43 o                         
   2   2  15         20.16         29.43        19.68 o                         
   3   2  15         47.26         71.94        29.44 o                         
   4   2  15          8.33         68.22        35.61 o                         
   6   2  15          2.07        -18.42        18.42 o                         
  -4   3  15          0.83        169.19        28.85 o                         
  -3   3  15         10.97         12.37        31.02 o                         
  -2   3  15         44.97         66.01        24.42 o                         
  -1   3  15         78.32         42.67        52.80 o                         
   0   3  15         42.37         56.52        25.85 o                         
   1   3  15          1.48          0.56        41.60 o                         
   2   3  15          7.61         14.05        27.80 o                         
   3   3  15          0.17         16.33        25.62 o                         
   4   3  15          7.56          4.52        26.40 o                         
   5   3  15         23.69         62.83        21.46 o                         
   6   3  15         27.28        277.92        47.70 o                         
  -3   4  15          0.03         -6.50        15.34 o                         
  -1   4  15         38.04         -4.57        42.57 o                         
   0   4  15         80.30        123.39        42.57 o                         
   1   4  15          6.10         -7.26        37.41 o                         
   4   4  15         25.36        -13.48        23.59 o                         
   5   4  15          4.13         26.97        15.19 o                         
  -2   5  15          9.88          4.35        31.55 o                         
  -1   5  15         29.61         42.69        35.15 o                         
   0   5  15         40.68         48.77        34.12 o                         
   1  -5  16          0.78        -36.44        36.44 o                         
   2  -5  16          9.34        176.63        48.11 o                         
   0  -4  16          0.27        -25.41        29.42 o                         
   1  -4  16          7.64          6.38        15.71 o                         
   2  -4  16          0.06         12.21        15.13 o                         
   3  -4  16         46.45         39.99        11.13 o                         
   4  -4  16          7.15        187.89        28.98 o                         
  -2  -3  16         18.96         18.09        20.22 o                         
  -1  -3  16          1.38         28.05        18.46 o                         
   0  -3  16          0.09          2.58        15.58 o                         
   1  -3  16         16.39         20.26        19.97 o                         
   2  -3  16          0.71         -5.88        20.30 o                         
   3  -3  16          2.21         -5.14        15.65 o                         
   4  -3  16         45.80         61.94        27.73 o                         
   5  -3  16         26.47       1488.40       193.80 o                         
  -2  -2  16         45.65         57.11        17.77 o                         
  -1  -2  16         26.88         43.21        17.79 o                         
   0  -2  16         50.98         99.63        20.75 o                         
   1  -2  16          0.72         11.35        18.83 o                         
   2  -2  16         11.57         20.72        19.18 o                         
   3  -2  16          1.74          6.68        20.59 o                         
   4  -2  16         45.92        103.08        26.90 o                         
   5  -2  16         17.26         22.74        11.78 o                         
  -3  -1  16          0.21          0.91        21.69 o                         
  -2  -1  16          0.20         29.30        15.85 o                         
  -1  -1  16         18.03         33.62        23.37 o                         
   0  -1  16         27.65         -3.79        25.98 o                         
   1  -1  16          0.01         -8.20        23.44 o                         
   2  -1  16         11.67        103.08        39.13 o                         
   3  -1  16          0.86          1.23        24.28 o                         
   4  -1  16          0.76         10.80        18.83 o                         
   5  -1  16         50.16         71.51        13.78 o                         
  -3   0  16          5.63          8.91        24.30 o                         
  -2   0  16         10.76          7.81        23.13 o                         
  -1   0  16        111.89        205.30        36.29 o                         
   0   0  16        136.51        186.46        49.61 o                         
   1   0  16        161.35        250.89        46.67 o                         
   2   0  16         16.74          0.13        25.29 o                         
   3   0  16          0.17         18.66        22.38 o                         
   4   0  16          0.18         -6.72        19.07 o                         
   5   0  16         57.24         41.99        23.41 o                         
  -3   1  16          0.66        -20.63        20.63 o                         
  -2   1  16          5.55        -10.93        34.96 o                         
  -1   1  16         13.37         57.22        39.91 o                         
   0   1  16         40.16         46.47        19.65 o                         
   1   1  16         63.32        100.67        24.60 o                         
   2   1  16          3.28         -8.90        19.58 o                         
   3   1  16          2.73          8.30        18.89 o                         
   4   1  16         10.11          5.53        25.69 o                         
   5   1  16          1.63         52.74        28.14 o                         
   6   1  16         18.83        -69.44        87.08 o                         
  -3   2  16          0.05         38.69        26.76 o                         
  -2   2  16          0.23        -10.56        22.88 o                         
  -1   2  16          2.76          6.08        25.70 o                         
   0   2  16         28.45         34.66        31.88 o                         
   1   2  16         71.27         88.60        24.09 o                         
   2   2  16        168.70        186.65        34.90 o                         
   3   2  16          8.29        -17.59        27.33 o                         
   4   2  16          3.09        -20.49        26.93 o                         
   5   2  16          9.17         32.96        47.99 o                         
  -3   3  16          4.06         -7.04        26.42 o                         
  -2   3  16         25.29         30.95        20.54 o                         
  -1   3  16         32.94        -13.41        28.66 o                         
   0   3  16          0.39        -11.44        23.82 o                         
   1   3  16         15.37         49.11        40.66 o                         
   2   3  16         39.20         -6.51        36.44 o                         
   3   3  16          6.08         18.00        28.11 o                         
   4   3  16          4.05         -7.58        38.86 o                         
   5   3  16         11.31         30.73        48.55 o                         
  -3   4  16          1.05         33.62        37.84 o                         
  -1   4  16         11.73         12.71        37.69 o                         
   0   4  16          2.07         -5.19        37.63 o                         
   1   4  16         13.27          6.45        34.59 o                         
   4   4  16          4.01         14.71        18.57 o                         
  -1   5  16          9.76         36.90        29.46 o                         
   0   5  16         59.90         37.37        29.76 o                         
   0  -4  17         45.44        195.57        36.50 o                         
   1  -4  17          1.95        -27.39        27.39 o                         
   2  -4  17          5.86        -17.66        17.66 o                         
  -1  -3  17          1.80         17.00        17.66 o                         
   0  -3  17         33.14         39.00        14.35 o                         
   1  -3  17         17.50         17.32        16.85 o                         
   2  -3  17         27.69         25.53        14.13 o                         
   3  -3  17         13.03         28.39        12.51 o                         
   4  -3  17          5.46         -6.12        26.67 o                         
  -2  -2  17          0.02        -18.16        18.16 o                         
  -1  -2  17          5.48         11.27        16.66 o                         
   0  -2  17          0.47         -6.91        16.88 o                         
   1  -2  17         58.07         50.90        19.21 o                         
   2  -2  17          6.01          9.52        16.46 o                         
   3  -2  17          7.99         36.32        17.64 o                         
   4  -2  17         17.58         36.49        15.16 o                         
  -2  -1  17         32.85         28.61        14.25 o                         
  -1  -1  17          6.98          6.55        15.85 o                         
   0  -1  17          0.95          8.09        18.24 o                         
   1  -1  17         11.99         -4.08        20.36 o                         
   2  -1  17         13.12         22.35        39.71 o                         
   3  -1  17         41.99         75.22        24.41 o                         
   4  -1  17         10.99         29.68        16.28 o                         
   5  -1  17          2.26        -14.31        14.31 o                         
  -2   0  17         10.35         -4.65        18.40 o                         
  -1   0  17         28.21         51.98        16.78 o                         
   0   0  17         29.94         68.16        23.82 o                         
   1   0  17          0.63         24.80        55.89 o                         
   2   0  17         90.90        129.75        37.58 o                         
   3   0  17         22.10        -11.60        24.60 o                         
   4   0  17         46.14         83.52        24.14 o                         
   5   0  17         16.86        -10.89        24.91 o                         
  -2   1  17          2.68         61.42        30.39 o                         
  -1   1  17         22.98         51.87        35.30 o                         
   0   1  17          3.96         20.11        17.97 o                         
   1   1  17          9.87         -3.05        22.46 o                         
   2   1  17          2.58          8.06        19.45 o                         
   3   1  17          9.12         -0.39        17.39 o                         
   4   1  17         43.78         41.58        21.25 o                         
   5   1  17          1.93        -12.15        37.01 o                         
  -2   2  17          5.96         28.64        19.00 o                         
  -1   2  17          5.72         26.20        22.55 o                         
   0   2  17         13.80         11.40        29.90 o                         
   1   2  17         32.52         39.51        19.79 o                         
   2   2  17          0.00         -9.80        17.46 o                         
   3   2  17         32.43         48.69        23.92 o                         
   4   2  17          6.80         -3.27        84.78 o                         
  -2   3  17         13.19         27.20        27.52 o                         
  -1   3  17         27.57         52.62        24.88 o                         
   0   3  17         20.45         37.71        24.02 o                         
   1   3  17          1.03         46.36        37.72 o                         
   2   3  17         18.51         23.88        32.80 o                         
   3   3  17          1.45         29.61        24.57 o                         
   4   3  17          1.84         -0.89        30.67 o                         
  -1   4  17         11.62        -31.46        31.46 o                         
   0   4  17         16.66          8.20        32.15 o                         
   1   4  17          1.10         -7.76        28.86 o                         
   0  -3  18         12.93         71.93        32.46 o                         
   2  -3  18          1.29         46.10        25.94 o                         
   3  -3  18         21.04         33.77        28.34 o                         
  -1  -2  18          0.02        -24.07        24.07 o                         
   0  -2  18          7.10          6.33        13.19 o                         
   1  -2  18         11.27         12.62        14.90 o                         
   2  -2  18         17.48         34.07        14.20 o                         
   3  -2  18          5.03         -3.12        18.17 o                         
   4  -2  18         22.07        -40.97        40.97 o                         
  -1  -1  18          4.74          3.42        12.61 o                         
   0  -1  18          6.51          7.51        15.12 o                         
   1  -1  18         45.74         74.67        18.80 o                         
   2  -1  18          5.04         51.05        31.36 o                         
   3  -1  18          9.22         14.42        14.27 o                         
   4  -1  18         18.12         22.95        16.29 o                         
  -2   0  18         13.45         48.76        31.92 o                         
  -1   0  18        127.94        139.94        21.30 o                         
   0   0  18          7.11         10.83        19.26 o                         
   1   0  18          5.20         39.54        22.89 o                         
   2   0  18         38.41         72.22        18.44 o                         
   3   0  18         63.87         73.94        18.25 o                         
   4   0  18          4.93          3.77        18.88 o                         
  -2   1  18          1.19        -22.76        29.39 o                         
  -1   1  18         16.01         36.46        19.45 o                         
   0   1  18          1.52         31.95        21.96 o                         
   1   1  18         29.70         10.55        22.63 o                         
   2   1  18         33.64         42.97        17.50 o                         
   3   1  18          6.70         29.01        16.03 o                         
  -2   2  18         11.59         67.80        38.62 o                         
  -1   2  18          1.06         27.27        18.01 o                         
   0   2  18         31.25         -0.70        25.46 o                         
   1   2  18          5.60          6.26        20.80 o                         
   2   2  18          0.26        -14.36        19.23 o                         
   3   2  18          8.53         32.78        24.13 o                         
   4   2  18         32.60         35.56        21.44 o                         
   0   3  18          1.75         12.49        32.09 o                         
   1   3  18          2.07          2.94        31.24 o                         
   0   4  18          1.29         14.27        23.01 o                         
   1  -2  19          4.25         35.24        23.11 o                         
   2  -2  19          0.07        -19.95        35.63 o                         
   0  -1  19          0.67         89.66        23.64 o                         
   1  -1  19         11.78        -18.52        18.52 o                         
   2  -1  19          2.16        -25.73        25.73 o                         
   3  -1  19          7.85         25.95        20.41 o                         
  -1   0  19          0.98         29.96        32.35 o                         
   0   0  19          3.20        -28.08        28.08 o                         
   1   0  19          0.05         14.35        16.64 o                         
   2   0  19          4.60         15.12        18.11 o                         
   3   0  19          5.68         22.49        14.12 o                         
  -1   1  19         25.82        204.54        30.40 o                         
   0   1  19          1.38        -17.30        17.30 o                         
   1   1  19          4.68         25.99        19.77 o                         
   2   1  19          2.32        -10.02        17.02 o                         
   0   2  19         10.07        -14.55        14.90 o                         
   1   2  19          6.17         15.02        15.24 o                         
   2   2  19          0.44         -6.73        22.72 o                         
                                                                                
